# Supplementary material for: Assessing self-selection biases in Facebook-recruited online surveys: Evidence from the COVID-19 Health Behavior Survey
Source: PLoS One. 2025 Jul 8;20(7):e0326884. doi: 10.1371/journal.pone.0326884 (PMC12237053; doi:10.1371/journal.pone.0326884)
Supplement: S3 File — (ZIP) [file pone.0326884.s003.zip]

Archive with 18 entries (16 files):
- Analysis_Code/
- Analysis_Code/0_Load_Data_CHBS_Paper_Public.R
- Analysis_Code/1_Clean_Data_CHBS_Paper_Public.R
- Analysis_Code/2_Descriptive_Results_CHBS_Paper_Public.R
- Analysis_Code/3_1_Regression_Results_Appendix_1_Figures_CHBS_Paper_Public.R
- Analysis_Code/3_2_Regression_Results_Appendix_2_Tables_CHBS_Paper_Public.R
- Analysis_Code/3_Regression_Results_CHBS_Paper_Public.R
- Analysis_Code/4_Additional_Checks_Public.R
- Analysis_Code/Code_Public/
- Analysis_Code/Code_Public/0_Load_Data_CHBS_Paper_Public.R
- Analysis_Code/Code_Public/1_Clean_Data_CHBS_Paper_Public.R
- Analysis_Code/Code_Public/2_Descriptive_Results_CHBS_Paper_Public.R
- Analysis_Code/Code_Public/3_1_Regression_Results_Appendix_1_Figures_CHBS_Paper_Public.R
- Analysis_Code/Code_Public/3_2_Regression_Results_Appendix_2_Tables_CHBS_Paper_Public.R
- Analysis_Code/Code_Public/3_Regression_Results_CHBS_Paper_Public.R
- Analysis_Code/Code_Public/4_Additional_Checks_Public.R
- Analysis_Code/Code_Public/Read_Me.txt
- Analysis_Code/Read_Me.txt
