# Supplementary material for: Assessing self-selection biases in Facebook-recruited online surveys: Evidence from the COVID-19 Health Behavior Survey
Source: PLoS One. 2025 Jul 8;20(7):e0326884. doi: 10.1371/journal.pone.0326884 (PMC12237053; doi:10.1371/journal.pone.0326884)
Supplement: S3 File — (ZIP) [file pone.0326884.s003.zip › Analysis_Code/0_Load_Data_CHBS_Paper_Public.R]

#This script corresponds to the paper "Assessing self-selection biases in online surveys: Evidence from the COVID-19 Health Behavior Survey"

#Author: Jessica Donzowa1,2, Daniela Perrotta1, and Emilio Zagheni1
#1Max Planck Institute for Demographic Research
#2Bielefeld University


#This is 0_Load_Data_CHBS_Paper_Public.R
#Two types of data are loaded
#1 - The ind. level survey data for completed surveys of the CHBS from a csv 
#2 - The performance data of the advertisement campaign from an R workspace 


##==============================================================================================================
##0: Clear workspace, open libraries, load packages
##==============================================================================================================
rm(list=ls())
require(data.table)
require(miceadds)
require(ggplot2)
library(stargazer)
require(glm.predict)
library(kableExtra)
library(MASS)
library(brant)
library(ggeffects)
library(here)
library(car)
library(ggrepel)
library(gridExtra)
library(tidyverse)
library(dplyr)
library(janitor) 
library(nnet)
library(effects)


##==============================================================================================================
##1: Load data
##==============================================================================================================

#Completed interview of Covid Health Behavior Survey 
data <- read.csv ("", sep= ";")


#Facebook performance data 


#Whole survey period 
#metadata from Facebook about ad performance 
load(here(""))

#over time 
#monthly data
#metadata from Facebook about ad performance 
load(here(""))

#targeting strategy 
load(here(""))

#for each ad number of surveys completed 
completed_by_ad <- read.csv(here(""))
#remove first two rows
completed_by_ad = completed_by_ad[-1,]
completed_by_ad = completed_by_ad[-1,]
