# Supplementary material for: Assessing self-selection biases in Facebook-recruited online surveys: Evidence from the COVID-19 Health Behavior Survey
Source: PLoS One. 2025 Jul 8;20(7):e0326884. doi: 10.1371/journal.pone.0326884 (PMC12237053; doi:10.1371/journal.pone.0326884)
Supplement: S3 File — (ZIP) [file pone.0326884.s003.zip › Analysis_Code/1_Clean_Data_CHBS_Paper_Public.R]

##==============================================================================================================
##2: Data cleaning and re-coding of variable categories  
##==============================================================================================================

source("/0_Load_Data_CHBS_Paper.R")


#CHBS consists of 2 waves. 
#Select needed variables separately, since variable names differ between the two waves. 

descriptiveW1= data %>%
  dplyr::select(mask= ACTIONS_SQ014,
                wave, 
                week,
                image= facebook_ads_picture,
                sex= SEX,
                agegroup,
                BIRTH,
                date,
                country,
                hand=ACTIONS_SQ015,
                EDUC, 
                riskPerson=RISK_SQ004,
                riskFam=RISK_SQ005, 
                region=macroarea)%>% 
  filter(wave== "1") 

descriptiveW2= data %>% 
  select(mask= ACTIONSTAKE_SQ006, 
         wave, 
         week,
         image= facebook_ads_picture, 
         sex= SEX, 
         agegroup,
         BIRTH,
         date, 
         country, 
         hand=ACTIONSTAKE_SQ001, 
         EDUC,
         riskPerson=RISK_SQ004,
         riskFam=RISK_SQ005,
         region=macroarea) %>%
  filter(wave == "2") 

#recode variable name and remove missing values 

survey_sample= rbind(descriptiveW1, descriptiveW2)%>% 
  #combine two waves 
  #remove missings in key variables 
  filter(sex != "Prefer not to answer") %>% 
  filter(agegroup!= "") %>% 
  filter(region!= "") %>% 
  filter(mask!= "") %>% 
  filter(mask != "Prefer not to answer")%>%
  filter(hand!= "") %>% 
  filter(hand != "Prefer not to answer")%>%
  filter(riskPerson!= "") %>% 
  filter(riskPerson!= "Prefer not to answer")%>%
  filter(riskPerson!= "Don't know" )%>%
  filter(riskFam!= "") %>% 
  filter(riskFam!= "Prefer not to answer")%>%
  filter(riskFam!= "Don't know" )%>%
  filter(image != "") %>% 
  drop_na(image)  %>% 
  filter(EDUC!= "Prefer not to answer")%>%
  mutate(image= dplyr::recode (image, 
                               `IMG 1`= "1",
                               `IMG 2`= "2",
                               `IMG 5`= "3",
                               `IMG 4`= "4",
                               `IMG 3`= "5",
                               `IMG 6`= "6"))%>% 
  mutate(image= factor(image, levels = c("1",
                                         "2",
                                         "3",
                                         "4",
                                         "5",
                                         "6"))) %>% 
  mutate(image= factor(image, labels = c("1 - Male athlete",
                                         "2 - Group of athletes",
                                         "3 - Woman blowing nose",
                                         "4 - Couple blowing noses",
                                         "5 - Woman wearing mask",
                                         "6 - Man wearing mask"))) %>% 
  mutate(month= months(as.Date(date))) %>% 
  mutate(mask= dplyr::recode(mask, 
                             `Yes`= "1",`No`= "0"),
         mask= as.numeric(mask)) %>% 
  mutate(hand= dplyr::recode(hand, 
                             `Yes`= "1",`No`= "0"),
         hand= as.numeric(hand)) %>% 
  mutate(RiskFam_Recode= dplyr::recode (riskFam, 
                                        `1 - Very low threat` = "1",
                                        `2 - Low threat` = "1",
                                        `3 - Moderate threat` = "2",
                                        `4 - High threat` = "3",
                                        `5 - Very high threat` = "3")) %>% 
  mutate(RiskFam_Recode= factor(RiskFam_Recode, levels= c(1,2,3))) %>% 
  mutate(RiskFam_Recode= factor(RiskFam_Recode, labels =  c("Low","Medium","High")))%>% 
  mutate(RiskPer_Recode= dplyr::recode (riskPerson, 
                                        `1 - Very low threat` = "1",
                                        `2 - Low threat` = "1",
                                        `3 - Moderate threat` = "2",
                                        `4 - High threat` = "3",
                                        `5 - Very high threat` = "3")) %>% 
  mutate(RiskPer_Recode= factor(RiskPer_Recode, levels= c(1,2,3))) %>% 
  mutate(RiskPer_Recode= factor(RiskPer_Recode, labels =  c("Low","Medium","High"))) %>% 
  mutate(month= dplyr::recode (month, 
                               `March`= "1",
                               `April`= "2",
                               `May`= "3",
                               `June`= "4",
                               `July`= "5",
                               `August`= "6"))%>% 
  mutate(month= factor(month, labels = c("1",
                                         "2",
                                         "3",
                                         "4",
                                         "5",
                                         "6"))) %>% 
  mutate(month= factor(month, labels = c("March",
                                         "April",
                                         "May",
                                         "June",
                                         "July",
                                         "August")))%>% 
  mutate(agegroup= dplyr::recode (agegroup, 
                                  `18-24`= "1",
                                  `25-44`= "2",
                                  `45-64`= "3",
                                  `65+`= "4"))%>% 
  mutate(agegroup= factor(agegroup, levels = c("1",
                                               "2",
                                               "3",
                                               "4"))) %>% 
  mutate(agegroup= factor(agegroup, labels = c("18-24",
                                               "25-44",
                                               "45-64",
                                               "65+"))) %>% 
  mutate(sex= dplyr::recode (sex, `Female`= "1",
                             `Male`= "2")) %>% 
  mutate(sex= factor(sex, levels = c("1",
                                     "2"))) %>% 
  mutate(sex= factor(sex, labels = c("Female",
                                     "Male"))) %>% 
  mutate(country= factor(country, levels = c("DE","FR","BE","ES","IT","NL","UK","US"))) %>%  
  #for the US "Other" codes for "Grade one through 11- please specify" that refers to primary school and will be put in "Secondary school or lower"
  mutate(EDUC = case_when(
    country == "US" & EDUC == "Other" ~ "Grade one through 11",
    TRUE ~ EDUC)) %>% 
  mutate(EDUC_cat= dplyr::recode (EDUC, 
                                  `University-level education (e.g. bachelor's degree, master's degree)` ="University level" ,                 
                                  `Bachelor’s degree (for example: BA, BS)`  = "University level",                                          
                                  `Master’s degree (for example: MA, MS, MEng, MEd, MSW, MBA)` =   "University level",                      
                                  `Secondary school` = "Secondary school or lower",                                                                    
                                  `Other`            = "Other",                                                                    
                                  `Regular high school diploma` = "Secondary school or lower",                                                         
                                  `Associate’s degree (for example: AA, AS)`  = "University level",                                         
                                  `Some college credit, but less than 1 year of college credit`  =  "Secondary school or lower",                  
                                  `Primary school`    = "Secondary school or lower" ,                                                                  
                                  `1 or more years of college credit, no degree`  =   "Secondary school or lower",                                     
                                  `Postgraduate degree (e.g. PhD, Medical Doctorate)` = "Postgraduate Degree",                                    
                                  `Professional degree beyond a bachelor’s degree (for example: MD, DDS, DVM, LLB, JD)`="Postgraduate Degree", 
                                  `GED or alternative credential`   =   "Secondary school or lower",                                                       
                                  `Doctorate degree (for example: PhD, EdD)`  = "Postgraduate Degree",                                           
                                  `No formal education`  = "Secondary school or lower" ,                                                               
                                  `12th grade - NO DIPLOMA`  = "Secondary school or lower" ,                                                           
                                  `No schooling completed` = "Secondary school or lower",                                                              
                                  `Kindergarten` = "Secondary school or lower",
                                  `Nursery school`= "Secondary school or lower",
                                  `Grade one through 11`= "Secondary school or lower"))  %>% 
  filter(EDUC_cat != "Other") %>% 
  mutate(EDUC_cat= factor(EDUC_cat, levels = c("Secondary school or lower",
                                               "University level",
                                               "Postgraduate Degree")))
