# Supplementary material for: Assessing self-selection biases in Facebook-recruited online surveys: Evidence from the COVID-19 Health Behavior Survey
Source: PLoS One. 2025 Jul 8;20(7):e0326884. doi: 10.1371/journal.pone.0326884 (PMC12237053; doi:10.1371/journal.pone.0326884)
Supplement: S3 File — (ZIP) [file pone.0326884.s003.zip › Analysis_Code/2_Descriptive_Results_CHBS_Paper_Public.R]

##==============================================================================================================
##4: Descriptive statistics
##==============================================================================================================

source("/1_Clean_Data_CHBS_Paper.R")

#This script conducts the descriptive analysis for the main text and appendix 1
#Producing: 
#In the main text: 
#Table 1 Survey completion rate and distribution of completed surveys by country and advertising image.
#Table 2 Sample composition by country, sex, age, and education

#Figure 2 Number of participants by advertisement image and country over the survey period.
#Figure 3 Respondents’ threat perception of COVID-19 to the family and to themselves, by advertisement image and country.
#Figure 4 Adoption rates of preventive measures by advertisement image and country.

#In Appendix 1: 
#Table S3 Facebook reach and link clicks by advertisement image and country.
#Table S4 Descriptive statistics by country and advertising image, showing sex ratios and age distribution (median age and IQR in brackets).


#Figure S3 Respondents’ educational status by advertisement image and country.

##==============================================================================================================
## Descriptive for ad performance data 
##==============================================================================================================
#adjust column names in campaign definitions
x <- colnames(campaign_definitions)
x <- gsub("fb_", "", x)
x <- gsub("_ID", "_id", x)
x <- gsub("ad_set", "adset", x)
colnames(campaign_definitions) <- x

#adjust image names in ad data
ad_speriod_data_sorted$ad_name_recoded[ad_speriod_data_sorted$ad_name == "IMG 1"] <- "1 - Male athlete"
ad_speriod_data_sorted$ad_name_recoded[ad_speriod_data_sorted$ad_name == "IMG 2"] <- "2 - Group of athletes"
ad_speriod_data_sorted$ad_name_recoded[ad_speriod_data_sorted$ad_name == "IMG 5"] <- "3 - Woman blowing nose"
ad_speriod_data_sorted$ad_name_recoded[ad_speriod_data_sorted$ad_name == "IMG 4"] <- "4 - Couple blowing noses"
ad_speriod_data_sorted$ad_name_recoded[ad_speriod_data_sorted$ad_name == "IMG 3"] <- "5 - Woman wearing mask"
ad_speriod_data_sorted$ad_name_recoded[ad_speriod_data_sorted$ad_name == "IMG 6"] <- "6 - Man wearing mask"

ad_speriod_data_sorted$ad_name_recoded <-	factor(ad_speriod_data_sorted$ad_name_recoded, levels = c("1 - Male athlete",
                                                                                                    "2 - Group of athletes",
                                                                                                    "3 - Woman blowing nose",
                                                                                                    "4 - Couple blowing noses",
                                                                                                    "5 - Woman wearing mask",
                                                                                                    "6 - Man wearing mask"
))


#adjust variable format in ad data
ad_speriod_data_sorted$ctr <- as.numeric(ad_speriod_data_sorted$ctr)
ad_speriod_data_sorted$impressions <- as.numeric(ad_speriod_data_sorted$impressions)
ad_speriod_data_sorted$clicks <- as.numeric(ad_speriod_data_sorted$clicks)	

##==============================================================================================================
##Merge data
##==============================================================================================================
# 
ad_dat_speriod <- merge(ad_speriod_data_sorted, campaign_definitions, by = intersect(names(ad_speriod_data_sorted), names(campaign_definitions)))
ad_dat_speriod <- merge(ad_dat_speriod, completed_by_ad, by = intersect(names(ad_dat_speriod), names(completed_by_ad)), all.x = TRUE)
ad_dat_speriod$Freq[is.na(ad_dat_speriod$Freq)] <- 0


##==============================================================================================================
##Create count data
##==============================================================================================================
count_neg 			<- ad_dat_speriod
count_neg$result 	<- 0

#ad seen- survey completed --> not participated (0)
#Freq comes from completed_by_ad 
#number of people who saw add- number of people who participated= number of people who did not participate 
count_neg$weight	<- count_neg$impressions - count_neg$Freq
count_pos 			<- ad_dat_speriod
count_pos$result 	<- 1

#survey completed --> participated (1)
count_pos$weight 	<- count_pos$Freq
weighted_data <- rbind(count_neg, count_pos)


##==============================================================================================================
##Some descriptives
##==============================================================================================================

#reach and clicks by country (Table in S3 Appendix 1)

reach__clicks_country= ad_speriod_data_sorted %>% 
  select(adset_name, ad_name, reach, clicks)%>% 
  separate("adset_name", c("country", "Region", "Gender", "Agelow", "Agehigh"), sep = "-")%>% 
  mutate(Country= dplyr::recode (country, 
                                 `DE `= "DE",
                                 `FR `= "FR",
                                 `BE `= "BE",
                                 `ES `= "ES",
                                 `IT `= "IT",
                                 `NL `= "NL",
                                 `UK `= "UK",
                                 `UK  ` = "UK",
                                 `US `= "US"))%>% 
  group_by(Country, ad_name) %>% 
  mutate(reach= as.numeric(reach),
         Reach= sum(reach),
         clicks= as.numeric(clicks),
         Clicks=sum(clicks)) %>%
  ungroup() %>% 
  select(Country, ad_name, Reach, Clicks) %>% 
  unique()%>%
  #relabel images 
  mutate(image= dplyr::recode (ad_name, 
                               `IMG 1`= "1 - Male athlete",
                               `IMG 2`= "2 - Group of athletes",
                               `IMG 5`= "3 - Woman blowing nose",
                               `IMG 4`= "4 - Couple blowing noses",
                               `IMG 3`= "5 - Woman wearing mask",
                               `IMG 6`= "6 - Man wearing mask"))%>% 
  mutate(image= factor(image, levels = c("1 - Male athlete",
                                         "2 - Group of athletes",
                                         "3 - Woman blowing nose",
                                         "4 - Couple blowing noses",
                                         "5 - Woman wearing mask",
                                         "6 - Man wearing mask")))%>% 
  mutate(Country= factor(Country, levels = c("BE",
                                             "FR",
                                             "DE",
                                             "IT",
                                             "NL",
                                             "ES",
                                             "UK",
                                             "US"))) %>% 
  arrange(Country) %>% 
  arrange(image) %>% 
  select(- ad_name) 


#table for reach data by country and image

reach_table= reach__clicks_country %>% 
  select(Country, image, Reach) %>% 
  pivot_wider(names_from = image, values_from = Reach)%>% 
  adorn_totals(where = "col") %>% 
  adorn_totals(where = "row") %>% 
  adorn_percentages(denominator = "row") %>% 
  adorn_pct_formatting() %>% 
  adorn_ns(position = "front")

#clicks by country and image

click_table= reach__clicks_country %>% 
  select(Country, image, Clicks) %>% 
  pivot_wider(names_from = image, values_from = Clicks)%>% 
  adorn_totals(where = "col") %>% 
  adorn_totals(where = "row") %>% 
  adorn_percentages(denominator = "row") %>% 
  adorn_pct_formatting() %>% 
  adorn_ns(position = "front")

#combine both to one table 
#Table S3 in Appendix 1: Facebook reach and link clicks by advertisement image and country. 

#Table in S3 Appendix 1
rbind(reach_table, click_table)%>%
  kable(booktabs=TRUE, 
        digits=1, 
        format = "latex", 
        caption = "Numbers of Facebook users who clicked on an advertisement of the COVID-19 Health Behavior Survey by advertisement image and country.",
        label = "Clicks_Country_Table")%>%
  kableExtra::landscape()%>%
  kable_styling(latex_options="scale_down", 
                font_size = 12)  %>% 
  kableExtra::group_rows(group_label = "Reach", start_row = 1, end_row = 9) %>% 
  kableExtra::group_rows(group_label = "Clicks", start_row = 10, end_row = 18)


##==============================================================================================================
##Descriptive for sample characteristics 
##==============================================================================================================

#One table for completion rate and distribution of completed surveys (Table 1 in main text)

#Survey completion rate= number of completed surveys/number of link clicks

performance= ad_monthly_data_sorted %>% 
  select(adset_name, ad_name, reach, clicks, date_start, date_stop)%>% 
  separate("adset_name", c("country", "Region", "Gender", "Agelow", "Agehigh"), sep = "-")%>% 
  mutate(Country= dplyr::recode (country, 
                                 `DE `= "Germany",
                                 `FR `= "France",
                                 `BE `= "Belgium",
                                 `ES `= "Spain",
                                 `IT `= "Italy",
                                 `NL `= "Netherlands",
                                 `UK `= "United Kingdom",
                                 `UK  ` = "United Kingdom",
                                 `US `= "United States")) %>% 
  group_by(Country, ad_name) %>% 
  mutate(reach= as.numeric(reach),
         sumreach= sum(reach),
         clicks= as.numeric(clicks),
         sumclick=sum(clicks)) %>%   
  ungroup %>% 
  select(Country, ad_name,sumreach, sumclick) %>% 
  unique()%>%
  #relabel images 
  mutate(image= dplyr::recode (ad_name, 
                               `IMG 1`= "1 - Male athlete",
                               `IMG 2`= "2 - Group of athletes",
                               `IMG 5`= "3 - Woman blowing nose",
                               `IMG 4`= "4 - Couple blowing noses",
                               `IMG 3`= "5 - Woman wearing mask",
                               `IMG 6`= "6 - Man wearing mask"))%>% 
  mutate(image= factor(image, levels = c("1 - Male athlete",
                                         "2 - Group of athletes",
                                         "3 - Woman blowing nose",
                                         "4 - Couple blowing noses",
                                         "5 - Woman wearing mask",
                                         "6 - Man wearing mask"))) %>% 
  mutate(Country= factor(Country, levels = c("Belgium",
                                             "France",
                                             "Germany",
                                             "Italy",
                                             "Netherlands",
                                             "Spain",
                                             "United Kingdom",
                                             "United States")))%>% 
  arrange(Country)


#combine completed surveys with link click data 

Completed_Survey= as.data.frame(table(survey_sample$image,survey_sample$country)) %>% 
  dplyr::select(image= Var1, country=Var2, Freq=Freq)%>% 
  mutate(Country= dplyr::recode (country, 
                                 `DE`= "Germany",
                                 `FR`= "France",
                                 `BE`= "Belgium",
                                 `ES`= "Spain",
                                 `IT`= "Italy",
                                 `NL`= "Netherlands",
                                 `UK`= "United Kingdom",
                                 `US`= "United States"))%>% 
  mutate(Country= factor(Country, levels = c("Belgium",
                                             "France",
                                             "Germany",
                                             "Italy",
                                             "Netherlands",
                                             "Spain",
                                             "United Kingdom",
                                             "United States"))) %>% 
  arrange(Country) %>% 
  select(-country)


completion_rate= merge (performance, Completed_Survey, by= c("image", "Country"))

completion_rate2= completion_rate %>% 
  mutate(rate= (Freq/sumclick)*100) %>% 
  select(image, Country, rate) %>% 
  pivot_wider(names_from = image, values_from = rate) 


kable(completion_rate2 [1:7],
      booktabs= TRUE, 
      digits=1, 
      format = "latex", 
      caption = "Survey completion rate by advertisement images and country. The survey completion is calculated as the number of completed questionnaires divided by the number of unique Facebook users who clicked on the advertisement and reached our survey homepage.",
      label = "Completion_Country_Table")%>%
  #kableExtra::landscape()%>%
  kable_styling(latex_options="scale_down", 
                font_size = 14)


#completion rate total 

completion_rate_total= completion_rate %>% 
  select(-ad_name, -image) %>% 
  group_by(Country) %>% 
  summarise(Freq_sum= sum(Freq),
         click_total= sum(sumclick),
    rate_total= (Freq_sum/click_total)*100)

kable(completion_rate_total [1:4],
      booktabs= TRUE, 
      digits=1, 
      format = "latex")


#Descriptive table 
#Distribution of completed survey by country and image 


descriptive_image_total= 
  survey_sample %>% 
  select(Country= country, image) %>% 
  tabyl(Country, image) %>% 
  adorn_totals(where = "col") %>% 
  adorn_totals(where = "row") %>% 
  adorn_percentages(denominator = "row") %>% 
  adorn_pct_formatting() %>% 
  adorn_ns(position = "front") %>% 
  mutate(Country= dplyr::recode (Country, 
                                 `DE`= "Germany",
                                 `FR`= "France",
                                 `BE`= "Belgium",
                                 `ES`= "Spain",
                                 `IT`= "Italy",
                                 `NL`= "Netherlands",
                                 `UK`= "United Kingdom",
                                 `US`= "United States"))%>% 
  mutate(Country= factor(Country, levels = c("Belgium",
                                             "France",
                                             "Germany",
                                             "Italy",
                                             "Netherlands",
                                             "Spain",
                                             "United Kingdom",
                                             "United States",
                                             "Total"))) %>% 
  arrange(Country) 

descriptive_image_percent= 
  survey_sample %>% 
  select(Country= country, image) %>% 
  tabyl(Country, image) %>% 
  adorn_totals(where = "col") %>% 
  adorn_totals(where = "row") %>% 
  adorn_percentages(denominator = "row") %>% 
  adorn_pct_formatting()%>% 
  mutate(Country= dplyr::recode (Country, 
                                 `DE`= "Germany",
                                 `FR`= "France",
                                 `BE`= "Belgium",
                                 `ES`= "Spain",
                                 `IT`= "Italy",
                                 `NL`= "Netherlands",
                                 `UK`= "United Kingdom",
                                 `US`= "United States"))%>% 
  mutate(Country= factor(Country, levels = c("Belgium",
                                             "France",
                                             "Germany",
                                             "Italy",
                                             "Netherlands",
                                             "Spain",
                                             "United Kingdom",
                                             "United States",
                                             "Total"))) %>% 
  arrange(Country) %>% 
  select(-Total)


#Table 1 in main text
kable(descriptive_image_total [1:8],
      booktabs= TRUE, 
      digits=1, 
      format = "latex", 
      caption = "Distribution of completed surveys in the COVID-19 Health Behavior Survey by advertisement image and country.",
      label = "Freq_Country_Table")%>%
  kableExtra::landscape()%>%
  kable_styling(latex_options="scale_down", 
                font_size = 14)


####################################################################################################################

#Recruitment of participants over time (Figure 2 in main text)  

ImageTimeCountry= as.data.frame(table(survey_sample$image, survey_sample$date, survey_sample$country)) %>% 
  dplyr::select(image= Var1, date=Var2, Freq=Freq, country= Var3)%>% 
  mutate(month= months(as.Date(date))) %>% 
  group_by(country, month, image) %>% 
  mutate(Freqsum= sum(Freq)) %>% 
  ungroup %>% 
  select(image, Freqsum= Freqsum,country, month) %>% 
  unique() %>% 
  mutate(Country= dplyr::recode (country, 
                                 `DE`= "Germany",
                                 `FR`= "France",
                                 `BE`= "Belgium",
                                 `ES`= "Spain",
                                 `IT`= "Italy",
                                 `NL`= "Netherlands",
                                 `UK`= "United Kingdom",
                                 `US`= "United States"))%>% 
  mutate(Country= factor(Country, levels = c("Belgium",
                                             "France",
                                             "Germany",
                                             "Italy",
                                             "Netherlands",
                                             "Spain",
                                             "United Kingdom",
                                             "United States"))) %>% 
  arrange(Country) %>% 
  mutate(month= factor(month, levels = c("March", "April", "May", "June", "July", "August")))

Image_Time= ggplot(ImageTimeCountry, aes(x=month, y=Freqsum, group=Country, color=Country) ) + 
  geom_line(size=0.9)+
  geom_point()+
  scale_color_brewer(palette = "Dark2") +
  #scale_x_discrete(guide=guide_axis(n.dodge=2))+
  theme(legend.key.size = unit(0.5, 'cm'),
        legend.key.width = unit(0.1, 'cm'),)+
  facet_wrap(~ image, nrow = 4, scales = "free")+
  geom_hline(yintercept = 100, color="black", linetype="dashed", size= 1)+ 
  labs(y = "Number of participants", x = "Month of participation")+
  theme(axis.text.x = element_text(size = 15))+
  theme(text = element_text(size = 16))+ 
  theme(legend.position="bottom", legend.text = element_text(size=14)) +
  guides(color = guide_legend(override.aes = list(linetype = c(0,0,0,0,0,0,0,0), size= 4)))


print(Image_Time)

#save plot 
#ggsave(here("Fig2.png"), Image_Time)


#save data underlying plot 
Data_Image_Time_Country= ImageTimeCountry %>% 
  select(Image=image, Country= Country, Month=month, Frequency= Freqsum)

#write.csv(Data_Image_Time_Country, "/Data_Figure_2.csv")

#####################################################################################################################################

#Descriptive statistics for age, gender and education for table 2 in main text 
#participation by gender and country 

descriptive_sex= 
  survey_sample %>% 
  select(Country= country, sex) %>% 
  tabyl(Country, sex) %>% 
  adorn_totals(where = "col") %>% 
  adorn_percentages(denominator = "row") %>% 
  adorn_pct_formatting() %>% 
  mutate(Country= dplyr::recode (Country, 
                                 `DE`= "Germany",
                                 `FR`= "France",
                                 `BE`= "Belgium",
                                 `ES`= "Spain",
                                 `IT`= "Italy",
                                 `NL`= "Netherlands",
                                 `UK`= "United Kingdom",
                                 `US`= "United States"))%>% 
  mutate(Country= factor(Country, levels = c("Belgium",
                                             "France",
                                             "Germany",
                                             "Italy",
                                             "Netherlands",
                                             "Spain",
                                             "United Kingdom",
                                             "United States",
                                             "Total"))) %>% 
  arrange(Country) %>% 
  select(Country, Total= Female) 


table_descriptive_sex_total=descriptive_sex %>% 
  mutate(Indicator= "Female-to-male ratio in participation rates")%>% 
  pivot_wider(names_from = Country, values_from = Total) 

View(table_descriptive_sex_total)

#Age group (using singles ages for descriptive part)


median_age_by_country <- survey_sample %>%
  group_by(country) %>% 
  dplyr::summarize(Median_Age = median(BIRTH),
                   Q1_Birth = quantile(BIRTH, 0.25),
                   Q3_Birth = quantile(BIRTH, 0.75)) %>%
  mutate(Country = recode(country, 
                          `DE` = "Germany",
                          `FR` = "France",
                          `BE` = "Belgium",
                          `ES` = "Spain",
                          `IT` = "Italy",
                          `NL` = "Netherlands",
                          `UK` = "United Kingdom",
                          `US` = "United States")) %>%
  mutate(Country = factor(Country, levels = c("Belgium",
                                              "France",
                                              "Germany",
                                              "Italy",
                                              "Netherlands",
                                              "Spain",
                                              "United Kingdom",
                                              "United States"))) %>%
  mutate(across(where(is.numeric), ~ round(., 0))) %>% 
  mutate(Median_Age_with_Qs = paste0(Median_Age, " (", Q1_Birth, "-", Q3_Birth, ")")) %>% 
  select(Country, Total= Median_Age_with_Qs)


table_median_age_by_country=median_age_by_country %>% 
  mutate(Indicator ="Respondents’ median age (IQR)")%>% 
  pivot_wider(names_from = Country, values_from = Total) %>% 
  select(Indicator, Belgium, France, Germany, Italy, Netherlands, Spain, `United Kingdom`, `United States`)

View(median_age_by_country)

#Education


EducPercentTotal= 
  survey_sample_cleaned %>% 
  select(Country= country, EDUC_cat) %>% 
  tabyl(Country, EDUC_cat) %>% 
  adorn_totals(where = "col") %>% 
  adorn_percentages(denominator = "row") %>% 
  mutate(Country= dplyr::recode (Country, 
                                 `DE`= "Germany",
                                 `FR`= "France",
                                 `BE`= "Belgium",
                                 `ES`= "Spain",
                                 `IT`= "Italy",
                                 `NL`= "Netherlands",
                                 `UK`= "United Kingdom",
                                 `US`= "United States"))%>% 
  mutate(Country= factor(Country, levels = c("Belgium",
                                             "France",
                                             "Germany",
                                             "Italy",
                                             "Netherlands",
                                             "Spain",
                                             "United Kingdom",
                                             "United States"))) %>% 
  arrange(Country) %>% 
  pivot_longer(!Country, names_to = "Educ", values_to = "Percent") %>% 
  filter(Educ != "Total") %>% 
  mutate(Percent= Percent*100) %>% 
  mutate(across(where(is.numeric), ~ round(., 1))) %>% 
  mutate(Indicator ="Educational status (%)")%>% 
  pivot_wider(names_from = Country, values_from = Percent) 

View(EducPercentTotal)


#Gender, age and education by country and image for Appendix 1 table S4 and figure S3 


#sex ratio by image and country  

genderImageWomen= as.data.frame(table(survey_sample$country,survey_sample$image,survey_sample$sex))%>% 
  dplyr::select(Country= Var1, Image=Var2,sex=Var3, Freq=Freq) %>% 
  group_by(Image, Country) %>% 
  mutate(Total= sum(Freq)) %>% 
  mutate(Percent= (Freq/Total)*100) %>% 
  select(-Freq, -Total) %>% 
  pivot_wider(names_from = Image, values_from = Percent) %>% 
  filter(sex== "Female") %>% 
  select(-sex) %>% 
  mutate(Country= dplyr::recode (Country, 
                                 `DE`= "Germany",
                                 `FR`= "France",
                                 `BE`= "Belgium",
                                 `ES`= "Spain",
                                 `IT`= "Italy",
                                 `NL`= "Netherlands",
                                 `UK`= "United Kingdom",
                                 `US`= "United States"))%>% 
  mutate(Country= factor(Country, levels = c("Belgium",
                                             "France",
                                             "Germany",
                                             "Italy",
                                             "Netherlands",
                                             "Spain",
                                             "United Kingdom",
                                             "United States"))) %>% 
  arrange(Country)


table_sex <- genderImageWomen %>%
  left_join(descriptive_sex, by = "Country") %>% 
  mutate(across(where(is.numeric), ~ paste0(round(., 1), "%")))

View(table_sex)


#Age in table (using singles ages for descriptive part)

mean_age=survey_sample %>% 
  select(Country= country, image, BIRTH)

median_age_by_country_image <- mean_age %>%
  group_by(Country, image) %>%
  mutate(Median_Age = median(BIRTH),
         Q1_Birth = quantile(BIRTH, 0.25),
         Q3_Birth = quantile(BIRTH, 0.75)) %>% 
  select(-BIRTH) %>% 
  ungroup() %>% 
  unique()%>% 
  mutate(image= factor(image, levels = c("1 - Male athlete",
                                         "2 - Group of athletes",
                                         "3 - Woman blowing nose",
                                         "4 - Couple blowing noses",
                                         "5 - Woman wearing mask",
                                         "6 - Man wearing mask"))) %>% 
  arrange(image)%>%
  mutate(across(where(is.numeric), ~ round(., 0))) %>% 
  mutate(Median_Age_with_Qs = paste0(Median_Age, " (", Q1_Birth, "-", Q3_Birth, ")")) %>% 
  select(-Median_Age, -Q1_Birth, -Q3_Birth)%>% 
  pivot_wider(names_from = image, values_from = Median_Age_with_Qs)%>% 
  mutate(Country= dplyr::recode (Country, 
                                 `DE`= "Germany",
                                 `FR`= "France",
                                 `BE`= "Belgium",
                                 `ES`= "Spain",
                                 `IT`= "Italy",
                                 `NL`= "Netherlands",
                                 `UK`= "United Kingdom",
                                 `US`= "United States"))%>% 
  mutate(Country= factor(Country, levels = c("Belgium",
                                             "France",
                                             "Germany",
                                             "Italy",
                                             "Netherlands",
                                             "Spain",
                                             "United Kingdom",
                                             "United States"))) %>% 
  arrange(Country)


table_age= median_age_by_country_image %>%
  left_join(median_age_by_country, by = "Country") 

View(table_age)

#combine to make one descriptive table 


stacked_df_descriptive <- rbind(table_sex, table_age)

View(stacked_df_descriptive)

kable(stacked_df_descriptive[1:8],
      booktabs= TRUE,
      digits=1, 
      format= "latex", 
      caption = "Descriptive statistics",
      label = "Descrp_image_country")%>%
  kable_styling(latex_options="scale_down")


#Education plot (S3 in Appendix 1)


education= as.data.frame(table(survey_sample$country,survey_sample$image,survey_sample$EDUC_cat)) %>% 
  select(Country = Var1, Image= Var2, Educ= Var3, Freq= Freq) %>% 
  mutate(Country= dplyr::recode (Country, 
                                 `DE`= "Germany",
                                 `FR`= "France",
                                 `BE`= "Belgium",
                                 `ES`= "Spain",
                                 `IT`= "Italy",
                                 `NL`= "Netherlands",
                                 `UK`= "United Kingdom",
                                 `US`= "United States"))%>% 
  mutate(Country= factor(Country, levels = c("Belgium",
                                             "France",
                                             "Germany",
                                             "Italy",
                                             "Netherlands",
                                             "Spain",
                                             "United Kingdom",
                                             "United States"))) %>% 
  arrange(Country)%>% 
  mutate(Image= factor(Image, levels = c("6 - Man wearing mask",
                                         "5 - Woman wearing mask",
                                         "4 - Couple blowing noses",
                                         "3 - Woman blowing nose",
                                         "2 - Group of athletes",
                                         "1 - Male athlete" ))) %>% 
  mutate(Educ= factor(Educ, levels = c("Secondary school or lower",
                                       "University level",
                                       "Postgraduate Degree")))

View(education)

EducPercent= education %>% 
  #calculate percentage of education by and country and image 
  group_by(Country,Image) %>% 
  mutate(Total= sum(Freq)) %>% 
  mutate(Percent= (Freq/Total)*100) %>% 
  select(-Freq, -Total)


EducPercentTotal= 
  survey_sample %>% 
  select(Country= country, EDUC_cat) %>% 
  tabyl(Country, EDUC_cat) %>% 
  adorn_totals(where = "col") %>% 
  adorn_percentages(denominator = "row") %>% 
  mutate(Country= dplyr::recode (Country, 
                                 `DE`= "Germany",
                                 `FR`= "France",
                                 `BE`= "Belgium",
                                 `ES`= "Spain",
                                 `IT`= "Italy",
                                 `NL`= "Netherlands",
                                 `UK`= "United Kingdom",
                                 `US`= "United States"))%>% 
  mutate(Country= factor(Country, levels = c("Belgium",
                                             "France",
                                             "Germany",
                                             "Italy",
                                             "Netherlands",
                                             "Spain",
                                             "United Kingdom",
                                             "United States"))) %>% 
  arrange(Country) %>% 
  pivot_longer(!Country, names_to = "Educ", values_to = "Percent") %>% 
  filter(Educ != "Total") %>% 
  mutate(Percent= Percent*100) %>% 
  mutate(Image ="Total")


EducMerge <- rbind(EducPercentTotal,EducPercent)%>% 
  mutate(Level= factor(Educ, levels = c("Secondary school or lower",
                                        "University level",
                                        "Postgraduate Degree")))%>% 
  mutate(Image= factor(Image, levels = c("Total",
                                         "6 - Man wearing mask",
                                         "5 - Woman wearing mask",
                                         "4 - Couple blowing noses",
                                         "3 - Woman blowing nose",
                                         "2 - Group of athletes",
                                         "1 - Male athlete" ))) 

View(EducMerge)

Educplot_combined <- ggplot(EducMerge, aes(y = Percent, x =Image, fill= Level)) +
  geom_bar(position="stack",stat="identity", alpha=0.6, width = 0.9) +
  facet_grid(Country ~ ., scales = "free_x", labeller = label_wrap_gen(width = 10)) +
  theme(strip.text.y = element_text(angle = 0, size = 15),
        axis.text.x = element_text(size = 15),  
        axis.text.y = element_text(size = 15),  
        legend.title = element_blank(),
        axis.title.x = element_text(size = 15)) +  
  scale_fill_brewer(palette = "Dark2")+
  scale_color_brewer(palette = "Dark2")+
  labs(title = "", x = "", y = "Educational status in %")+ 
  theme(legend.position = "bottom",
        legend.text = element_text(size= 15))+
  scale_y_continuous(breaks = seq(0, 100, by = 10),
                     expand = c(0, 0))+
  coord_flip()+
  guides(fill = guide_legend(reverse = TRUE))


print(Educplot_combined)

#ggsave(here("/Fig_S3.png"), height= 13.00)

#save data underlying plot 

Data_EducMerge= EducMerge %>% 
select(Image, Country, Education= Educ, Percent)

#write.csv(Data_EducMerge, "/S_Data_Figure_S3.csv")


####################################
###Survey outcomes#####
####################################

#two plots for survey outcomes in main text (Figure 3 and 4 in main text)


###########################
#Threat perception oneself#
###########################

RiskPer= as.data.frame(table(survey_sample$country,survey_sample$image,survey_sample$RiskPer_Recode)) %>% 
  select(Country = Var1, Image= Var2, Risk= Var3, Freq= Freq) %>% 
  mutate(Country= dplyr::recode (Country, 
                                 `DE`= "Germany",
                                 `FR`= "France",
                                 `BE`= "Belgium",
                                 `ES`= "Spain",
                                 `IT`= "Italy",
                                 `NL`= "Netherlands",
                                 `UK`= "United Kingdom",
                                 `US`= "United States"))%>% 
  mutate(Country= factor(Country, levels = c("Belgium",
                                             "France",
                                             "Germany",
                                             "Italy",
                                             "Netherlands",
                                             "Spain",
                                             "United Kingdom",
                                             "United States"))) %>% 
  arrange(Country)%>% 
  mutate(Image= factor(Image, levels = c("6 - Man wearing mask",
                                         "5 - Woman wearing mask",
                                         "4 - Couple blowing noses",
                                         "3 - Woman blowing nose",
                                         "2 - Group of athletes",
                                         "1 - Male athlete" ))) %>% 
  mutate(Risk= factor(Risk, levels = c("Low",
                                             "Medium",
                                             "High")))

View(RiskPer)

RiskPerPercent= RiskPer %>% 
  #calculate percentage of risk by and country and image 
  group_by(Country,Image) %>% 
  mutate(Total= sum(Freq)) %>% 
  mutate(Percent= (Freq/Total)*100) %>% 
  select(-Freq, -Total)


View(RiskPerPercent)

RiskPerTotal= 
  survey_sample %>% 
  select(Country= country, RiskPer_Recode) %>% 
  tabyl(Country, RiskPer_Recode) %>% 
  adorn_totals(where = "col") %>% 
  adorn_percentages(denominator = "row") %>% 
  mutate(Country= dplyr::recode (Country, 
                                 `DE`= "Germany",
                                 `FR`= "France",
                                 `BE`= "Belgium",
                                 `ES`= "Spain",
                                 `IT`= "Italy",
                                 `NL`= "Netherlands",
                                 `UK`= "United Kingdom",
                                 `US`= "United States"))%>% 
  mutate(Country= factor(Country, levels = c("Belgium",
                                             "France",
                                             "Germany",
                                             "Italy",
                                             "Netherlands",
                                             "Spain",
                                             "United Kingdom",
                                             "United States"))) %>% 
  arrange(Country) %>% 
  pivot_longer(!Country, names_to = "Risk", values_to = "Percent") %>% 
  filter(Risk!= "Total") %>% 
  mutate(Percent= Percent*100) %>% 
  mutate(Image ="Total")

RiskPerMerge <- rbind(RiskPerTotal,RiskPerPercent)%>% 
  mutate(Level= factor(Risk, levels = c("High",
                                           "Medium",
                                           "Low"))) %>% 
  mutate(Image= factor(Image, levels = c("Total",
                                         "6 - Man wearing mask",
                                         "5 - Woman wearing mask",
                                         "4 - Couple blowing noses",
                                         "3 - Woman blowing nose",
                                         "2 - Group of athletes",
                                         "1 - Male athlete" ))) %>% 
  mutate(Group= "Perceived threat of COVID-19 \nto oneself in %")


View(RiskPerMerge)

###########################
#Threat perception family #
###########################


RiskFam= as.data.frame(table(survey_sample$country,survey_sample$image,survey_sample$RiskFam_Recode)) %>% 
  select(Country = Var1, Image= Var2, Risk= Var3, Freq= Freq) %>% 
  mutate(Country= dplyr::recode (Country, 
                                 `DE`= "Germany",
                                 `FR`= "France",
                                 `BE`= "Belgium",
                                 `ES`= "Spain",
                                 `IT`= "Italy",
                                 `NL`= "Netherlands",
                                 `UK`= "United Kingdom",
                                 `US`= "United States"))%>% 
  mutate(Country= factor(Country, levels = c("Belgium",
                                             "France",
                                             "Germany",
                                             "Italy",
                                             "Netherlands",
                                             "Spain",
                                             "United Kingdom",
                                             "United States"))) %>% 
  arrange(Country)%>% 
  mutate(Image= factor(Image, levels = c("6 - Man wearing mask",
                                         "5 - Woman wearing mask",
                                         "4 - Couple blowing noses",
                                         "3 - Woman blowing nose",
                                         "2 - Group of athletes",
                                         "1 - Male athlete" ))) %>% 
  mutate(Risk= factor(Risk, levels = c("Low",
                                             "Medium",
                                             "High")))

View(RiskFam)

RiskFamPercent= RiskFam %>% 
  #calculate percentage of risk by and country and image 
  group_by(Country,Image) %>% 
  mutate(Total= sum(Freq)) %>% 
  mutate(Percent= (Freq/Total)*100) %>% 
  select(-Freq, -Total)


View(RiskFamPercent)

RiskFamTotal= 
  survey_sample %>% 
  select(Country= country, RiskFam_Recode) %>% 
  tabyl(Country, RiskFam_Recode) %>% 
  adorn_totals(where = "col") %>% 
  adorn_percentages(denominator = "row") %>% 
  mutate(Country= dplyr::recode (Country, 
                                 `DE`= "Germany",
                                 `FR`= "France",
                                 `BE`= "Belgium",
                                 `ES`= "Spain",
                                 `IT`= "Italy",
                                 `NL`= "Netherlands",
                                 `UK`= "United Kingdom",
                                 `US`= "United States"))%>% 
  mutate(Country= factor(Country, levels = c("Belgium",
                                             "France",
                                             "Germany",
                                             "Italy",
                                             "Netherlands",
                                             "Spain",
                                             "United Kingdom",
                                             "United States"))) %>% 
  arrange(Country) %>% 
  pivot_longer(!Country, names_to = "Risk", values_to = "Percent") %>% 
  filter(Risk!= "Total") %>% 
  mutate(Percent= Percent*100) %>% 
  mutate(Image ="Total")

RiskFamMerge <- rbind(RiskFamTotal,RiskFamPercent)%>% 
  mutate(Level= factor(Risk, levels = c("High",
                                           "Medium",
                                           "Low"))) %>% 
  mutate(Image= factor(Image, levels = c("Total",
                                         "6 - Man wearing mask",
                                         "5 - Woman wearing mask",
                                         "4 - Couple blowing noses",
                                         "3 - Woman blowing nose",
                                         "2 - Group of athletes",
                                         "1 - Male athlete" ))) %>% 
  mutate(Group= "Perceived threat of COVID-19 \nto the family in %")


View(RiskFamMerge)


Risk_all_percent= rbind(RiskPerMerge,RiskFamMerge)%>% 
  mutate(Risk= factor(Risk, levels = c("Low",
                                       "Medium",
                                       "High")))

View(Risk_all_percent)

######################
#Plot################
######################

#Figure 3 in main text

library(RColorBrewer)
library(patchwork)

colors <- brewer.pal(11, "OrRd") 

plot1 <- ggplot(subset(Risk_all_percent, Group == "Perceived threat of COVID-19 \nto oneself in %"), aes(x = Country, y = Image, fill = Percent)) +
  geom_tile(color = "white") +
  scale_fill_gradientn(colors = colors, name = "Percent", limits = c(12, 65)) +
  labs(title = "A) Percentage of participants by perceived threat level of COVID-19 to oneself", x = "", y = "") +
  theme(
    axis.text.x = element_blank(),
    legend.position = "none",
    text = element_text(size = 16),
    plot.title = element_text(size = 14))+
  facet_wrap(~Level)+
  geom_text(aes(label = round(Percent, 0)), color = "black", size = 4)

plot2 <- ggplot(subset(Risk_all_percent, Group == "Perceived threat of COVID-19 \nto the family in %"), aes(x = Country, y = Image, fill = Percent)) +
  geom_tile(color = "white") +
  scale_fill_gradientn(colors = colors, name = "Percent",limits = c(10, 65), guide = guide_colourbar(title.position = "bottom", title.hjust = 0.5)) +
  labs(title = "B) Percentage of participants by perceived threat level of COVID-19 to the family", x = "", y = "") +
  theme(axis.text.x = element_text(angle = 45, hjust = 1),
        legend.position = "bottom",
        text = element_text(size = 16),
        plot.title = element_text(size = 14))+
  facet_wrap(~Level)+
  geom_text(aes(label = round(Percent, 0)), color = "black", size = 4)

# Combine the plots
combined_plot <- plot1 / plot2 
print(combined_plot)


#ggsave(here("Fig3.png"), Risk_Plot_all_percent, 
#height = 14.00, width = 13.65)


#save data underlying plot 
#write.csv(Risk_all_percent, "/Data_Figure_3.csv")


########
#Mask 
########


library(Hmisc)

mask_new_Plot= as.data.frame(table(survey_sample$country,survey_sample$image,survey_sample$mask))%>% 
  dplyr::select(country= Var1, Image=Var2,Answer=Var3, Freq=Freq) %>% 
  mutate(Answer= dplyr::recode(Answer, 
                               `1`= "Yes",`0`= "No")) %>% 
  #Percent value for each image and country 
  group_by(country,Image) %>% 
  mutate(Percent = (Freq/sum(Freq)))%>%
  mutate(n= sum(Freq)) %>% 
  ungroup() %>% 
  group_by(country) %>% 
  mutate(Total = sum(Freq))%>% 
  ungroup() %>% 
  #calculate percentage of respondents by country that said yes or no
  #for vertical line in plot 
  group_by(country, Answer) %>% 
  mutate(TotalAns = sum(Freq)) %>% 
  ungroup() %>% 
  mutate(TotalPct= TotalAns/Total) %>% 
  filter(Answer == "Yes") %>%
  mutate(ci= binconf(x=Freq, n=n, alpha = .05,return.df=TRUE)) %>% 
  mutate(Indicator= "Wearing a face mask")%>% 
  mutate(Country= dplyr::recode (country, 
                                 `DE`= "Germany",
                                 `FR`= "France",
                                 `BE`= "Belgium",
                                 `ES`= "Spain",
                                 `IT`= "Italy",
                                 `NL`= "Netherlands",
                                 `UK`= "United Kingdom",
                                 `US`= "United States"))%>% 
  mutate(Country= factor(Country, levels = c("Belgium",
                                             "France",
                                             "Germany",
                                             "Italy",
                                             "Netherlands",
                                             "Spain",
                                             "United Kingdom",
                                             "United States"))) %>% 
  arrange(country)%>%
  mutate(Image= factor(Image, levels = c("6 - Man wearing mask",
                                         "5 - Woman wearing mask",
                                         "4 - Couple blowing noses",
                                         "3 - Woman blowing nose",
                                         "2 - Group of athletes",
                                         "1 - Male athlete")))%>% 
  as.data.frame(row.names = 1:nrow(.))


hand_new_Plot= as.data.frame(table(survey_sample$country,survey_sample$image,survey_sample$hand))%>% 
  dplyr::select(country= Var1, Image=Var2,Answer=Var3, Freq=Freq) %>% 
  mutate(Answer= dplyr::recode(Answer, 
                               `1`= "Yes",`0`= "No")) %>% 
  #Percent value for each image and country 
  group_by(country,Image) %>% 
  mutate(Percent = (Freq/sum(Freq)))%>%
  mutate(n= sum(Freq)) %>% 
  ungroup() %>% 
  group_by(country) %>% 
  mutate(Total = sum(Freq))%>% 
  ungroup() %>% 
  #calculate percentage of respondents by country that said yes or no
  #for vertical line in plot 
  group_by(country, Answer) %>% 
  mutate(TotalAns = sum(Freq)) %>% 
  ungroup() %>% 
  mutate(TotalPct= TotalAns/Total) %>% 
  filter(Answer == "Yes") %>%
  mutate(ci= binconf(x=Freq, n=n, alpha = .05,return.df=TRUE)) %>% 
  mutate(Indicator= "Increased hand washing")%>% 
  mutate(Country= dplyr::recode (country, 
                                 `DE`= "Germany",
                                 `FR`= "France",
                                 `BE`= "Belgium",
                                 `ES`= "Spain",
                                 `IT`= "Italy",
                                 `NL`= "Netherlands",
                                 `UK`= "United Kingdom",
                                 `US`= "United States"))%>% 
  mutate(Country= factor(Country, levels = c("Belgium",
                                             "France",
                                             "Germany",
                                             "Italy",
                                             "Netherlands",
                                             "Spain",
                                             "United Kingdom",
                                             "United States"))) %>% 
  arrange(country)%>%
  mutate(Image= factor(Image, levels = c("6 - Man wearing mask",
                                         "5 - Woman wearing mask",
                                         "4 - Couple blowing noses",
                                         "3 - Woman blowing nose",
                                         "2 - Group of athletes",
                                         "1 - Male athlete")))%>% 
  as.data.frame(row.names = 1:nrow(.))


#combine plots (Figure 4)

plot_outcome_combined= rbind(mask_new_Plot, hand_new_Plot)%>% 
  mutate(Indicator= factor(Indicator, levels= c("Wearing a face mask", "Increased hand washing"))) 

View(plot_outcome_combined)

outcome_Percent_Comp=ggplot(plot_outcome_combined,aes(x = Image, y =Percent*100,fill= Indicator, color= Indicator)) +
  geom_point(size=3) + 
  geom_errorbar(aes(ymin =ci$Lower*100 , ymax = ci$Upper*100),
                width = 0.2,
                size=1) +
  facet_wrap(~Country, nrow = 2)+
  coord_flip()+
  theme(legend.position="bottom",
        legend.title=element_blank())+
  geom_hline(aes(yintercept = TotalPct*100,  color= Indicator, linetype="Country total")) +
  scale_linetype_manual(values = 2)+
  labs(y = "Adoption rate (%)", x = "")+
  scale_color_brewer(palette = "Dark2")+ 
  theme(text = element_text(size = 21))+
  scale_y_continuous(breaks = seq(0,100, by = 20),
                     limits = c(0, 100))+
  scale_x_discrete(labels = function(x) str_wrap(x, width = 15)) + 
  theme(panel.spacing.x = unit(1, "lines"),
        axis.title.x = element_text(size = 17)) 

print(outcome_Percent_Comp)


#ggsave(here("Fig4.png"), outcome_Percent_Comp, 
       #height = 10.07, width = 13.65)


#save data underlying plot 
#write.csv(plot_outcome_combined, "Data_Figure_4.csv")
