# Supplementary material for: Assessing self-selection biases in Facebook-recruited online surveys: Evidence from the COVID-19 Health Behavior Survey
Source: PLoS One. 2025 Jul 8;20(7):e0326884. doi: 10.1371/journal.pone.0326884 (PMC12237053; doi:10.1371/journal.pone.0326884)
Supplement: S3 File — (ZIP) [file pone.0326884.s003.zip › Analysis_Code/3_1_Regression_Results_Appendix_1_Figures_CHBS_Paper_Public.R]

##########################################
#STEPWISE REGRESSION FIGURES FOR APPENDIX 1 
##########################################

source("3_Regressio_Results_CHBS_Paper_Public.R")

#This script produces the Figure S4 until S11 of Appendix 1 


########################
#OUTCOME: MASK WEARING
########################
#step-wise regression models for appendix 

#plot four countries per page

#Belgium 
effectMaskBE0= ggeffect(BEmask0, terms = c("image"))%>% mutate(Country= "Belgium")%>% mutate(Model= "Image") %>% drop_na()
effectMaskBE1= ggeffect(BEmask1, terms = c("image"))%>% mutate(Country= "Belgium")%>% mutate(Model= "Image+Sex")%>% drop_na()
effectMaskBE2= ggeffect(BEmask2, terms = c("image"))%>% mutate(Country= "Belgium")%>% mutate(Model= "Image+Sex+Age")%>% drop_na()
effectMaskBE3= ggeffect(BEmask3, terms = c("image"))%>% mutate(Country= "Belgium" )%>% mutate(Model= "Image+Sex+Age+Education")%>% drop_na()
effectMaskBE4= ggeffect(BEmask, terms = c("image"))%>% mutate(Country= "Belgium")%>% mutate(Model= "Image+Sex+Age+Education+Month")%>% drop_na()

#France 
effectMaskFR0= ggeffect(FRmask0, terms = c("image"))%>% mutate(Country= "France")%>% mutate(Model= "Image") %>% drop_na()
effectMaskFR1= ggeffect(FRmask1, terms = c("image"))%>% mutate(Country= "France")%>% mutate(Model= "Image+Sex")%>% drop_na()
effectMaskFR2= ggeffect(FRmask2, terms = c("image"))%>% mutate(Country= "France")%>% mutate(Model= "Image+Sex+Age")%>% drop_na()
effectMaskFR3= ggeffect(FRmask3, terms = c("image"))%>% mutate(Country= "France")%>% mutate(Model= "Image+Sex+Age+Education")%>% drop_na()
effectMaskFR4= ggeffect(FRmask, terms = c("image"))%>% mutate(Country= "France")%>% mutate(Model= "Image+Sex+Age+Education+Month")%>% drop_na()


#Germany 
effectMaskDE0= ggeffect(DEmask0, terms = c("image"))%>% mutate(Country= "Germany")%>% mutate(Model= "Image") %>% drop_na()
effectMaskDE1= ggeffect(DEmask1, terms = c("image"))%>% mutate(Country= "Germany")%>% mutate(Model= "Image+Sex")%>% drop_na()
effectMaskDE2= ggeffect(DEmask2, terms = c("image"))%>% mutate(Country= "Germany")%>% mutate(Model= "Image+Sex+Age")%>% drop_na()
effectMaskDE3= ggeffect(DEmask3, terms = c("image"))%>% mutate(Country= "Germany")%>% mutate(Model= "Image+Sex+Age+Education")%>% drop_na()
effectMaskDE4= ggeffect(DEmask, terms = c("image"))%>% mutate(Country= "Germany")%>% mutate(Model= "Image+Sex+Age+Education+Month")%>% drop_na()


#Italy 
effectMaskIT0= ggeffect(ITmask0, terms = c("image"))%>% mutate(Country= "Italy")%>% mutate(Model= "Image") %>% drop_na()
effectMaskIT1= ggeffect(ITmask1, terms = c("image"))%>% mutate(Country= "Italy")%>% mutate(Model= "Image+Sex")%>% drop_na()
effectMaskIT2= ggeffect(ITmask2, terms = c("image"))%>% mutate(Country= "Italy")%>% mutate(Model= "Image+Sex+Age")%>% drop_na()
effectMaskIT3= ggeffect(ITmask3, terms = c("image"))%>% mutate(Country= "Italy")%>% mutate(Model= "Image+Sex+Age+Education")%>% drop_na()
effectMaskIT4= ggeffect(ITmask, terms = c("image"))%>% mutate(Country= "Italy")%>% mutate(Model= "Image+Sex+Age+Education+Month")%>% drop_na()


combinedMask_Appendix_Plot1= rbind(effectMaskBE0,effectMaskBE1,effectMaskBE2,effectMaskBE3,effectMaskBE4,
                                   effectMaskFR0,effectMaskFR1,effectMaskFR2,effectMaskFR3,effectMaskFR4,
                                   effectMaskDE0,effectMaskDE1,effectMaskDE2,effectMaskDE3,effectMaskDE4,
                                   effectMaskIT0,effectMaskIT1,effectMaskIT2,effectMaskIT3,effectMaskIT4) 


combinedMask_Appendix_Plot1$Model = as.factor(combinedMask_Appendix_Plot1$Model) 
combinedMask_Appendix_Plot1$Model <- factor(combinedMask_Appendix_Plot1$Model, levels = c("Image", "Image+Sex","Image+Sex+Age","Image+Sex+Age+Education","Image+Sex+Age+Education+Month"))

regression_mask_Plot1= ggplot(combinedMask_Appendix_Plot1, aes(x, predicted)) + 
  geom_errorbar(aes(ymin=`conf.low`, ymax=`conf.high`, width = 0.2, colour= Model),size=1,position = position_dodge(width = 0.8))+
  geom_point(aes(y=predicted, x=x, colour= Model), size= 3,position = position_dodge(width = 0.8))+
  xlab("") + ylab("Stepwise predicted probability of wearing a face mask") + 
  theme(text = element_text(size = 19),
        axis.text.x = element_text(size = 12),  
        legend.title=element_blank())+ 
  #scale_color_brewer(palette = "Dark2")+
  scale_y_continuous(breaks = seq(0,1, by = 0.2),
                     limits = c(0, 1))+
  coord_flip()+
  facet_wrap(~ Country, nrow=2)+
  theme(legend.position="bottom")+ 
  scale_x_discrete(labels = function(x) str_wrap(x, width = 15),  
                   limits = rev(levels(combinedMask_Appendix_Plot1$x)))+
  scale_color_manual(values = RColorBrewer::brewer.pal(n = 5, name = "Dark2"),
                     labels = c("Image", "Image+Sex","Image+Sex+Age", "Image+Sex+Age+\nEducation","Image+Sex+Age+\nEducation+Month")) 


print(regression_mask_Plot1)

#save data underlying plot 
View(combinedMask_Appendix_Plot1)

#write.csv(combinedMask_Appendix_Plot1, "/S_Data_Figure_S4.csv")


#plot for second group of countries 

#Netherlands 
effectMaskNL0= ggeffect(NLmask0, terms = c("image"))%>% mutate(Country= "Netherlands ")%>% mutate(Model= "Image") %>% drop_na()
effectMaskNL1= ggeffect(NLmask1, terms = c("image"))%>% mutate(Country= "Netherlands ")%>% mutate(Model= "Image+Sex")%>% drop_na()
effectMaskNL2= ggeffect(NLmask2, terms = c("image"))%>% mutate(Country= "Netherlands ")%>% mutate(Model= "Image+Sex+Age")%>% drop_na()
effectMaskNL3= ggeffect(NLmask3, terms = c("image"))%>% mutate(Country= "Netherlands " )%>% mutate(Model= "Image+Sex+Age+Education")%>% drop_na()
effectMaskNL4= ggeffect(NLmask, terms = c("image"))%>% mutate(Country= "Netherlands ")%>% mutate(Model= "Image+Sex+Age+Education+Month")%>% drop_na()

#Spain 
effectMaskES0= ggeffect(ESmask0, terms = c("image"))%>% mutate(Country= "Spain")%>% mutate(Model= "Image") %>% drop_na()
effectMaskES1= ggeffect(ESmask1, terms = c("image"))%>% mutate(Country= "Spain")%>% mutate(Model= "Image+Sex")%>% drop_na()
effectMaskES2= ggeffect(ESmask2, terms = c("image"))%>% mutate(Country= "Spain")%>% mutate(Model= "Image+Sex+Age")%>% drop_na()
effectMaskES3= ggeffect(ESmask3, terms = c("image"))%>% mutate(Country= "Spain")%>% mutate(Model= "Image+Sex+Age+Education")%>% drop_na()
effectMaskES4= ggeffect(ESmask, terms = c("image"))%>% mutate(Country= "Spain")%>% mutate(Model= "Image+Sex+Age+Education+Month")%>% drop_na()


#United Kingdom 
effectMaskUK0= ggeffect(UKmask0, terms = c("image"))%>% mutate(Country= "United Kingdom")%>% mutate(Model= "Image") %>% drop_na()
effectMaskUK1= ggeffect(UKmask1, terms = c("image"))%>% mutate(Country= "United Kingdom")%>% mutate(Model= "Image+Sex")%>% drop_na()
effectMaskUK2= ggeffect(UKmask2, terms = c("image"))%>% mutate(Country= "United Kingdom")%>% mutate(Model= "Image+Sex+Age")%>% drop_na()
effectMaskUK3= ggeffect(UKmask3, terms = c("image"))%>% mutate(Country= "United Kingdom")%>% mutate(Model= "Image+Sex+Age+Education")%>% drop_na()
effectMaskUK4= ggeffect(UKmask, terms = c("image"))%>% mutate(Country= "United Kingdom")%>% mutate(Model= "Image+Sex+Age+Education+Month")%>% drop_na()


#United States 
effectMaskUS0= ggeffect(USmask0, terms = c("image"))%>% mutate(Country= "United States")%>% mutate(Model= "Image") %>% drop_na()
effectMaskUS1= ggeffect(USmask1, terms = c("image"))%>% mutate(Country= "United States")%>% mutate(Model= "Image+Sex")%>% drop_na()
effectMaskUS2= ggeffect(USmask2, terms = c("image"))%>% mutate(Country= "United States")%>% mutate(Model= "Image+Sex+Age")%>% drop_na()
effectMaskUS3= ggeffect(USmask3, terms = c("image"))%>% mutate(Country= "United States")%>% mutate(Model= "Image+Sex+Age+Education")%>% drop_na()
effectMaskUS4= ggeffect(USmask, terms = c("image"))%>% mutate(Country= "United States")%>% mutate(Model= "Image+Sex+Age+Education+Month")%>% drop_na()


combinedMask_Appendix_Plot2= rbind(effectMaskNL0,effectMaskNL1,effectMaskNL2,effectMaskNL3,effectMaskNL4,
                                   effectMaskES0,effectMaskES1,effectMaskES2,effectMaskES3,effectMaskES4,
                                   effectMaskUK0,effectMaskUK1,effectMaskUK2,effectMaskUK3,effectMaskUK4, 
                                   effectMaskUS0,effectMaskUS1,effectMaskUS2,effectMaskUS3,effectMaskUS4) 


combinedMask_Appendix_Plot2$Model = as.factor(combinedMask_Appendix_Plot2$Model) 
combinedMask_Appendix_Plot2$Model <- factor(combinedMask_Appendix_Plot2$Model, levels = c("Image", "Image+Sex","Image+Sex+Age","Image+Sex+Age+Education","Image+Sex+Age+Education+Month"))

regression_mask_Plot2= ggplot(combinedMask_Appendix_Plot2, aes(x, predicted)) + 
  geom_errorbar(aes(ymin=`conf.low`, ymax=`conf.high`, width = 0.2, colour= Model),size=1,position = position_dodge(width = 0.8))+
  geom_point(aes(y=predicted, x=x, colour= Model), size= 3,position = position_dodge(width = 0.8))+
  xlab("") + ylab("Stepwise predicted probability of wearing a face mask") + 
  theme(text = element_text(size = 19),
        axis.text.x = element_text(size = 12),  
        legend.title=element_blank())+ 
  #scale_color_brewer(palette = "Dark2")+
  scale_y_continuous(breaks = seq(0,1, by = 0.2),
                     limits = c(0, 1))+
  coord_flip()+
  facet_wrap(~ Country, nrow=2)+
  theme(legend.position="bottom")+ 
  scale_x_discrete(labels = function(x) str_wrap(x, width = 15),  
                   limits = rev(levels(combinedMask_Appendix_Plot2$x)))+
  scale_color_manual(values = RColorBrewer::brewer.pal(n = 5, name = "Dark2"),
                     labels = c("Image", "Image+Sex","Image+Sex+Age", "Image+Sex+Age+\nEducation","Image+Sex+Age+\nEducation+Month")) 


print(regression_mask_Plot2)

#save data underlying plot 
View(combinedMask_Appendix_Plot2)

#write.csv(combinedMask_Appendix_Plot2, "/S_Data_Figure_S5.csv")


######################
#OUTCOME: HAND WASHING
######################

#plot four countries per page

#Belgium 
effectHandBE0= ggeffect(BEhand0, terms = c("image"))%>% mutate(Country= "Belgium")%>% mutate(Model= "Image") %>% drop_na()
effectHandBE1= ggeffect(BEhand1, terms = c("image"))%>% mutate(Country= "Belgium")%>% mutate(Model= "Image+Sex")%>% drop_na()
effectHandBE2= ggeffect(BEhand2, terms = c("image"))%>% mutate(Country= "Belgium")%>% mutate(Model= "Image+Sex+Age")%>% drop_na()
effectHandBE3= ggeffect(BEhand3, terms = c("image"))%>% mutate(Country= "Belgium" )%>% mutate(Model= "Image+Sex+Age+Education")%>% drop_na()
effectHandBE4= ggeffect(BEhand, terms = c("image"))%>% mutate(Country= "Belgium")%>% mutate(Model= "Image+Sex+Age+Education+Month")%>% drop_na()


#France 
effectHandFR0= ggeffect(FRhand0, terms = c("image"))%>% mutate(Country= "France")%>% mutate(Model= "Image") %>% drop_na()
effectHandFR1= ggeffect(FRhand1, terms = c("image"))%>% mutate(Country= "France")%>% mutate(Model= "Image+Sex")%>% drop_na()
effectHandFR2= ggeffect(FRhand2, terms = c("image"))%>% mutate(Country= "France")%>% mutate(Model= "Image+Sex+Age")%>% drop_na()
effectHandFR3= ggeffect(FRhand3, terms = c("image"))%>% mutate(Country= "France")%>% mutate(Model= "Image+Sex+Age+Education")%>% drop_na()
effectHandFR4= ggeffect(FRhand, terms = c("image"))%>% mutate(Country= "France")%>% mutate(Model= "Image+Sex+Age+Education+Month")%>% drop_na()


#Germany 
effectHandDE0= ggeffect(DEhand0, terms = c("image"))%>% mutate(Country= "Germany")%>% mutate(Model= "Image") %>% drop_na()
effectHandDE1= ggeffect(DEhand1, terms = c("image"))%>% mutate(Country= "Germany")%>% mutate(Model= "Image+Sex")%>% drop_na()
effectHandDE2= ggeffect(DEhand2, terms = c("image"))%>% mutate(Country= "Germany")%>% mutate(Model= "Image+Sex+Age")%>% drop_na()
effectHandDE3= ggeffect(DEhand3, terms = c("image"))%>% mutate(Country= "Germany")%>% mutate(Model= "Image+Sex+Age+Education")%>% drop_na()
effectHandDE4= ggeffect(DEhand, terms = c("image"))%>% mutate(Country= "Germany")%>% mutate(Model= "Image+Sex+Age+Education+Month")%>% drop_na()


#Italy 
effectHandIT0= ggeffect(IThand0, terms = c("image"))%>% mutate(Country= "Italy")%>% mutate(Model= "Image") %>% drop_na()
effectHandIT1= ggeffect(IThand1, terms = c("image"))%>% mutate(Country= "Italy")%>% mutate(Model= "Image+Sex")%>% drop_na()
effectHandIT2= ggeffect(IThand2, terms = c("image"))%>% mutate(Country= "Italy")%>% mutate(Model= "Image+Sex+Age")%>% drop_na()
effectHandIT3= ggeffect(IThand3, terms = c("image"))%>% mutate(Country= "Italy")%>% mutate(Model= "Image+Sex+Age+Education")%>% drop_na()
effectHandIT4= ggeffect(IThand, terms = c("image"))%>% mutate(Country= "Italy")%>% mutate(Model= "Image+Sex+Age+Education+Month")%>% drop_na()


combinedHand_Appendix_Plot1= rbind(effectHandBE0,effectHandBE1,effectHandBE2,effectHandBE3,effectHandBE4,
                                   effectHandFR0,effectHandFR1,effectHandFR2,effectHandFR3,effectHandFR4,
                                   effectHandDE0,effectHandDE1,effectHandDE2,effectHandDE3,effectHandDE4,
                                   effectHandIT0,effectHandIT1,effectHandIT2,effectHandIT3,effectHandIT4) 


combinedHand_Appendix_Plot1$Model = as.factor(combinedHand_Appendix_Plot1$Model) 
combinedHand_Appendix_Plot1$Model <- factor(combinedHand_Appendix_Plot1$Model, levels = c("Image", "Image+Sex","Image+Sex+Age","Image+Sex+Age+Education","Image+Sex+Age+Education+Month"))

regression_hand_Plot1= ggplot(combinedHand_Appendix_Plot1, aes(x, predicted)) + 
  geom_errorbar(aes(ymin=`conf.low`, ymax=`conf.high`, width = 0.2, colour= Model),size=1,position = position_dodge(width = 0.8))+
  geom_point(aes(y=predicted, x=x, colour= Model), size= 3,position = position_dodge(width = 0.8))+
  xlab("") + ylab("Stepwise predicted probability of increased hand washing") + 
  theme(text = element_text(size = 19),
        axis.text.x = element_text(size = 12),  
        legend.title=element_blank())+ 
  #scale_color_brewer(palette = "Dark2")+
  scale_y_continuous(breaks = seq(0,1, by = 0.2),
                     limits = c(0, 1))+
  coord_flip()+
  facet_wrap(~ Country, nrow=2)+
  theme(legend.position="bottom")+ 
  scale_x_discrete(labels = function(x) str_wrap(x, width = 15),  
                   limits = rev(levels(combinedHand_Appendix_Plot1$x)))+
  scale_color_manual(values = RColorBrewer::brewer.pal(n = 5, name = "Dark2"),
                     labels = c("Image", "Image+Sex","Image+Sex+Age", "Image+Sex+Age+\nEducation","Image+Sex+Age+\nEducation+Month")) 


print(regression_hand_Plot1)

#save data underlying plot 
View(combinedHand_Appendix_Plot1)

#write.csv(combinedHand_Appendix_Plot1, "/S_Data_Figure_S6.csv")


#plot for second group of countries 

#Netherlands 
effectHandNL0= ggeffect(NLhand0, terms = c("image"))%>% mutate(Country= "Netherlands ")%>% mutate(Model= "Image") %>% drop_na()
effectHandNL1= ggeffect(NLhand1, terms = c("image"))%>% mutate(Country= "Netherlands ")%>% mutate(Model= "Image+Sex")%>% drop_na()
effectHandNL2= ggeffect(NLhand2, terms = c("image"))%>% mutate(Country= "Netherlands ")%>% mutate(Model= "Image+Sex+Age")%>% drop_na()
effectHandNL3= ggeffect(NLhand3, terms = c("image"))%>% mutate(Country= "Netherlands " )%>% mutate(Model= "Image+Sex+Age+Education")%>% drop_na()
effectHandNL4= ggeffect(NLhand, terms = c("image"))%>% mutate(Country= "Netherlands ")%>% mutate(Model= "Image+Sex+Age+Education+Month")%>% drop_na()


#Spain 
effectHandES0= ggeffect(EShand0, terms = c("image"))%>% mutate(Country= "Spain")%>% mutate(Model= "Image") %>% drop_na()
effectHandES1= ggeffect(EShand1, terms = c("image"))%>% mutate(Country= "Spain")%>% mutate(Model= "Image+Sex")%>% drop_na()
effectHandES2= ggeffect(EShand2, terms = c("image"))%>% mutate(Country= "Spain")%>% mutate(Model= "Image+Sex+Age")%>% drop_na()
effectHandES3= ggeffect(EShand3, terms = c("image"))%>% mutate(Country= "Spain")%>% mutate(Model= "Image+Sex+Age+Education")%>% drop_na()
effectHandES4= ggeffect(EShand, terms = c("image"))%>% mutate(Country= "Spain")%>% mutate(Model= "Image+Sex+Age+Education+Month")%>% drop_na()


#United Kingdom 
effectHandUK0= ggeffect(UKhand0, terms = c("image"))%>% mutate(Country= "United Kingdom")%>% mutate(Model= "Image") %>% drop_na()
effectHandUK1= ggeffect(UKhand1, terms = c("image"))%>% mutate(Country= "United Kingdom")%>% mutate(Model= "Image+Sex")%>% drop_na()
effectHandUK2= ggeffect(UKhand2, terms = c("image"))%>% mutate(Country= "United Kingdom")%>% mutate(Model= "Image+Sex+Age")%>% drop_na()
effectHandUK3= ggeffect(UKhand3, terms = c("image"))%>% mutate(Country= "United Kingdom")%>% mutate(Model= "Image+Sex+Age+Education")%>% drop_na()
effectHandUK4= ggeffect(UKhand, terms = c("image"))%>% mutate(Country= "United Kingdom")%>% mutate(Model= "Image+Sex+Age+Education+Month")%>% drop_na()


#United States 
effectHandUS0= ggeffect(UShand0, terms = c("image"))%>% mutate(Country= "United States")%>% mutate(Model= "Image") %>% drop_na()
effectHandUS1= ggeffect(UShand1, terms = c("image"))%>% mutate(Country= "United States")%>% mutate(Model= "Image+Sex")%>% drop_na()
effectHandUS2= ggeffect(UShand2, terms = c("image"))%>% mutate(Country= "United States")%>% mutate(Model= "Image+Sex+Age")%>% drop_na()
effectHandUS3= ggeffect(UShand3, terms = c("image"))%>% mutate(Country= "United States")%>% mutate(Model= "Image+Sex+Age+Education")%>% drop_na()
effectHandUS4= ggeffect(UShand, terms = c("image"))%>% mutate(Country= "United States")%>% mutate(Model= "Image+Sex+Age+Education+Month")%>% drop_na()


combinedHand_Appendix_Plot2= rbind(effectHandNL0,effectHandNL1,effectHandNL2,effectHandNL3,effectHandNL4,
                                   effectHandES0,effectHandES1,effectHandES2,effectHandES3,effectHandES4,
                                   effectHandUK0,effectHandUK1,effectHandUK2,effectHandUK3,effectHandUK4, 
                                   effectHandUS0,effectHandUS1,effectHandUS2,effectHandUS3,effectHandUS4) 


combinedHand_Appendix_Plot2$Model = as.factor(combinedHand_Appendix_Plot2$Model) 
combinedHand_Appendix_Plot2$Model <- factor(combinedHand_Appendix_Plot2$Model, levels = c("Image", "Image+Sex","Image+Sex+Age","Image+Sex+Age+Education","Image+Sex+Age+Education+Month"))

regression_hand_Plot2= ggplot(combinedHand_Appendix_Plot2, aes(x, predicted)) + 
  geom_errorbar(aes(ymin=`conf.low`, ymax=`conf.high`, width = 0.2, colour= Model),size=1,position = position_dodge(width = 0.8))+
  geom_point(aes(y=predicted, x=x, colour= Model), size= 3,position = position_dodge(width = 0.8))+
  xlab("") + ylab("Stepwise predicted probability of increased hand washing") + 
  theme(text = element_text(size = 19),
        axis.text.x = element_text(size = 12),  
        legend.title=element_blank())+ 
  #scale_color_brewer(palette = "Dark2")+
  scale_y_continuous(breaks = seq(0,1, by = 0.2),
                     limits = c(0, 1))+
  coord_flip()+
  facet_wrap(~ Country, nrow=2)+
  theme(legend.position="bottom")+ 
  scale_x_discrete(labels = function(x) str_wrap(x, width = 15),  
                   limits = rev(levels(combinedHand_Appendix_Plot2$x)))+
  scale_color_manual(values = RColorBrewer::brewer.pal(n = 5, name = "Dark2"),
                     labels = c("Image", "Image+Sex","Image+Sex+Age", "Image+Sex+Age+\nEducation","Image+Sex+Age+\nEducation+Month")) 


print(regression_hand_Plot2)

#save data underlying plot 
View(combinedHand_Appendix_Plot2)

#write.csv(combinedHand_Appendix_Plot2, "/S_Data_Figure_S7.csv")


#############################################################################################################################################


###################################
#Threat plots for Appendix 
###################################

############################
#OUTCOME: THREAT TO THE FAMILY 
############################

#Belgium 

pprob_BEFam0 <- ggeffect(BEFam0, terms = "image")
pprob_BEFam0$Country <- "Belgium"
pprob_BEFam0$Model <- "Image"

pprob_BEFam1 <- ggeffect(BEFam1, terms = "image")
pprob_BEFam1$Country <- "Belgium"
pprob_BEFam1$Model <- "Image+Sex"

pprob_BEFam2 <- ggeffect(BEFam2, terms = "image")
pprob_BEFam2$Country <- "Belgium"
pprob_BEFam2$Model <- "Image+Sex+Age"

pprob_BEFam3 <- ggeffect(BEFam3, terms = "image")
pprob_BEFam3$Country <- "Belgium"
pprob_BEFam3$Model <- "Image+Sex+Age+Education"

pprob_BEFam <- ggeffect(BEFam, terms = "image")
pprob_BEFam$Country <- "Belgium"
pprob_BEFam$Model <- "Image+Sex+Age+Education+Month"

#France 


pprob_FRFam0 <- ggeffect(FRFam0, terms = "image")
pprob_FRFam0$Country <- "France"
pprob_FRFam0$Model <- "Image"

pprob_FRFam1 <- ggeffect(FRFam1, terms = "image")
pprob_FRFam1$Country <- "France"
pprob_FRFam1$Model <- "Image+Sex"

pprob_FRFam2 <- ggeffect(FRFam2, terms = "image")
pprob_FRFam2$Country <- "France"
pprob_FRFam2$Model <- "Image+Sex+Age"

pprob_FRFam3 <- ggeffect(FRFam3, terms = "image")
pprob_FRFam3$Country <- "France"
pprob_FRFam3$Model <- "Image+Sex+Age+Education"

pprob_FRFam <- ggeffect(FRFam, terms = "image")
pprob_FRFam$Country <- "France"
pprob_FRFam$Model <- "Image+Sex+Age+Education+Month"

#Germany 


pprob_DEFam0 <- ggeffect(DEFam0, terms = "image")
pprob_DEFam0$Country <- "Germany"
pprob_DEFam0$Model <- "Image"

pprob_DEFam1 <- ggeffect(DEFam1, terms = "image")
pprob_DEFam1$Country <- "Germany"
pprob_DEFam1$Model <- "Image+Sex"

pprob_DEFam2 <- ggeffect(DEFam2, terms = "image")
pprob_DEFam2$Country <- "Germany"
pprob_DEFam2$Model <- "Image+Sex+Age"

pprob_DEFam3 <- ggeffect(DEFam3, terms = "image")
pprob_DEFam3$Country <- "Germany"
pprob_DEFam3$Model <- "Image+Sex+Age+Education"

pprob_DEFam <- ggeffect(DEFam, terms = "image")
pprob_DEFam$Country <- "Germany"
pprob_DEFam$Model <- "Image+Sex+Age+Education+Month"

#Italy


pprob_ITFam0 <- ggeffect(ITFam0, terms = "image")
pprob_ITFam0$Country <- "Italy"
pprob_ITFam0$Model <- "Image"

pprob_ITFam1 <- ggeffect(ITFam1, terms = "image")
pprob_ITFam1$Country <- "Italy"
pprob_ITFam1$Model <- "Image+Sex"

pprob_ITFam2 <- ggeffect(ITFam2, terms = "image")
pprob_ITFam2$Country <- "Italy"
pprob_ITFam2$Model <- "Image+Sex+Age"

pprob_ITFam3 <- ggeffect(ITFam3, terms = "image")
pprob_ITFam3$Country <- "Italy"
pprob_ITFam3$Model <- "Image+Sex+Age+Education"

pprob_ITFam <- ggeffect(ITFam, terms = "image")
pprob_ITFam$Country <- "Italy"
pprob_ITFam$Model <- "Image+Sex+Age+Education+Month"


#plot for first set of countries 

Risk_Fam_Appendix_Plot1=rbind(pprob_BEFam0,pprob_BEFam1,pprob_BEFam2,pprob_BEFam3,pprob_BEFam,
               pprob_FRFam0,pprob_FRFam1,pprob_FRFam2,pprob_FRFam3,pprob_FRFam,
               pprob_DEFam0,pprob_DEFam1,pprob_DEFam2,pprob_DEFam3,pprob_DEFam,
               pprob_ITFam0,pprob_ITFam1,pprob_ITFam2,pprob_ITFam3,pprob_ITFam)

Risk_Fam_Appendix_Plot1$Model = as.factor(Risk_Fam_Appendix_Plot1$Model) 
Risk_Fam_Appendix_Plot1$Model <- factor(Risk_Fam_Appendix_Plot1$Model, levels = c("Image", "Image+Sex","Image+Sex+Age","Image+Sex+Age+Education","Image+Sex+Age+Education+Month"))


Risk_Fam_Appendix_Plot1$response.level = as.factor(Risk_Fam_Appendix_Plot1$response.level) 
Risk_Fam_Appendix_Plot1$response.level <- factor(Risk_Fam_Appendix_Plot1$response.level, levels = c("Low",
                                                                            "Medium",
                                                                            "High"))
Risk_Fam_Appendix_Plot1$Image = as.factor(Risk_Fam_Appendix_Plot1$x) 
Risk_Fam_Appendix_Plot1$x <- factor(Risk_Fam_Appendix_Plot1$x, levels = c("6 - Man wearing mask",
                                                          "5 - Woman wearing mask",
                                                          "4 - Couple blowing noses", 
                                                          "3 - Woman blowing nose"))


regression_Fam_Plot1 <- ggplot(data = Risk_Fam_Appendix_Plot1, aes(x, y = predicted, color = Model)) +
  geom_point(size = 2, position = position_dodge(width = 0.8)) +
  geom_errorbar(aes(ymax = conf.high, ymin = conf.low), width = 0.2, position = position_dodge(width = 0.8)) +
  facet_grid(Country ~ response.level) +
  theme(strip.text.y = element_text(angle = 0)) +
  coord_flip() +
  xlab("") + ylab("Stepwise predicted probability of threat perception of COVID-19 to the family") +
  theme(legend.position = "bottom",
        legend.text = element_text(size= 16)) + 
  #scale_color_brewer(palette = "Dark2") + 
  scale_alpha_manual(values = c(0.5, 1, 0.8)) + 
  theme(
    axis.text.x = element_text(size = 14),  
    axis.text.y = element_text(size = 17),  
    legend.title = element_blank(),
    legend.position = "bottom",
    text = element_text(size = 16))+
  scale_color_manual(values = RColorBrewer::brewer.pal(n = 5, name = "Dark2"),
                     labels = c("Image", "Image+Sex","Image+Sex+Age", "Image+Sex+Age+\nEducation","Image+Sex+Age+\nEducation+Month")) 


print(regression_Fam_Plot1)

#save data underlying plot 
View(Risk_Fam_Appendix_Plot1)

#write.csv(Risk_Fam_Appendix_Plot1, "/S_Data_Figure_S8.csv")


#Second set of countries 

#Netherlands


pprob_NLFam0 <- ggeffect(NLFam0, terms = "image")
pprob_NLFam0$Country <- "Netherlands"
pprob_NLFam0$Model <- "Image"

pprob_NLFam1 <- ggeffect(NLFam1, terms = "image")
pprob_NLFam1$Country <- "Netherlands"
pprob_NLFam1$Model <- "Image+Sex"

pprob_NLFam2 <- ggeffect(NLFam2, terms = "image")
pprob_NLFam2$Country <- "Netherlands"
pprob_NLFam2$Model <- "Image+Sex+Age"

pprob_NLFam3 <- ggeffect(NLFam3, terms = "image")
pprob_NLFam3$Country <- "Netherlands"
pprob_NLFam3$Model <- "Image+Sex+Age+Education"

pprob_NLFam <- ggeffect(NLFam, terms = "image")
pprob_NLFam$Country <- "Netherlands"
pprob_NLFam$Model <- "Image+Sex+Age+Education+Month"

#Spain


pprob_ESFam0 <- ggeffect(ESFam0, terms = "image")
pprob_ESFam0$Country <- "Spain"
pprob_ESFam0$Model <- "Image"

pprob_ESFam1 <- ggeffect(ESFam1, terms = "image")
pprob_ESFam1$Country <- "Spain"
pprob_ESFam1$Model <- "Image+Sex"

pprob_ESFam2 <- ggeffect(ESFam2, terms = "image")
pprob_ESFam2$Country <- "Spain"
pprob_ESFam2$Model <- "Image+Sex+Age"

pprob_ESFam3 <- ggeffect(ESFam3, terms = "image")
pprob_ESFam3$Country <- "Spain"
pprob_ESFam3$Model <- "Image+Sex+Age+Education"

pprob_ESFam <- ggeffect(ESFam, terms = "image")
pprob_ESFam$Country <- "Spain"
pprob_ESFam$Model <- "Image+Sex+Age+Education+Month"

#United Kingdom 


pprob_UKFam0 <- ggeffect(UKFam0, terms = "image")
pprob_UKFam0$Country <- "United Kingdom "
pprob_UKFam0$Model <- "Image"

pprob_UKFam1 <- ggeffect(UKFam1, terms = "image")
pprob_UKFam1$Country <- "United Kingdom "
pprob_UKFam1$Model <- "Image+Sex"

pprob_UKFam2 <- ggeffect(UKFam2, terms = "image")
pprob_UKFam2$Country <- "United Kingdom "
pprob_UKFam2$Model <- "Image+Sex+Age"

pprob_UKFam3 <- ggeffect(UKFam3, terms = "image")
pprob_UKFam3$Country <- "United Kingdom "
pprob_UKFam3$Model <- "Image+Sex+Age+Education"

pprob_UKFam <- ggeffect(UKFam, terms = "image")
pprob_UKFam$Country <- "United Kingdom "
pprob_UKFam$Model <- "Image+Sex+Age+Education+Month"


#United States

pprob_USFam0 <- ggeffect(USFam0, terms = "image")
pprob_USFam0$Country <- "United States"
pprob_USFam0$Model <- "Image"

pprob_USFam1 <- ggeffect(USFam1, terms = "image")
pprob_USFam1$Country <- "United States"
pprob_USFam1$Model <- "Image+Sex"

pprob_USFam2 <- ggeffect(USFam2, terms = "image")
pprob_USFam2$Country <- "United States"
pprob_USFam2$Model <- "Image+Sex+Age"

pprob_USFam3 <- ggeffect(USFam3, terms = "image")
pprob_USFam3$Country <- "United States"
pprob_USFam3$Model <- "Image+Sex+Age+Education"

pprob_USFam <- ggeffect(USFam, terms = "image")
pprob_USFam$Country <- "United States"
pprob_USFam$Model <- "Image+Sex+Age+Education+Month"

#plot for second set of countries 


Risk_Fam_Appendix_Plot2=rbind(pprob_NLFam0,pprob_NLFam1,pprob_NLFam2,pprob_NLFam3,pprob_NLFam,
                              pprob_ESFam0,pprob_ESFam1,pprob_ESFam2,pprob_ESFam3,pprob_ESFam,
                              pprob_UKFam0,pprob_UKFam1,pprob_UKFam2,pprob_UKFam3,pprob_UKFam,
                              pprob_USFam0,pprob_USFam1,pprob_USFam2,pprob_USFam3,pprob_USFam)

Risk_Fam_Appendix_Plot2$Model = as.factor(Risk_Fam_Appendix_Plot2$Model) 
Risk_Fam_Appendix_Plot2$Model <- factor(Risk_Fam_Appendix_Plot2$Model, levels = c("Image", "Image+Sex","Image+Sex+Age","Image+Sex+Age+Education","Image+Sex+Age+Education+Month"))

Risk_Fam_Appendix_Plot2$response.level = as.factor(Risk_Fam_Appendix_Plot2$response.level) 
Risk_Fam_Appendix_Plot2$response.level <- factor(Risk_Fam_Appendix_Plot2$response.level, levels = c("Low",
                                                                                                    "Medium",
                                                                                                    "High"))
Risk_Fam_Appendix_Plot2$Image = as.factor(Risk_Fam_Appendix_Plot2$x) 
Risk_Fam_Appendix_Plot2$x <- factor(Risk_Fam_Appendix_Plot2$x, levels = c("6 - Man wearing mask",
                                                                          "5 - Woman wearing mask",
                                                                          "4 - Couple blowing noses", 
                                                                          "3 - Woman blowing nose"))


View(Risk_Fam_Appendix_Plot2)

regression_Fam_Plot2 <- ggplot(data = Risk_Fam_Appendix_Plot2, aes(x, y = predicted, color = Model)) +
  geom_point(size = 2, position = position_dodge(width = 0.8)) +
  geom_errorbar(aes(ymax = conf.high, ymin = conf.low), width = 0.2, position = position_dodge(width = 0.8)) +
  facet_grid(Country ~ response.level) +
  theme(strip.text.y = element_text(angle = 0)) +
  coord_flip() +
  xlab("") + ylab("Stepwise predicted probability of threat perception of COVID-19 to the family") +
  theme(legend.position = "bottom",
        legend.text = element_text(size= 16)) + 
  #scale_color_brewer(palette = "Dark2") + 
  scale_alpha_manual(values = c(0.5, 1, 0.8)) + 
  theme(
    axis.text.x = element_text(size = 14),  
    axis.text.y = element_text(size = 17),  
    legend.title = element_blank(),
    legend.position = "bottom",
    text = element_text(size = 16))+
  scale_color_manual(values = RColorBrewer::brewer.pal(n = 5, name = "Dark2"),
                     labels = c("Image", "Image+Sex","Image+Sex+Age", "Image+Sex+Age+\nEducation","Image+Sex+Age+\nEducation+Month")) 


print(regression_Fam_Plot2)


#save data underlying plot 
View(Risk_Fam_Appendix_Plot2)

#write.csv(Risk_Fam_Appendix_Plot2, "/S_Data_Figure_S9.csv")


############################
#OUTCOME: THREAT TO ONESELF
############################

#Belgium 

pprob_BEPer0 <- ggeffect(BEPer0, terms = "image")
pprob_BEPer0$Country <- "Belgium"
pprob_BEPer0$Model <- "Image"

pprob_BEPer1 <- ggeffect(BEPer1, terms = "image")
pprob_BEPer1$Country <- "Belgium"
pprob_BEPer1$Model <- "Image+Sex"

pprob_BEPer2 <- ggeffect(BEPer2, terms = "image")
pprob_BEPer2$Country <- "Belgium"
pprob_BEPer2$Model <- "Image+Sex+Age"

pprob_BEPer3 <- ggeffect(BEPer3, terms = "image")
pprob_BEPer3$Country <- "Belgium"
pprob_BEPer3$Model <- "Image+Sex+Age+Education"

pprob_BEPer <- ggeffect(BEPer, terms = "image")
pprob_BEPer$Country <- "Belgium"
pprob_BEPer$Model <- "Image+Sex+Age+Education+Month"

#France 


pprob_FRPer0 <- ggeffect(FRPer0, terms = "image")
pprob_FRPer0$Country <- "France"
pprob_FRPer0$Model <- "Image"

pprob_FRPer1 <- ggeffect(FRPer1, terms = "image")
pprob_FRPer1$Country <- "France"
pprob_FRPer1$Model <- "Image+Sex"

pprob_FRPer2 <- ggeffect(FRPer2, terms = "image")
pprob_FRPer2$Country <- "France"
pprob_FRPer2$Model <- "Image+Sex+Age"

pprob_FRPer3 <- ggeffect(FRPer3, terms = "image")
pprob_FRPer3$Country <- "France"
pprob_FRPer3$Model <- "Image+Sex+Age+Education"

pprob_FRPer <- ggeffect(FRPer, terms = "image")
pprob_FRPer$Country <- "France"
pprob_FRPer$Model <- "Image+Sex+Age+Education+Month"

#Germany 


pprob_DEPer0 <- ggeffect(DEPer0, terms = "image")
pprob_DEPer0$Country <- "Germany"
pprob_DEPer0$Model <- "Image"

pprob_DEPer1 <- ggeffect(DEPer1, terms = "image")
pprob_DEPer1$Country <- "Germany"
pprob_DEPer1$Model <- "Image+Sex"

pprob_DEPer2 <- ggeffect(DEPer2, terms = "image")
pprob_DEPer2$Country <- "Germany"
pprob_DEPer2$Model <- "Image+Sex+Age"

pprob_DEPer3 <- ggeffect(DEPer3, terms = "image")
pprob_DEPer3$Country <- "Germany"
pprob_DEPer3$Model <- "Image+Sex+Age+Education"

pprob_DEPer <- ggeffect(DEPer, terms = "image")
pprob_DEPer$Country <- "Germany"
pprob_DEPer$Model <- "Image+Sex+Age+Education+Month"

#Italy


pprob_ITPer0 <- ggeffect(ITPer0, terms = "image")
pprob_ITPer0$Country <- "Italy"
pprob_ITPer0$Model <- "Image"

pprob_ITPer1 <- ggeffect(ITPer1, terms = "image")
pprob_ITPer1$Country <- "Italy"
pprob_ITPer1$Model <- "Image+Sex"

pprob_ITPer2 <- ggeffect(ITPer2, terms = "image")
pprob_ITPer2$Country <- "Italy"
pprob_ITPer2$Model <- "Image+Sex+Age"

pprob_ITPer3 <- ggeffect(ITPer3, terms = "image")
pprob_ITPer3$Country <- "Italy"
pprob_ITPer3$Model <- "Image+Sex+Age+Education"

pprob_ITPer <- ggeffect(ITPer, terms = "image")
pprob_ITPer$Country <- "Italy"
pprob_ITPer$Model <- "Image+Sex+Age+Education+Month"


#plot for first set of countries 

Risk_Per_Appendix_Plot1=rbind(pprob_BEPer0,pprob_BEPer1,pprob_BEPer2,pprob_BEPer3,pprob_BEPer,
                              pprob_FRPer0,pprob_FRPer1,pprob_FRPer2,pprob_FRPer3,pprob_FRPer,
                              pprob_DEPer0,pprob_DEPer1,pprob_DEPer2,pprob_DEPer3,pprob_DEPer,
                              pprob_ITPer0,pprob_ITPer1,pprob_ITPer2,pprob_ITPer3,pprob_ITPer)

Risk_Per_Appendix_Plot1$Model = as.factor(Risk_Per_Appendix_Plot1$Model) 
Risk_Per_Appendix_Plot1$Model <- factor(Risk_Per_Appendix_Plot1$Model, levels = c("Image", "Image+Sex","Image+Sex+Age","Image+Sex+Age+Education","Image+Sex+Age+Education+Month"))


Risk_Per_Appendix_Plot1$response.level = as.factor(Risk_Per_Appendix_Plot1$response.level) 
Risk_Per_Appendix_Plot1$response.level <- factor(Risk_Per_Appendix_Plot1$response.level, levels = c("Low",
                                                                                                    "Medium",
                                                                                                    "High"))
Risk_Per_Appendix_Plot1$Image = as.factor(Risk_Per_Appendix_Plot1$x) 
Risk_Per_Appendix_Plot1$x <- factor(Risk_Per_Appendix_Plot1$x, levels = c("6 - Man wearing mask",
                                                                          "5 - Woman wearing mask",
                                                                          "4 - Couple blowing noses", 
                                                                          "3 - Woman blowing nose"))


regression_Per_Plot1 <- ggplot(data = Risk_Per_Appendix_Plot1, aes(x, y = predicted, color = Model)) +
  geom_point(size = 2, position = position_dodge(width = 0.8)) +
  geom_errorbar(aes(ymax = conf.high, ymin = conf.low), width = 0.2, position = position_dodge(width = 0.8)) +
  facet_grid(Country ~ response.level) +
  theme(strip.text.y = element_text(angle = 0)) +
  coord_flip() +
  xlab("") + ylab("Stepwise predicted probability of threat perception of COVID-19 to oneself") +
  theme(legend.position = "bottom",
        legend.text = element_text(size= 16)) + 
  #scale_color_brewer(palette = "Dark2") + 
  scale_alpha_manual(values = c(0.5, 1, 0.8)) + 
  theme(
    axis.text.x = element_text(size = 14),  
    axis.text.y = element_text(size = 17),  
    legend.title = element_blank(),
    legend.position = "bottom",
    text = element_text(size = 16))+
  scale_color_manual(values = RColorBrewer::brewer.pal(n = 5, name = "Dark2"),
                     labels = c("Image", "Image+Sex","Image+Sex+Age", "Image+Sex+Age+\nEducation","Image+Sex+Age+\nEducation+Month")) 


print(regression_Per_Plot1)

#save data underlying plot 
View(Risk_Per_Appendix_Plot1)

#write.csv(Risk_Per_Appendix_Plot1, "/S_Data_Figure_S10.csv")


#Second set of countries 

#Netherlands


pprob_NLPer0 <- ggeffect(NLPer0, terms = "image")
pprob_NLPer0$Country <- "Netherlands"
pprob_NLPer0$Model <- "Image"

pprob_NLPer1 <- ggeffect(NLPer1, terms = "image")
pprob_NLPer1$Country <- "Netherlands"
pprob_NLPer1$Model <- "Image+Sex"

pprob_NLPer2 <- ggeffect(NLPer2, terms = "image")
pprob_NLPer2$Country <- "Netherlands"
pprob_NLPer2$Model <- "Image+Sex+Age"

pprob_NLPer3 <- ggeffect(NLPer3, terms = "image")
pprob_NLPer3$Country <- "Netherlands"
pprob_NLPer3$Model <- "Image+Sex+Age+Education"

pprob_NLPer <- ggeffect(NLPer, terms = "image")
pprob_NLPer$Country <- "Netherlands"
pprob_NLPer$Model <- "Image+Sex+Age+Education+Month"

#Spain


pprob_ESPer0 <- ggeffect(ESPer0, terms = "image")
pprob_ESPer0$Country <- "Spain"
pprob_ESPer0$Model <- "Image"

pprob_ESPer1 <- ggeffect(ESPer1, terms = "image")
pprob_ESPer1$Country <- "Spain"
pprob_ESPer1$Model <- "Image+Sex"

pprob_ESPer2 <- ggeffect(ESPer2, terms = "image")
pprob_ESPer2$Country <- "Spain"
pprob_ESPer2$Model <- "Image+Sex+Age"

pprob_ESPer3 <- ggeffect(ESPer3, terms = "image")
pprob_ESPer3$Country <- "Spain"
pprob_ESPer3$Model <- "Image+Sex+Age+Education"

pprob_ESPer <- ggeffect(ESPer, terms = "image")
pprob_ESPer$Country <- "Spain"
pprob_ESPer$Model <- "Image+Sex+Age+Education+Month"

#United Kingdom 


pprob_UKPer0 <- ggeffect(UKPer0, terms = "image")
pprob_UKPer0$Country <- "United Kingdom "
pprob_UKPer0$Model <- "Image"

pprob_UKPer1 <- ggeffect(UKPer1, terms = "image")
pprob_UKPer1$Country <- "United Kingdom "
pprob_UKPer1$Model <- "Image+Sex"

pprob_UKPer2 <- ggeffect(UKPer2, terms = "image")
pprob_UKPer2$Country <- "United Kingdom "
pprob_UKPer2$Model <- "Image+Sex+Age"

pprob_UKPer3 <- ggeffect(UKPer3, terms = "image")
pprob_UKPer3$Country <- "United Kingdom "
pprob_UKPer3$Model <- "Image+Sex+Age+Education"

pprob_UKPer <- ggeffect(UKPer, terms = "image")
pprob_UKPer$Country <- "United Kingdom "
pprob_UKPer$Model <- "Image+Sex+Age+Education+Month"


#United States

pprob_USPer0 <- ggeffect(USPer0, terms = "image")
pprob_USPer0$Country <- "United States"
pprob_USPer0$Model <- "Image"

pprob_USPer1 <- ggeffect(USPer1, terms = "image")
pprob_USPer1$Country <- "United States"
pprob_USPer1$Model <- "Image+Sex"

pprob_USPer2 <- ggeffect(USPer2, terms = "image")
pprob_USPer2$Country <- "United States"
pprob_USPer2$Model <- "Image+Sex+Age"

pprob_USPer3 <- ggeffect(USPer3, terms = "image")
pprob_USPer3$Country <- "United States"
pprob_USPer3$Model <- "Image+Sex+Age+Education"

pprob_USPer <- ggeffect(USPer, terms = "image")
pprob_USPer$Country <- "United States"
pprob_USPer$Model <- "Image+Sex+Age+Education+Month"

#plot for second set of countries 


Risk_Per_Appendix_Plot2=rbind(pprob_NLPer0,pprob_NLPer1,pprob_NLPer2,pprob_NLPer3,pprob_NLPer,
                              pprob_ESPer0,pprob_ESPer1,pprob_ESPer2,pprob_ESPer3,pprob_ESPer,
                              pprob_UKPer0,pprob_UKPer1,pprob_UKPer2,pprob_UKPer3,pprob_UKPer,
                              pprob_USPer0,pprob_USPer1,pprob_USPer2,pprob_USPer3,pprob_USPer)

Risk_Per_Appendix_Plot2$Model = as.factor(Risk_Per_Appendix_Plot2$Model) 
Risk_Per_Appendix_Plot2$Model <- factor(Risk_Per_Appendix_Plot2$Model, levels = c("Image", "Image+Sex","Image+Sex+Age","Image+Sex+Age+Education","Image+Sex+Age+Education+Month"))


Risk_Per_Appendix_Plot2$response.level = as.factor(Risk_Per_Appendix_Plot2$response.level) 
Risk_Per_Appendix_Plot2$response.level <- factor(Risk_Per_Appendix_Plot2$response.level, levels = c("Low",
                                                                                                    "Medium",
                                                                                                    "High"))
Risk_Per_Appendix_Plot2$Image = as.factor(Risk_Per_Appendix_Plot2$x) 
Risk_Per_Appendix_Plot2$x <- factor(Risk_Per_Appendix_Plot2$x, levels = c("6 - Man wearing mask",
                                                                          "5 - Woman wearing mask",
                                                                          "4 - Couple blowing noses", 
                                                                          "3 - Woman blowing nose"))


regression_Per_Plot2 <- ggplot(data = Risk_Per_Appendix_Plot2, aes(x, y = predicted, color = Model)) +
  geom_point(size = 2, position = position_dodge(width = 0.8)) +
  geom_errorbar(aes(ymax = conf.high, ymin = conf.low), width = 0.2, position = position_dodge(width = 0.8)) +
  facet_grid(Country ~ response.level) +
  theme(strip.text.y = element_text(angle = 0)) +
  coord_flip() +
  xlab("") + ylab("Stepwise predicted probability of threat perception of COVID-19 to oneself") +
  theme(legend.position = "bottom",
        legend.text = element_text(size= 16)) + 
  #scale_color_brewer(palette = "Dark2") + 
  scale_alpha_manual(values = c(0.5, 1, 0.8)) + 
  theme(
    axis.text.x = element_text(size = 14),  
    axis.text.y = element_text(size = 17),  
    legend.title = element_blank(),
    legend.position = "bottom",
    text = element_text(size = 16))+
  scale_color_manual(values = RColorBrewer::brewer.pal(n = 5, name = "Dark2"),
                     labels = c("Image", "Image+Sex","Image+Sex+Age", "Image+Sex+Age+\nEducation","Image+Sex+Age+\nEducation+Month")) 
  

  
print(regression_Per_Plot2)


#Save plots 

#save data underlying plot 
View(Risk_Per_Appendix_Plot2)

#write.csv(Risk_Per_Appendix_Plot2, "/S_Data_Figure_S11.csv")


#Save plots 

#Mask 

#ggsave(here("/FigS4.png"), regression_mask_Plot1)

#ggsave(here("/FigS5.png"), regression_mask_Plot2) 
       

#Hand 

#ggsave(here("/FigS6.png"), regression_hand_Plot1) 
      

#ggsave(here("/FigS7.png"), regression_hand_Plot2) 
       

#Threat plots 

#ggsave(here("/FigS8.png"), regression_Fam_Plot1) 
       

#ggsave(here("/FigS9.png"), regression_Fam_Plot2) 
      


#ggsave(here("/FigS10.png"), regression_Per_Plot1) 
      

#ggsave(here("/FigS11.png"), regression_Per_Plot2) 
