# Supplementary material for: Assessing self-selection biases in Facebook-recruited online surveys: Evidence from the COVID-19 Health Behavior Survey
Source: PLoS One. 2025 Jul 8;20(7):e0326884. doi: 10.1371/journal.pone.0326884 (PMC12237053; doi:10.1371/journal.pone.0326884)
Supplement: S3 File — (ZIP) [file pone.0326884.s003.zip › Analysis_Code/3_2_Regression_Results_Appendix_2_Tables_CHBS_Paper_Public.R]

##########################################
#STEPWISE REGRESSION TABLES FOR S2_APPENDIX
##########################################

source("/3_Regression_Results_CHBS_Paper_Public.R")

#This script produces the full step-wise regression tables in Appendix 2 for all outcomes 


#Package used to make tables:
#https://modelsummary.com/vignettes/modelsummary.html
#install.packages("modelsummary")

library(modelsummary)
library(pandoc)
#install.packages("pandoc")

################################################################################
#OUTCOME: MASK WEARING
################################################################################


#Belgium

BE_models_mask= list(BEmask0, BEmask1, BEmask2, BEmask3, BEmask)

modelsummary(BE_models_mask,
             statistic = c("conf.int",
                           "s.e. = {std.error}", 
                           "p = {p.value}"),
             #statistic = c("std.error", "conf.int", "p.value"),
             gof_omit = 'DF|Deviance|R2|BIC|RMSE|F',
             exponentiate = TRUE,
             coef_rename = c("(Intercept)" = "(Intercept)", 
                             "image4 - Couple blowing noses" = "Image: Couple blowing nose",
                             "image5 - Woman wearing mask	" = "Image: Woman wearing mask",
                             "image6 - Man wearing mask" = "Image: Man wearing mask",
                             "sexMale" = "Sex: Male",
                             "agegroup25-44" = "Age: 25- 44",
                             "agegroup45-64" = "Age: 45- 64",
                             "agegroup65+"="Age: 65+",
                             "EDUC_catUniversity level" = "Education: University level",
                             "EDUC_catPostgraduate Degree" = "Education: Postgraduate Degree",
                             "monthMay" = "Month: May",
                             "monthJune" = "Month: June",
                             "monthJuly" = "Month: July",
                             "monthAugust" = "Month: August"),
             title = 'Step wise regression results for Belgium, Outcome: Wearing a face mask',
             notes = list('Odds Ratios and 95% confidence intervals.'),
             output = "/S2_Appendix/BE_mask.docx")


####################################################################################################################

#France

FR_models_mask= list(FRmask0,FRmask1,FRmask2,FRmask3,FRmask)

modelsummary(FR_models_mask,
             statistic = c("conf.int",
                           "s.e. = {std.error}", 
                           "p = {p.value}"),
             #statistic = c("std.error", "conf.int", "p.value"),
             gof_omit = 'DF|Deviance|R2|BIC|RMSE|F',
             exponentiate = TRUE,
             coef_rename = c("(Intercept)" = "(Intercept)", 
                             "image4 - Couple blowing noses" = "Image: Couple blowing nose",
                             "image5 - Woman wearing mask	" = "Image: Woman wearing mask",
                             "image6 - Man wearing mask" = "Image: Man wearing mask",
                             "sexMale" = "Sex: Male",
                             "agegroup25-44" = "Age: 25- 44",
                             "agegroup45-64" = "Age: 45- 64",
                             "agegroup65+"="Age: 65+",
                             "EDUC_catUniversity level" = "Education: University level",
                             "EDUC_catPostgraduate Degree" = "Education: Postgraduate Degree",
                             "monthApril"="Month: April",
                             "monthMay" = "Month: May",
                             "monthJune" = "Month: June",
                             "monthJuly" = "Month: July",
                             "monthAugust" = "Month: August"),
             title = 'Step wise regression results for France, Outcome: Wearing a face mask',
             notes = list('Odds Ratios and 95% confidence intervals.'),
             output = "/S2_Appendix/FR_mask.docx")


        
###########################################################################################################
#Germany


DE_models_mask= list(DEmask0,DEmask1,DEmask2,DEmask3,DEmask)

modelsummary(DE_models_mask,
             statistic = c("conf.int",
                           "s.e. = {std.error}", 
                           "p = {p.value}"),
             #statistic = c("std.error", "conf.int", "p.value"),
             gof_omit = 'DF|Deviance|R2|BIC|RMSE|F',
             exponentiate = TRUE,
             coef_rename = c("(Intercept)" = "(Intercept)", 
                             "image4 - Couple blowing noses" = "Image: Couple blowing nose",
                             "image5 - Woman wearing mask	" = "Image: Woman wearing mask",
                             "image6 - Man wearing mask" = "Image: Man wearing mask",
                             "sexMale" = "Sex: Male",
                             "agegroup25-44" = "Age: 25- 44",
                             "agegroup45-64" = "Age: 45- 64",
                             "agegroup65+"="Age: 65+",
                             "EDUC_catUniversity level" = "Education: University level",
                             "EDUC_catPostgraduate Degree" = "Education: Postgraduate Degree",
                             "monthApril"="Month: April",
                             "monthMay" = "Month: May",
                             "monthJune" = "Month: June",
                             "monthJuly" = "Month: July",
                             "monthAugust" = "Month: August"),
             title = 'Step wise regression results for Germany, Outcome: Wearing a face mask',
             notes = list('Odds Ratios and 95% confidence intervals.'),
             output = "/S2_Appendix/DE_mask.docx")


############################################################################################################
#Italy


IT_models_mask= list(ITmask0,ITmask1,ITmask2,ITmask3,ITmask)

modelsummary(IT_models_mask,
             statistic = c("conf.int",
                           "s.e. = {std.error}", 
                           "p = {p.value}"),
             #statistic = c("std.error", "conf.int", "p.value"),
             gof_omit = 'DF|Deviance|R2|BIC|RMSE|F',
             exponentiate = TRUE,
             coef_rename = c("(Intercept)" = "(Intercept)", 
                             "image4 - Couple blowing noses" = "Image: Couple blowing nose",
                             "image5 - Woman wearing mask	" = "Image: Woman wearing mask",
                             "image6 - Man wearing mask" = "Image: Man wearing mask",
                             "sexMale" = "Sex: Male",
                             "agegroup25-44" = "Age: 25- 44",
                             "agegroup45-64" = "Age: 45- 64",
                             "agegroup65+"="Age: 65+",
                             "EDUC_catUniversity level" = "Education: University level",
                             "EDUC_catPostgraduate Degree" = "Education: Postgraduate Degree",
                             "monthApril"="Month: April",
                             "monthMay" = "Month: May",
                             "monthJune" = "Month: June",
                             "monthJuly" = "Month: July",
                             "monthAugust" = "Month: August"),
             title = 'Step wise regression results for Italy, Outcome: Wearing a face mask',
             notes = list('Odds Ratios and 95% confidence intervals.'),
             output = "/S2_Appendix/IT_mask.docx")


#####################################################################################################
#Netherlands


NL_models_mask= list(NLmask0,NLmask1,NLmask2,NLmask3,NLmask)

modelsummary(NL_models_mask,
             statistic = c("conf.int",
                           "s.e. = {std.error}", 
                           "p = {p.value}"),
             #statistic = c("std.error", "conf.int", "p.value"),
             gof_omit = 'DF|Deviance|R2|BIC|RMSE|F',
             exponentiate = TRUE,
             coef_rename = c("(Intercept)" = "(Intercept)", 
                             "image4 - Couple blowing noses" = "Image: Couple blowing nose",
                             "image5 - Woman wearing mask	" = "Image: Woman wearing mask",
                             "image6 - Man wearing mask" = "Image: Man wearing mask",
                             "sexMale" = "Sex: Male",
                             "agegroup25-44" = "Age: 25- 44",
                             "agegroup45-64" = "Age: 45- 64",
                             "agegroup65+"="Age: 65+",
                             "EDUC_catUniversity level" = "Education: University level",
                             "EDUC_catPostgraduate Degree" = "Education: Postgraduate Degree",
                             "monthMay" = "Month: May",
                             "monthJune" = "Month: June",
                             "monthJuly" = "Month: July",
                             "monthAugust" = "Month: August"),
             title = 'Step wise regression results for the Netherlands, Outcome: Wearing a face mask',
             notes = list('Odds Ratios and 95% confidence intervals.'),
             output = "/S2_Appendix/NL_mask.docx")


###################################################################################################################

#Spain 

ES_models_mask= list(ESmask0,ESmask1,ESmask2,ESmask3,ESmask)

modelsummary(ES_models_mask,
             statistic = c("conf.int",
                           "s.e. = {std.error}", 
                           "p = {p.value}"),
             #statistic = c("std.error", "conf.int", "p.value"),
             gof_omit = 'DF|Deviance|R2|BIC|RMSE|F',
             exponentiate = TRUE,
             coef_rename = c("(Intercept)" = "(Intercept)", 
                             "image4 - Couple blowing noses" = "Image: Couple blowing nose",
                             "image5 - Woman wearing mask	" = "Image: Woman wearing mask",
                             "image6 - Man wearing mask" = "Image: Man wearing mask",
                             "sexMale" = "Sex: Male",
                             "agegroup25-44" = "Age: 25- 44",
                             "agegroup45-64" = "Age: 45- 64",
                             "agegroup65+"="Age: 65+",
                             "EDUC_catUniversity level" = "Education: University level",
                             "EDUC_catPostgraduate Degree" = "Education: Postgraduate Degree",
                             "monthApril"="Month: April",
                             "monthMay" = "Month: May",
                             "monthJune" = "Month: June",
                             "monthJuly" = "Month: July",
                             "monthAugust" = "Month: August"),
             title = 'Step wise regression results for Spain, Outcome: Wearing a face mask',
             notes = list('Odds Ratios and 95% confidence intervals.'),
             output = "/S2_Appendix/ES_mask.docx")


#################################################################################################################

#UK

UK_models_mask= list(UKmask0,UKmask1,UKmask2,UKmask3,UKmask)

modelsummary(UK_models_mask,
             statistic = c("conf.int",
                           "s.e. = {std.error}", 
                           "p = {p.value}"),
             #statistic = c("std.error", "conf.int", "p.value"),
             gof_omit = 'DF|Deviance|R2|BIC|RMSE|F',
             exponentiate = TRUE,
             coef_rename = c("(Intercept)" = "(Intercept)", 
                             "image4 - Couple blowing noses" = "Image: Couple blowing nose",
                             "image5 - Woman wearing mask	" = "Image: Woman wearing mask",
                             "image6 - Man wearing mask" = "Image: Man wearing mask",
                             "sexMale" = "Sex: Male",
                             "agegroup25-44" = "Age: 25- 44",
                             "agegroup45-64" = "Age: 45- 64",
                             "agegroup65+"="Age: 65+",
                             "EDUC_catUniversity level" = "Education: University level",
                             "EDUC_catPostgraduate Degree" = "Education: Postgraduate Degree",
                             "monthApril"="Month: April",
                             "monthMay" = "Month: May",
                             "monthJune" = "Month: June",
                             "monthJuly" = "Month: July",
                             "monthAugust" = "Month: August"),
             title = 'Step wise regression results for the United Kingdom, Outcome: Wearing a face mask',
             notes = list('Odds Ratios and 95% confidence intervals.'),
             output = "/S2_Appendix/UK_mask.docx")


############################################################################################################

#US

US_models_mask= list(USmask0,USmask1,USmask2,USmask3,USmask)

modelsummary(US_models_mask,
             statistic = c("conf.int",
                           "s.e. = {std.error}", 
                           "p = {p.value}"),
             #statistic = c("std.error", "conf.int", "p.value"),
             gof_omit = 'DF|Deviance|R2|BIC|RMSE|F',
             exponentiate = TRUE,
             coef_rename = c("(Intercept)" = "(Intercept)", 
                             "image4 - Couple blowing noses" = "Image: Couple blowing nose",
                             "image5 - Woman wearing mask	" = "Image: Woman wearing mask",
                             "image6 - Man wearing mask" = "Image: Man wearing mask",
                             "sexMale" = "Sex: Male",
                             "agegroup25-44" = "Age: 25- 44",
                             "agegroup45-64" = "Age: 45- 64",
                             "agegroup65+"="Age: 65+",
                             "EDUC_catUniversity level" = "Education: University level",
                             "EDUC_catPostgraduate Degree" = "Education: Postgraduate Degree",
                             "monthApril"="Month: April",
                             "monthMay" = "Month: May",
                             "monthJune" = "Month: June",
                             "monthJuly" = "Month: July",
                             "monthAugust" = "Month: August"),
             title = 'Step wise regression results for the United States, Outcome: Wearing a face mask',
             notes = list('Odds Ratios and 95% confidence intervals.'),
             output = "/S2_Appendix/US_mask.docx")


################################################################################
#OUTCOME: HAND WASHING
################################################################################


#Belgium

BE_models_hand= list(BEhand0, BEhand1, BEhand2, BEhand3, BEhand)

modelsummary(BE_models_hand,
             statistic = c("conf.int",
                           "s.e. = {std.error}", 
                           "p = {p.value}"),
             #statistic = c("std.error", "conf.int", "p.value"),
             gof_omit = 'DF|Deviance|R2|BIC|RMSE|F',
             exponentiate = TRUE,
             coef_rename = c("(Intercept)" = "(Intercept)", 
                             "image4 - Couple blowing noses" = "Image: Couple blowing nose",
                             "image5 - Woman wearing mask	" = "Image: Woman wearing mask",
                             "image6 - Man wearing mask" = "Image: Man wearing mask",
                             "sexMale" = "Sex: Male",
                             "agegroup25-44" = "Age: 25- 44",
                             "agegroup45-64" = "Age: 45- 64",
                             "agegroup65+"="Age: 65+",
                             "EDUC_catUniversity level" = "Education: University level",
                             "EDUC_catPostgraduate Degree" = "Education: Postgraduate Degree",
                             "monthMay" = "Month: May",
                             "monthJune" = "Month: June",
                             "monthJuly" = "Month: July",
                             "monthAugust" = "Month: August"),
             title = 'Step wise regression results for Belgium, Outcome: Increased hand hygiene',
             notes = list('Odds Ratios and 95% confidence intervals.'),
             output = "/S2_Appendix/BE_hand.docx")


####################################################################################################################

#France

FR_models_hand= list(FRhand0,FRhand1,FRhand2,FRhand3,FRhand)

modelsummary(FR_models_hand,
             statistic = c("conf.int",
                           "s.e. = {std.error}", 
                           "p = {p.value}"),
             #statistic = c("std.error", "conf.int", "p.value"),
             gof_omit = 'DF|Deviance|R2|BIC|RMSE|F',
             exponentiate = TRUE,
             coef_rename = c("(Intercept)" = "(Intercept)", 
                             "image4 - Couple blowing noses" = "Image: Couple blowing nose",
                             "image5 - Woman wearing mask	" = "Image: Woman wearing mask",
                             "image6 - Man wearing mask" = "Image: Man wearing mask",
                             "sexMale" = "Sex: Male",
                             "agegroup25-44" = "Age: 25- 44",
                             "agegroup45-64" = "Age: 45- 64",
                             "agegroup65+"="Age: 65+",
                             "EDUC_catUniversity level" = "Education: University level",
                             "EDUC_catPostgraduate Degree" = "Education: Postgraduate Degree",
                             "monthApril"="Month: April",
                             "monthMay" = "Month: May",
                             "monthJune" = "Month: June",
                             "monthJuly" = "Month: July",
                             "monthAugust" = "Month: August"),
             title = 'Step wise regression results for France, Outcome: Increased hand hygiene',
             notes = list('Odds Ratios and 95% confidence intervals.'),
             output = "/S2_Appendix/FR_hand.docx")


###########################################################################################################
#Germany


DE_models_hand= list(DEhand0,DEhand1,DEhand2,DEhand3,DEhand)

modelsummary(DE_models_hand,
             statistic = c("conf.int",
                           "s.e. = {std.error}", 
                           "p = {p.value}"),
             #statistic = c("std.error", "conf.int", "p.value"),
             gof_omit = 'DF|Deviance|R2|BIC|RMSE|F',
             exponentiate = TRUE,
             coef_rename = c("(Intercept)" = "(Intercept)", 
                             "image4 - Couple blowing noses" = "Image: Couple blowing nose",
                             "image5 - Woman wearing mask	" = "Image: Woman wearing mask",
                             "image6 - Man wearing mask" = "Image: Man wearing mask",
                             "sexMale" = "Sex: Male",
                             "agegroup25-44" = "Age: 25- 44",
                             "agegroup45-64" = "Age: 45- 64",
                             "agegroup65+"="Age: 65+",
                             "EDUC_catUniversity level" = "Education: University level",
                             "EDUC_catPostgraduate Degree" = "Education: Postgraduate Degree",
                             "monthApril"="Month: April",
                             "monthMay" = "Month: May",
                             "monthJune" = "Month: June",
                             "monthJuly" = "Month: July",
                             "monthAugust" = "Month: August"),
             title = 'Step wise regression results for Germany, Outcome: Increased hand hygiene',
             notes = list('Odds Ratios and 95% confidence intervals.'),
             output = "/S2_Appendix/DE_hand.docx")


############################################################################################################
#Italy


IT_models_hand= list(IThand0,IThand1,IThand2,IThand3,IThand)

modelsummary(IT_models_hand,
             statistic = c("conf.int",
                           "s.e. = {std.error}", 
                           "p = {p.value}"),
             #statistic = c("std.error", "conf.int", "p.value"),
             gof_omit = 'DF|Deviance|R2|BIC|RMSE|F',
             exponentiate = TRUE,
             coef_rename = c("(Intercept)" = "(Intercept)", 
                             "image4 - Couple blowing noses" = "Image: Couple blowing nose",
                             "image5 - Woman wearing mask	" = "Image: Woman wearing mask",
                             "image6 - Man wearing mask" = "Image: Man wearing mask",
                             "sexMale" = "Sex: Male",
                             "agegroup25-44" = "Age: 25- 44",
                             "agegroup45-64" = "Age: 45- 64",
                             "agegroup65+"="Age: 65+",
                             "EDUC_catUniversity level" = "Education: University level",
                             "EDUC_catPostgraduate Degree" = "Education: Postgraduate Degree",
                             "monthApril"="Month: April",
                             "monthMay" = "Month: May",
                             "monthJune" = "Month: June",
                             "monthJuly" = "Month: July",
                             "monthAugust" = "Month: August"),
             title = 'Step wise regression results for Italy, Outcome: Increased hand hygiene',
             notes = list('Odds Ratios and 95% confidence intervals.'),
             output = "/S2_Appendix/IT_hand.docx")


#####################################################################################################
#Netherlands


NL_models_hand= list(NLhand0,NLhand1,NLhand2,NLhand3,NLhand)

modelsummary(NL_models_hand,
             statistic = c("conf.int",
                           "s.e. = {std.error}", 
                           "p = {p.value}"),
             #statistic = c("std.error", "conf.int", "p.value"),
             gof_omit = 'DF|Deviance|R2|BIC|RMSE|F',
             exponentiate = TRUE,
             coef_rename = c("(Intercept)" = "(Intercept)", 
                             "image4 - Couple blowing noses" = "Image: Couple blowing nose",
                             "image5 - Woman wearing mask	" = "Image: Woman wearing mask",
                             "image6 - Man wearing mask" = "Image: Man wearing mask",
                             "sexMale" = "Sex: Male",
                             "agegroup25-44" = "Age: 25- 44",
                             "agegroup45-64" = "Age: 45- 64",
                             "agegroup65+"="Age: 65+",
                             "EDUC_catUniversity level" = "Education: University level",
                             "EDUC_catPostgraduate Degree" = "Education: Postgraduate Degree",
                             "monthMay" = "Month: May",
                             "monthJune" = "Month: June",
                             "monthJuly" = "Month: July",
                             "monthAugust" = "Month: August"),
             title = 'Step wise regression results for the Netherlands, Outcome: Increased hand hygiene',
             notes = list('Odds Ratios and 95% confidence intervals.'),
             output = "/S2_Appendix/NL_hand.docx")


###################################################################################################################

#Spain 

ES_models_hand= list(EShand0,EShand1,EShand2,EShand3,EShand)

modelsummary(ES_models_hand,
             statistic = c("conf.int",
                           "s.e. = {std.error}", 
                           "p = {p.value}"),
             #statistic = c("std.error", "conf.int", "p.value"),
             gof_omit = 'DF|Deviance|R2|BIC|RMSE|F',
             exponentiate = TRUE,
             coef_rename = c("(Intercept)" = "(Intercept)", 
                             "image4 - Couple blowing noses" = "Image: Couple blowing nose",
                             "image5 - Woman wearing mask	" = "Image: Woman wearing mask",
                             "image6 - Man wearing mask" = "Image: Man wearing mask",
                             "sexMale" = "Sex: Male",
                             "agegroup25-44" = "Age: 25- 44",
                             "agegroup45-64" = "Age: 45- 64",
                             "agegroup65+"="Age: 65+",
                             "EDUC_catUniversity level" = "Education: University level",
                             "EDUC_catPostgraduate Degree" = "Education: Postgraduate Degree",
                             "monthApril"="Month: April",
                             "monthMay" = "Month: May",
                             "monthJune" = "Month: June",
                             "monthJuly" = "Month: July",
                             "monthAugust" = "Month: August"),
             title = 'Step wise regression results for Spain, Outcome: Increased hand hygiene',
             notes = list('Odds Ratios and 95% confidence intervals.'),
             output = "/S2_Appendix/ES_hand.docx")


#################################################################################################################

#UK

UK_models_hand= list(UKhand0,UKhand1,UKhand2,UKhand3,UKhand)

modelsummary(UK_models_hand,
             statistic = c("conf.int",
                           "s.e. = {std.error}", 
                           "p = {p.value}"),
             #statistic = c("std.error", "conf.int", "p.value"),
             gof_omit = 'DF|Deviance|R2|BIC|RMSE|F',
             exponentiate = TRUE,
             coef_rename = c("(Intercept)" = "(Intercept)", 
                             "image4 - Couple blowing noses" = "Image: Couple blowing nose",
                             "image5 - Woman wearing mask	" = "Image: Woman wearing mask",
                             "image6 - Man wearing mask" = "Image: Man wearing mask",
                             "sexMale" = "Sex: Male",
                             "agegroup25-44" = "Age: 25- 44",
                             "agegroup45-64" = "Age: 45- 64",
                             "agegroup65+"="Age: 65+",
                             "EDUC_catUniversity level" = "Education: University level",
                             "EDUC_catPostgraduate Degree" = "Education: Postgraduate Degree",
                             "monthApril"="Month: April",
                             "monthMay" = "Month: May",
                             "monthJune" = "Month: June",
                             "monthJuly" = "Month: July",
                             "monthAugust" = "Month: August"),
             title = 'Step wise regression results for the United Kingdom, Outcome: Increased hand hygiene',
             notes = list('Odds Ratios and 95% confidence intervals.'),
             output = "/S2_Appendix/UK_hand.docx")


############################################################################################################

#US

US_models_hand= list(UShand0,UShand1,UShand2,UShand3,UShand)

modelsummary(US_models_hand,
             statistic = c("conf.int",
                           "s.e. = {std.error}", 
                           "p = {p.value}"),
             #statistic = c("std.error", "conf.int", "p.value"),
             gof_omit = 'DF|Deviance|R2|BIC|RMSE|F',
             exponentiate = TRUE,
             coef_rename = c("(Intercept)" = "(Intercept)", 
                             "image4 - Couple blowing noses" = "Image: Couple blowing nose",
                             "image5 - Woman wearing mask	" = "Image: Woman wearing mask",
                             "image6 - Man wearing mask" = "Image: Man wearing mask",
                             "sexMale" = "Sex: Male",
                             "agegroup25-44" = "Age: 25- 44",
                             "agegroup45-64" = "Age: 45- 64",
                             "agegroup65+"="Age: 65+",
                             "EDUC_catUniversity level" = "Education: University level",
                             "EDUC_catPostgraduate Degree" = "Education: Postgraduate Degree",
                             "monthApril"="Month: April",
                             "monthMay" = "Month: May",
                             "monthJune" = "Month: June",
                             "monthJuly" = "Month: July",
                             "monthAugust" = "Month: August"),
             title = 'Step wise regression results for the United States, Outcome: Increased hand hygiene',
             notes = list('Odds Ratios and 95% confidence intervals.'),
             output = "/S2_Appendix/US_hand.docx")


#############################################################################################################################################


############################
#Threat to the family 
############################

#Belgium

BE_models_fam= list(BEFam0,BEFam1,BEFam2,BEFam3,BEFam)

modelsummary(BE_models_fam,shape = term+response ~ model, 
             statistic = c("conf.int",
                           "s.e. = {std.error}", 
                           "p = {p.value}"),
             gof_omit = 'DF|Deviance|R2|BIC|RMSE|F',
             exponentiate = TRUE,
             coef_rename = c("(Intercept)" = "(Intercept)", 
                             "image4 - Couple blowing noses" = "Image: Couple blowing nose",
                             "image5 - Woman wearing mask	" = "Image: Woman wearing mask",
                             "image6 - Man wearing mask" = "Image: Man wearing mask",
                             "sexMale" = "Sex: Male",
                             "agegroup25-44" = "Age: 25- 44",
                             "agegroup45-64" = "Age: 45- 64",
                             "agegroup65+"="Age: 65+",
                             "EDUC_catUniversity level" = "Education: University level",
                             "EDUC_catPostgraduate Degree" = "Education: Postgraduate Degree",
                             "monthMay" = "Month: May",
                             "monthJune" = "Month: June",
                             "monthJuly" = "Month: July",
                             "monthAugust" = "Month: August"),
             title = 'Step wise regression results for Belgium, Outcome: Threat perception of COVID-19 to the family',
             notes = list('Odds Ratios and 95% confidence intervals.'),
             output = "/S2_Appendix/BE_fam.docx")


#France 

FR_models_fam= list(FRFam0,FRFam1,FRFam2,FRFam3,FRFam)

modelsummary(FR_models_fam,shape = term+response ~ model, 
             statistic = c("conf.int",
                           "s.e. = {std.error}", 
                           "p = {p.value}"),
             gof_omit = 'DF|Deviance|R2|BIC|RMSE|F',
             exponentiate = TRUE,
             coef_rename = c("(Intercept)" = "(Intercept)", 
                             "image4 - Couple blowing noses" = "Image: Couple blowing nose",
                             "image5 - Woman wearing mask	" = "Image: Woman wearing mask",
                             "image6 - Man wearing mask" = "Image: Man wearing mask",
                             "sexMale" = "Sex: Male",
                             "agegroup25-44" = "Age: 25- 44",
                             "agegroup45-64" = "Age: 45- 64",
                             "agegroup65+"="Age: 65+",
                             "EDUC_catUniversity level" = "Education: University level",
                             "EDUC_catPostgraduate Degree" = "Education: Postgraduate Degree",
                             "monthApril"="Month: April",
                             "monthMay" = "Month: May",
                             "monthJune" = "Month: June",
                             "monthJuly" = "Month: July",
                             "monthAugust" = "Month: August"),
             title = 'Step wise regression results for France, Outcome: Threat perception of COVID-19 to the family',
             notes = list('Odds Ratios and 95% confidence intervals.'),
             output = "/S2_Appendix/FR_fam.docx")


#Germany

DE_models_fam= list(DEFam0,DEFam1,DEFam2,DEFam3,DEFam)

modelsummary(DE_models_fam,shape = term+response ~ model, 
             statistic = c("conf.int",
                           "s.e. = {std.error}", 
                           "p = {p.value}"),
             gof_omit = 'DF|Deviance|R2|BIC|RMSE|F',
             exponentiate = TRUE,
             coef_rename = c("(Intercept)" = "(Intercept)", 
                             "image4 - Couple blowing noses" = "Image: Couple blowing nose",
                             "image5 - Woman wearing mask	" = "Image: Woman wearing mask",
                             "image6 - Man wearing mask" = "Image: Man wearing mask",
                             "sexMale" = "Sex: Male",
                             "agegroup25-44" = "Age: 25- 44",
                             "agegroup45-64" = "Age: 45- 64",
                             "agegroup65+"="Age: 65+",
                             "EDUC_catUniversity level" = "Education: University level",
                             "EDUC_catPostgraduate Degree" = "Education: Postgraduate Degree",
                             "monthApril"="Month: April",
                             "monthMay" = "Month: May",
                             "monthJune" = "Month: June",
                             "monthJuly" = "Month: July",
                             "monthAugust" = "Month: August"),
             title = 'Step wise regression results for Germany, Outcome: Threat perception of COVID-19 to the family',
             notes = list('Odds Ratios and 95% confidence intervals.'),
             output = "/S2_Appendix/DE_fam.docx")


#Italy 

IT_models_fam= list(ITFam0,ITFam1,ITFam2,ITFam3,ITFam)

modelsummary(IT_models_fam,shape = term+response ~ model, 
             statistic = c("conf.int",
                           "s.e. = {std.error}", 
                           "p = {p.value}"),
             gof_omit = 'DF|Deviance|R2|BIC|RMSE|F',
             exponentiate = TRUE,
             coef_rename = c("(Intercept)" = "(Intercept)", 
                             "image4 - Couple blowing noses" = "Image: Couple blowing nose",
                             "image5 - Woman wearing mask	" = "Image: Woman wearing mask",
                             "image6 - Man wearing mask" = "Image: Man wearing mask",
                             "sexMale" = "Sex: Male",
                             "agegroup25-44" = "Age: 25- 44",
                             "agegroup45-64" = "Age: 45- 64",
                             "agegroup65+"="Age: 65+",
                             "EDUC_catUniversity level" = "Education: University level",
                             "EDUC_catPostgraduate Degree" = "Education: Postgraduate Degree",
                             "monthApril"="Month: April",
                             "monthMay" = "Month: May",
                             "monthJune" = "Month: June",
                             "monthJuly" = "Month: July",
                             "monthAugust" = "Month: August"),
             title = 'Step wise regression results for Italy, Outcome: Threat perception of COVID-19 to the family',
             notes = list('Odds Ratios and 95% confidence intervals.'),
             output = "/S2_Appendix/IT_fam.docx")

#Netherlands

NL_models_fam= list(NLFam0,NLFam1,NLFam2,NLFam3,NLFam)

modelsummary(NL_models_fam,shape = term+response ~ model, 
             statistic = c("conf.int",
                           "s.e. = {std.error}", 
                           "p = {p.value}"),
             gof_omit = 'DF|Deviance|R2|BIC|RMSE|F',
             exponentiate = TRUE,
             coef_rename = c("(Intercept)" = "(Intercept)", 
                             "image4 - Couple blowing noses" = "Image: Couple blowing nose",
                             "image5 - Woman wearing mask	" = "Image: Woman wearing mask",
                             "image6 - Man wearing mask" = "Image: Man wearing mask",
                             "sexMale" = "Sex: Male",
                             "agegroup25-44" = "Age: 25- 44",
                             "agegroup45-64" = "Age: 45- 64",
                             "agegroup65+"="Age: 65+",
                             "EDUC_catUniversity level" = "Education: University level",
                             "EDUC_catPostgraduate Degree" = "Education: Postgraduate Degree",
                             "monthMay" = "Month: May",
                             "monthJune" = "Month: June",
                             "monthJuly" = "Month: July",
                             "monthAugust" = "Month: August"),
             title = 'Step wise regression results for the Netherlands, Outcome: Threat perception of COVID-19 to the family',
             notes = list('Odds Ratios and 95% confidence intervals.'),
             output = "/S2_Appendix/NL_fam.docx")


#Spain

ES_models_fam= list(ESFam0,ESFam1,ESFam2,ESFam3,ESFam)

modelsummary(ES_models_fam,shape = term+response ~ model, 
             statistic = c("conf.int",
                           "s.e. = {std.error}", 
                           "p = {p.value}"),
             gof_omit = 'DF|Deviance|R2|BIC|RMSE|F',
             exponentiate = TRUE,
             coef_rename = c("(Intercept)" = "(Intercept)", 
                             "image4 - Couple blowing noses" = "Image: Couple blowing nose",
                             "image5 - Woman wearing mask	" = "Image: Woman wearing mask",
                             "image6 - Man wearing mask" = "Image: Man wearing mask",
                             "sexMale" = "Sex: Male",
                             "agegroup25-44" = "Age: 25- 44",
                             "agegroup45-64" = "Age: 45- 64",
                             "agegroup65+"="Age: 65+",
                             "EDUC_catUniversity level" = "Education: University level",
                             "EDUC_catPostgraduate Degree" = "Education: Postgraduate Degree",
                             "monthApril"="Month: April",
                             "monthMay" = "Month: May",
                             "monthJune" = "Month: June",
                             "monthJuly" = "Month: July",
                             "monthAugust" = "Month: August"),
             title = 'Step wise regression results for Spain, Outcome: Threat perception of COVID-19 to the family',
             notes = list('Odds Ratios and 95% confidence intervals.'),
             output = "/S2_Appendix/ES_fam.docx")


#United Kingdom 

UK_models_fam= list(UKFam0,UKFam1,UKFam2,UKFam3,UKFam)

modelsummary(UK_models_fam,shape = term+response ~ model, 
             statistic = c("conf.int",
                           "s.e. = {std.error}", 
                           "p = {p.value}"),
             gof_omit = 'DF|Deviance|R2|BIC|RMSE|F',
             exponentiate = TRUE,
             coef_rename = c("(Intercept)" = "(Intercept)", 
                             "image4 - Couple blowing noses" = "Image: Couple blowing nose",
                             "image5 - Woman wearing mask	" = "Image: Woman wearing mask",
                             "image6 - Man wearing mask" = "Image: Man wearing mask",
                             "sexMale" = "Sex: Male",
                             "agegroup25-44" = "Age: 25- 44",
                             "agegroup45-64" = "Age: 45- 64",
                             "agegroup65+"="Age: 65+",
                             "EDUC_catUniversity level" = "Education: University level",
                             "EDUC_catPostgraduate Degree" = "Education: Postgraduate Degree",
                             "monthApril"="Month: April",
                             "monthMay" = "Month: May",
                             "monthJune" = "Month: June",
                             "monthJuly" = "Month: July",
                             "monthAugust" = "Month: August"),
             title = 'Step wise regression results for the United Kingdom, Outcome: Threat perception of COVID-19 to the family',
             notes = list('Odds Ratios and 95% confidence intervals.'),
             output = "/S2_Appendix/UK_fam.docx")

#United States 

US_models_fam= list(USFam0,USFam1,USFam2,USFam3,USFam)

modelsummary(US_models_fam,shape = term+response ~ model, 
             statistic = c("conf.int",
                           "s.e. = {std.error}", 
                           "p = {p.value}"),
             gof_omit = 'DF|Deviance|R2|BIC|RMSE|F',
             exponentiate = TRUE,
             coef_rename = c("(Intercept)" = "(Intercept)", 
                             "image4 - Couple blowing noses" = "Image: Couple blowing nose",
                             "image5 - Woman wearing mask	" = "Image: Woman wearing mask",
                             "image6 - Man wearing mask" = "Image: Man wearing mask",
                             "sexMale" = "Sex: Male",
                             "agegroup25-44" = "Age: 25- 44",
                             "agegroup45-64" = "Age: 45- 64",
                             "agegroup65+"="Age: 65+",
                             "EDUC_catUniversity level" = "Education: University level",
                             "EDUC_catPostgraduate Degree" = "Education: Postgraduate Degree",
                             "monthApril"="Month: April",
                             "monthMay" = "Month: May",
                             "monthJune" = "Month: June",
                             "monthJuly" = "Month: July",
                             "monthAugust" = "Month: August"),
             title = 'Step wise regression results for the United States, Outcome: Threat perception of COVID-19 to the family',
             notes = list('Odds Ratios and 95% confidence intervals.'),
             output = "/S2_Appendix/US_fam.docx")


############################
#Threat to the oneself 
############################


#Belgium

BE_models_per= list(BEPer0,BEPer1,BEPer2,BEPer3,BEPer)

modelsummary(BE_models_per,shape = term+response ~ model, 
             statistic = c("conf.int",
                           "s.e. = {std.error}", 
                           "p = {p.value}"),
             gof_omit = 'DF|Deviance|R2|BIC|RMSE|F',
             exponentiate = TRUE,
             coef_rename = c("(Intercept)" = "(Intercept)", 
                             "image4 - Couple blowing noses" = "Image: Couple blowing nose",
                             "image5 - Woman wearing mask	" = "Image: Woman wearing mask",
                             "image6 - Man wearing mask" = "Image: Man wearing mask",
                             "sexMale" = "Sex: Male",
                             "agegroup25-44" = "Age: 25- 44",
                             "agegroup45-64" = "Age: 45- 64",
                             "agegroup65+"="Age: 65+",
                             "EDUC_catUniversity level" = "Education: University level",
                             "EDUC_catPostgraduate Degree" = "Education: Postgraduate Degree",
                             "monthMay" = "Month: May",
                             "monthJune" = "Month: June",
                             "monthJuly" = "Month: July",
                             "monthAugust" = "Month: August"),
             title = 'Step wise regression results for Belgium, Outcome: Threat perception of COVID-19 to oneself',
             notes = list('Odds Ratios and 95% confidence intervals.'),
             output = "/S2_Appendix/BE_per.docx")


#France 

FR_models_per= list(FRPer0,FRPer1,FRPer2,FRPer3,FRPer)

modelsummary(FR_models_per,shape = term+response ~ model, 
             statistic = c("conf.int",
                           "s.e. = {std.error}", 
                           "p = {p.value}"),
             gof_omit = 'DF|Deviance|R2|BIC|RMSE|F',
             exponentiate = TRUE,
             coef_rename = c("(Intercept)" = "(Intercept)", 
                             "image4 - Couple blowing noses" = "Image: Couple blowing nose",
                             "image5 - Woman wearing mask	" = "Image: Woman wearing mask",
                             "image6 - Man wearing mask" = "Image: Man wearing mask",
                             "sexMale" = "Sex: Male",
                             "agegroup25-44" = "Age: 25- 44",
                             "agegroup45-64" = "Age: 45- 64",
                             "agegroup65+"="Age: 65+",
                             "EDUC_catUniversity level" = "Education: University level",
                             "EDUC_catPostgraduate Degree" = "Education: Postgraduate Degree",
                             "monthApril"="Month: April",
                             "monthMay" = "Month: May",
                             "monthJune" = "Month: June",
                             "monthJuly" = "Month: July",
                             "monthAugust" = "Month: August"),
             title = 'Step wise regression results for France, Outcome: Threat perception of COVID-19 to oneself',
             notes = list('Odds Ratios and 95% confidence intervals.'),
             output = "/S2_Appendix/FR_per.docx")


#Germany

DE_models_per= list(DEPer0,DEPer1,DEPer2,DEPer3,DEPer)

modelsummary(DE_models_per,shape = term+response ~ model, 
             statistic = c("conf.int",
                           "s.e. = {std.error}", 
                           "p = {p.value}"),
             gof_omit = 'DF|Deviance|R2|BIC|RMSE|F',
             exponentiate = TRUE,
             coef_rename = c("(Intercept)" = "(Intercept)", 
                             "image4 - Couple blowing noses" = "Image: Couple blowing nose",
                             "image5 - Woman wearing mask	" = "Image: Woman wearing mask",
                             "image6 - Man wearing mask" = "Image: Man wearing mask",
                             "sexMale" = "Sex: Male",
                             "agegroup25-44" = "Age: 25- 44",
                             "agegroup45-64" = "Age: 45- 64",
                             "agegroup65+"="Age: 65+",
                             "EDUC_catUniversity level" = "Education: University level",
                             "EDUC_catPostgraduate Degree" = "Education: Postgraduate Degree",
                             "monthApril"="Month: April",
                             "monthMay" = "Month: May",
                             "monthJune" = "Month: June",
                             "monthJuly" = "Month: July",
                             "monthAugust" = "Month: August"),
             title = 'Step wise regression results for Germany, Outcome: Threat perception of COVID-19 to oneself',
             notes = list('Odds Ratios and 95% confidence intervals.'),
             output = "/S2_Appendix/DE_per.docx")


#Italy 

IT_models_per= list(ITPer0,ITPer1,ITPer2,ITPer3,ITPer)

modelsummary(IT_models_per,shape = term+response ~ model, 
             statistic = c("conf.int",
                           "s.e. = {std.error}", 
                           "p = {p.value}"),
             gof_omit = 'DF|Deviance|R2|BIC|RMSE|F',
             exponentiate = TRUE,
             coef_rename = c("(Intercept)" = "(Intercept)", 
                             "image4 - Couple blowing noses" = "Image: Couple blowing nose",
                             "image5 - Woman wearing mask	" = "Image: Woman wearing mask",
                             "image6 - Man wearing mask" = "Image: Man wearing mask",
                             "sexMale" = "Sex: Male",
                             "agegroup25-44" = "Age: 25- 44",
                             "agegroup45-64" = "Age: 45- 64",
                             "agegroup65+"="Age: 65+",
                             "EDUC_catUniversity level" = "Education: University level",
                             "EDUC_catPostgraduate Degree" = "Education: Postgraduate Degree",
                             "monthApril"="Month: April",
                             "monthMay" = "Month: May",
                             "monthJune" = "Month: June",
                             "monthJuly" = "Month: July",
                             "monthAugust" = "Month: August"),
             title = 'Step wise regression results for Italy, Outcome: Threat perception of COVID-19 to oneself',
             notes = list('Odds Ratios and 95% confidence intervals.'),
             output = "/S2_Appendix/IT_per.docx")

#Netherlands

NL_models_per= list(NLPer0,NLPer1,NLPer2,NLPer3,NLPer)

modelsummary(NL_models_per,shape = term+response ~ model, 
             statistic = c("conf.int",
                           "s.e. = {std.error}", 
                           "p = {p.value}"),
             gof_omit = 'DF|Deviance|R2|BIC|RMSE|F',
             exponentiate = TRUE,
             coef_rename = c("(Intercept)" = "(Intercept)", 
                             "image4 - Couple blowing noses" = "Image: Couple blowing nose",
                             "image5 - Woman wearing mask	" = "Image: Woman wearing mask",
                             "image6 - Man wearing mask" = "Image: Man wearing mask",
                             "sexMale" = "Sex: Male",
                             "agegroup25-44" = "Age: 25- 44",
                             "agegroup45-64" = "Age: 45- 64",
                             "agegroup65+"="Age: 65+",
                             "EDUC_catUniversity level" = "Education: University level",
                             "EDUC_catPostgraduate Degree" = "Education: Postgraduate Degree",
                             "monthMay" = "Month: May",
                             "monthJune" = "Month: June",
                             "monthJuly" = "Month: July",
                             "monthAugust" = "Month: August"),
             title = 'Step wise regression results for the Netherlands, Outcome: Threat perception of COVID-19 to oneself',
             notes = list('Odds Ratios and 95% confidence intervals.'),
             output = "/S2_Appendix/NL_per.docx")


#Spain

ES_models_per= list(ESPer0,ESPer1,ESPer2,ESPer3,ESPer)

modelsummary(ES_models_per,shape = term+response ~ model, 
             statistic = c("conf.int",
                           "s.e. = {std.error}", 
                           "p = {p.value}"),
             gof_omit = 'DF|Deviance|R2|BIC|RMSE|F',
             exponentiate = TRUE,
             coef_rename = c("(Intercept)" = "(Intercept)", 
                             "image4 - Couple blowing noses" = "Image: Couple blowing nose",
                             "image5 - Woman wearing mask	" = "Image: Woman wearing mask",
                             "image6 - Man wearing mask" = "Image: Man wearing mask",
                             "sexMale" = "Sex: Male",
                             "agegroup25-44" = "Age: 25- 44",
                             "agegroup45-64" = "Age: 45- 64",
                             "agegroup65+"="Age: 65+",
                             "EDUC_catUniversity level" = "Education: University level",
                             "EDUC_catPostgraduate Degree" = "Education: Postgraduate Degree",
                             "monthApril"="Month: April",
                             "monthMay" = "Month: May",
                             "monthJune" = "Month: June",
                             "monthJuly" = "Month: July",
                             "monthAugust" = "Month: August"),
             title = 'Step wise regression results for Spain, Outcome: Threat perception of COVID-19 to oneself',
             notes = list('Odds Ratios and 95% confidence intervals.'),
             output = "/S2_Appendix/ES_per.docx")


#United Kingdom 

UK_models_per= list(UKPer0,UKPer1,UKPer2,UKPer3,UKPer)

modelsummary(UK_models_per,shape = term+response ~ model, 
             statistic = c("conf.int",
                           "s.e. = {std.error}", 
                           "p = {p.value}"),
             gof_omit = 'DF|Deviance|R2|BIC|RMSE|F',
             exponentiate = TRUE,
             coef_rename = c("(Intercept)" = "(Intercept)", 
                             "image4 - Couple blowing noses" = "Image: Couple blowing nose",
                             "image5 - Woman wearing mask	" = "Image: Woman wearing mask",
                             "image6 - Man wearing mask" = "Image: Man wearing mask",
                             "sexMale" = "Sex: Male",
                             "agegroup25-44" = "Age: 25- 44",
                             "agegroup45-64" = "Age: 45- 64",
                             "agegroup65+"="Age: 65+",
                             "EDUC_catUniversity level" = "Education: University level",
                             "EDUC_catPostgraduate Degree" = "Education: Postgraduate Degree",
                             "monthApril"="Month: April",
                             "monthMay" = "Month: May",
                             "monthJune" = "Month: June",
                             "monthJuly" = "Month: July",
                             "monthAugust" = "Month: August"),
             title = 'Step wise regression results for the United Kingdom, Outcome: Threat perception of COVID-19 to oneself',
             notes = list('Odds Ratios and 95% confidence intervals.'),
             output = "/S2_Appendix/UK_per.docx")

#United States 

US_models_per= list(USPer0,USPer1,USPer2,USPer3,USPer)

modelsummary(US_models_per,shape = term+response ~ model, 
             statistic = c("conf.int",
                           "s.e. = {std.error}", 
                           "p = {p.value}"),
             gof_omit = 'DF|Deviance|R2|BIC|RMSE|F',
             exponentiate = TRUE,
             coef_rename = c("(Intercept)" = "(Intercept)", 
                             "image4 - Couple blowing noses" = "Image: Couple blowing nose",
                             "image5 - Woman wearing mask	" = "Image: Woman wearing mask",
                             "image6 - Man wearing mask" = "Image: Man wearing mask",
                             "sexMale" = "Sex: Male",
                             "agegroup25-44" = "Age: 25- 44",
                             "agegroup45-64" = "Age: 45- 64",
                             "agegroup65+"="Age: 65+",
                             "EDUC_catUniversity level" = "Education: University level",
                             "EDUC_catPostgraduate Degree" = "Education: Postgraduate Degree",
                             "monthApril"="Month: April",
                             "monthMay" = "Month: May",
                             "monthJune" = "Month: June",
                             "monthJuly" = "Month: July",
                             "monthAugust" = "Month: August"),
             title = 'Step wise regression results for the United States, Outcome: Threat perception of COVID-19 to oneself',
             notes = list('Odds Ratios and 95% confidence intervals.'),
             output = "/S2_Appendix/US_per.docx")
