# Supplementary material for: Assessing self-selection biases in Facebook-recruited online surveys: Evidence from the COVID-19 Health Behavior Survey
Source: PLoS One. 2025 Jul 8;20(7):e0326884. doi: 10.1371/journal.pone.0326884 (PMC12237053; doi:10.1371/journal.pone.0326884)
Supplement: S3 File — (ZIP) [file pone.0326884.s003.zip › Analysis_Code/3_Regression_Results_CHBS_Paper_Public.R]

##==============================================================================================================
##5: Multivariate analysis
##==============================================================================================================

source("1_Clean_Data_CHBS_Paper.R")


#This script conducts:  
#(1) the regression analysis for all four outcomes and 
#(2) produced the model estimates plots in the main text

#Producing 
#Figure 5 Predicted probability of the perceived threat of COVID-19 to the family (in green) and to oneself (in orange) by advertisement image (on the y-axis) and country. 
#Figure 6 predicted probability of wearing a face mask (in green) and increased hand washing (in orange) by advertisement image (on the y-axis) and country.


#Remove athlete images because of low case numbers 
sample_strat= survey_sample %>% 
  filter(image != "1 - Male athlete") %>% 
  filter(image != "2 - Group of athletes")%>% 
  mutate(image= factor(image, levels = c("3 - Woman blowing nose",
                                         "4 - Couple blowing noses",
                                         "5 - Woman wearing mask",
                                         "6 - Man wearing mask"))) 


#Separate dataframes for each country 
Germany= sample_strat %>% 
  filter(country=="DE") 

France= sample_strat %>% 
  filter(country=="FR")

Spain= sample_strat %>% 
  filter(country=="ES") 

Italy= sample_strat %>% 
  filter(country=="IT")

UK= sample_strat %>% 
  filter(country=="UK")

US= sample_strat %>% 
  filter(country=="US") 

#different time frame for Netherlands and Belgium because data collection started one month later 

Netherlands= sample_strat %>% 
  filter(country=="NL") %>% 
  filter(month != "March") %>% 
  mutate(month= factor(month, levels = c("April",
                                         "May",
                                         "June",
                                         "July",
                                         "August"))) 
Belgium= sample_strat %>% 
  filter(country=="BE") %>% 
  filter(month != "March") %>% 
  mutate(month= factor(month, levels = c("April",
                                         "May",
                                         "June",
                                         "July",
                                         "August")))  


#########################################################################################################
#Outcome 1&2: Binary logistic regression for mask wearing and hand washing 

#Stepwise regression models 


#Outcome 1: Wearing a face mask 

#null model
DEmask0 <- glm(mask ~ image, data = Germany, family = "binomial")
FRmask0 <- glm(mask ~ image, data = France, family = "binomial")
ESmask0 <- glm(mask ~ image, data = Spain, family = "binomial")
ITmask0	<- glm(mask ~ image, data = Italy, family = "binomial")
UKmask0	<- glm(mask ~ image, data = UK, family = "binomial")
USmask0	<- glm(mask ~ image, data = US, family = "binomial")
NLmask0 <- glm(mask ~ image, data = Netherlands, family = "binomial")
BEmask0	<- glm(mask ~ image, data = Belgium, family = "binomial")

#control for sex 
DEmask1 <- glm(mask ~ image+ sex, data = Germany, family = "binomial")
FRmask1	<- glm(mask ~ image+ sex, data = France, family = "binomial")
ESmask1 <- glm(mask ~ image+ sex, data = Spain, family = "binomial")
ITmask1	<- glm(mask ~ image+ sex, data = Italy, family = "binomial")
UKmask1	<- glm(mask ~ image+ sex, data = UK, family = "binomial")
USmask1	<- glm(mask ~ image+ sex, data = US, family = "binomial")
NLmask1 <- glm(mask ~ image+ sex, data = Netherlands, family = "binomial")
BEmask1	<- glm(mask ~ image+ sex, data = Belgium, family = "binomial")


#control for sex+age
DEmask2 <- glm(mask ~ image+ sex+ agegroup, data = Germany, family = "binomial")
FRmask2	<- glm(mask ~ image+ sex+ agegroup, data = France, family = "binomial")
ESmask2 <- glm(mask ~ image+ sex+ agegroup, data = Spain, family = "binomial")
ITmask2	<- glm(mask ~ image+ sex+ agegroup, data = Italy, family = "binomial")
UKmask2	<- glm(mask ~ image+ sex+ agegroup, data = UK, family = "binomial")
USmask2	<- glm(mask ~ image+ sex+ agegroup, data = US, family = "binomial")
NLmask2 <- glm(mask ~ image+ sex+ agegroup, data = Netherlands, family = "binomial")
BEmask2	<- glm(mask ~ image+ sex+ agegroup, data = Belgium, family = "binomial")


#controlled for sex+age+education 
DEmask3 <- glm(mask ~ image+ sex+ agegroup+ EDUC_cat, data = Germany, family = "binomial")
FRmask3	<- glm(mask ~ image+ sex+ agegroup+ EDUC_cat, data = France, family = "binomial")
ESmask3 <- glm(mask ~ image+ sex+ agegroup+ EDUC_cat, data = Spain, family = "binomial")
ITmask3	<- glm(mask ~ image+ sex+ agegroup+ EDUC_cat, data = Italy, family = "binomial")
UKmask3	<- glm(mask ~ image+ sex+ agegroup+ EDUC_cat, data = UK, family = "binomial")
USmask3	<- glm(mask ~ image+ sex+ agegroup+ EDUC_cat, data = US, family = "binomial")
NLmask3 <- glm(mask ~ image+ sex+ agegroup+ EDUC_cat, data = Netherlands, family = "binomial")
BEmask3	<- glm(mask ~ image+ sex+ agegroup+ EDUC_cat, data = Belgium, family = "binomial")


#complete model controlled for sex+age+aducation+month
DEmask <- glm(mask ~ image+ sex+ agegroup+ EDUC_cat+ month, data = Germany, family = "binomial")
FRmask <- glm(mask ~ image+ sex+ agegroup+ EDUC_cat+ month, data = France, family = "binomial")
ESmask <- glm(mask ~ image+ sex+ agegroup+ EDUC_cat+ month, data = Spain, family = "binomial")
ITmask <- glm(mask ~ image+ sex+ agegroup+ EDUC_cat+ month, data = Italy, family = "binomial")
UKmask <- glm(mask ~ image+ sex+ agegroup+ EDUC_cat+ month, data = UK, family = "binomial")
USmask <- glm(mask ~ image+ sex+ agegroup+ EDUC_cat+ month, data = US, family = "binomial")
NLmask <- glm(mask ~ image+ sex+ agegroup+ EDUC_cat+ month, data = Netherlands, family = "binomial")
BEmask <- glm(mask ~ image+ sex+ agegroup+ EDUC_cat+ month, data = Belgium, family = "binomial")


#Test for colinearity 

library(car)

#VIF values greater than 5 indicate a high degree of colinearity.

vif(DEmask)
vif(FRmask)
vif(ESmask)
vif(ITmask)
vif(UKmask)
vif(USmask)
vif(NLmask)
vif(BEmask)


###################################
#Marginal effects using ggeffect 
###################################

#https://www.rdocumentation.org/packages/ggeffects/versions/0.4.0/topics/ggeffect
#ggeffect() computes marginal effects of model terms. It internally calls Effect and puts the result into tidy data frames.


#predict wearing a face mask Image+Sex+Age+Education+Month

effectMaskDE= ggeffect(DEmask, terms = c("image"))%>% 
  mutate(Country= "Germany") %>% 
  mutate(Outcome= "Image+Sex+Age+Education+Month")%>%
  mutate(Model= "Wearing a face mask")%>% drop_na()

effectMaskFR= ggeffect(FRmask, terms = c("image"))%>% 
  mutate(Country= "France")%>% 
  mutate(Outcome= "Image+Sex+Age+Education+Month")%>%
  mutate(Model= "Wearing a face mask")%>% drop_na()

effectMaskES= ggeffect(ESmask, terms = c("image"))%>% 
  mutate(Country= "Spain")%>% 
  mutate(Outcome= "Image+Sex+Age+Education+Month")%>%
  mutate(Model= "Wearing a face mask")%>% drop_na()

effectMaskIT= ggeffect(ITmask, terms = c("image"))%>% 
  mutate(Country= "Italy")%>% 
  mutate(Outcome= "Image+Sex+Age+Education+Month")%>%
  mutate(Model= "Wearing a face mask")%>% drop_na()

effectMaskUK= ggeffect(UKmask, terms = c("image"))%>% 
  mutate(Country= "United Kingdom")%>% 
  mutate(Outcome= "Image+Sex+Age+Education+Month")%>%
  mutate(Model= "Wearing a face mask")%>% drop_na()

effectMaskUS= ggeffect(USmask, terms = c("image"))%>% 
  mutate(Country= "United States")%>% 
  mutate(Outcome= "Image+Sex+Age+Education+Month")%>%
  mutate(Model= "Wearing a face mask")%>% drop_na()

effectMaskNL= ggeffect(NLmask, terms = c("image"))%>% 
  mutate(Country= "Netherlands")%>% 
  mutate(Outcome= "Image+Sex+Age+Education+Month")%>%
  mutate(Model= "Wearing a face mask")%>% drop_na()

effectMaskBE= ggeffect(BEmask, terms = c("image"))%>% 
  mutate(Country= "Belgium")%>% 
  mutate(Outcome= "Image+Sex+Age+Education+Month")%>%
  mutate(Model= "Wearing a face mask")%>% drop_na()


############################################################################################################

#Outcome 2: Increased Hand hygiene 

#Model 1: Image 
DEhand0 <- glm(hand ~ image, data = Germany, family = "binomial")
FRhand0	<- glm(hand ~ image, data = France, family = "binomial")
EShand0 <- glm(hand ~ image, data = Spain, family = "binomial")
IThand0	<- glm(hand ~ image, data = Italy, family = "binomial")
UKhand0	<- glm(hand ~ image, data = UK, family = "binomial")
UShand0	<- glm(hand ~ image, data = US, family = "binomial")
NLhand0 <- glm(hand ~ image, data = Netherlands, family = "binomial")
BEhand0	<- glm(hand ~ image, data = Belgium, family = "binomial")

#control for image+sex 
DEhand1 <- glm(hand ~ image+ sex, data = Germany, family = "binomial")
FRhand1	<- glm(hand ~ image+ sex, data = France, family = "binomial")
EShand1 <- glm(hand ~ image+ sex, data = Spain, family = "binomial")
IThand1	<- glm(hand ~ image+ sex, data = Italy, family = "binomial")
UKhand1	<- glm(hand ~ image+ sex, data = UK, family = "binomial")
UShand1	<- glm(hand ~ image+ sex, data = US, family = "binomial")
NLhand1 <- glm(hand ~ image+ sex, data = Netherlands, family = "binomial")
BEhand1	<- glm(hand ~ image+ sex, data = Belgium, family = "binomial")


#control for image+sex+age
DEhand2 <- glm(hand ~ image+ sex+ agegroup, data = Germany, family = "binomial")
FRhand2	<- glm(hand ~ image+ sex+ agegroup, data = France, family = "binomial")
EShand2 <- glm(hand ~ image+ sex+ agegroup, data = Spain, family = "binomial")
IThand2	<- glm(hand ~ image+ sex+ agegroup, data = Italy, family = "binomial")
UKhand2	<- glm(hand ~ image+ sex+ agegroup, data = UK, family = "binomial")
UShand2	<- glm(hand ~ image+ sex+ agegroup, data = US, family = "binomial")
NLhand2 <- glm(hand ~ image+ sex+ agegroup, data = Netherlands, family = "binomial")
BEhand2	<- glm(hand ~ image+ sex+ agegroup, data = Belgium, family = "binomial")


#controlled for image+sex+age+education
DEhand3 <- glm(hand ~ image + sex+ agegroup+ EDUC_cat, data = Germany, family = "binomial")
FRhand3	<- glm(hand ~ image + sex+ agegroup+ EDUC_cat, data = France, family = "binomial")
EShand3 <- glm(hand ~ image + sex+ agegroup+ EDUC_cat, data = Spain, family = "binomial")
IThand3	<- glm(hand ~ image + sex+ agegroup+ EDUC_cat, data = Italy, family = "binomial")
UKhand3	<- glm(hand ~ image + sex+ agegroup+ EDUC_cat, data = UK, family = "binomial")
UShand3	<- glm(hand ~ image + sex+ agegroup+ EDUC_cat, data = US, family = "binomial")
NLhand3 <- glm(hand ~ image + sex+ agegroup+ EDUC_cat, data = Netherlands, family = "binomial")
BEhand3	<- glm(hand ~ image + sex+ agegroup+ EDUC_cat, data = Belgium, family = "binomial")


#complete model controlled for age+sex+month+education 
DEhand <- glm(hand ~ image + sex+ agegroup+ EDUC_cat + month, data = Germany, family = "binomial")
FRhand <- glm(hand ~ image + sex+ agegroup+ EDUC_cat + month, data = France, family = "binomial")
EShand <- glm(hand ~ image + sex+ agegroup+ EDUC_cat + month, data = Spain, family = "binomial")
IThand <- glm(hand ~ image + sex+ agegroup+ EDUC_cat + month, data = Italy, family = "binomial")
UKhand <- glm(hand ~ image + sex+ agegroup+ EDUC_cat + month, data = UK, family = "binomial")
UShand <- glm(hand ~ image + sex+ agegroup+ EDUC_cat + month, data = US, family = "binomial")
NLhand <- glm(hand ~ image + sex+ agegroup+ EDUC_cat + month, data = Netherlands, family = "binomial")
BEhand <- glm(hand ~ image + sex+ agegroup+ EDUC_cat + month, data = Belgium, family = "binomial")


#VIF values greater than 5 indicate a high degree of colinearity.

vif(DEhand)
vif(FRhand)
vif(EShand)
vif(IThand)
vif(UKhand)
vif(UShand)
vif(NLhand)
vif(BEhand)


#predict wearing a face mask Image+Sex+Age+Education+Month

effecthandDE= ggeffect(DEhand, terms = c("image"))%>% 
  mutate(Country= "Germany") %>% 
  mutate(Outcome= "Image+Sex+Age+Education+Month")%>%
  mutate(Model= "Increased hand washing")%>% drop_na()

effecthandFR= ggeffect(FRhand, terms = c("image"))%>% 
  mutate(Country= "France")%>% 
  mutate(Outcome= "Image+Sex+Age+Education+Month")%>%
  mutate(Model= "Increased hand washing")%>% drop_na()

effecthandES= ggeffect(EShand, terms = c("image"))%>% 
  mutate(Country= "Spain")%>% 
  mutate(Outcome= "Image+Sex+Age+Education+Month")%>%
  mutate(Model= "Increased hand washing")%>% drop_na()

effecthandIT= ggeffect(IThand, terms = c("image"))%>% 
  mutate(Country= "Italy")%>% 
  mutate(Outcome= "Image+Sex+Age+Education+Month")%>%
  mutate(Model= "Increased hand washing")%>% drop_na()

effecthandUK= ggeffect(UKhand, terms = c("image"))%>% 
  mutate(Country= "United Kingdom")%>% 
  mutate(Outcome= "Image+Sex+Age+Education+Month")%>%
  mutate(Model= "Increased hand washing")%>% drop_na()

effecthandUS= ggeffect(UShand, terms = c("image"))%>% 
  mutate(Country= "United States")%>% 
  mutate(Outcome= "Image+Sex+Age+Education+Month")%>%
  mutate(Model= "Increased hand washing")%>% drop_na()

effecthandNL= ggeffect(NLhand, terms = c("image"))%>% 
  mutate(Country= "Netherlands")%>% 
  mutate(Outcome= "Image+Sex+Age+Education+Month")%>%
  mutate(Model= "Increased hand washing")%>% drop_na()

effecthandBE= ggeffect(BEhand, terms = c("image"))%>% 
  mutate(Country= "Belgium")%>% 
  mutate(Outcome= "Image+Sex+Age+Education+Month")%>%
  mutate(Model= "Increased hand washing")%>% drop_na()


####################################################################################################

#Figure 6 in main text: prediction mask wearing and hand hygiene in one plot by country and image 

#combine full models 


combinedMaskHand= rbind(effectMaskDE,effectMaskFR,effectMaskES,effectMaskIT,
                        effectMaskUK,effectMaskUS,effectMaskNL,effectMaskBE,
                        effecthandDE,effecthandFR,effecthandES,effecthandIT,
                        effecthandUK,effecthandUS,effecthandNL,effecthandBE) 


View(combinedMaskHand)

combinedMaskHand$Model = as.factor(combinedMaskHand$Model) 
combinedMaskHand$Model <- factor(combinedMaskHand$Model, levels = c("Wearing a face mask", "Increased hand washing"))

overlap_limits <- combinedMaskHand %>%
  group_by(Country, Model) %>%
  summarize(
    upper_limit = min(`conf.high`),
    lower_limit = max(`conf.low`)
  )


Mask_Hand_Plot = ggplot(combinedMaskHand, aes(x, predicted)) + 
  geom_errorbar(aes(ymin = `conf.low`, ymax = `conf.high`, colour = Model), width = 0.2) +
  geom_point(aes(y = predicted, colour = Model), size = 3) +
  xlab("") + 
  ylab("Predicted probability of adopting preventive behaviours") + 
  theme(text = element_text(size = 19),
        axis.text.x = element_text(size = 12),  
        legend.title = element_blank(),
        legend.text = element_text(size = 19)) +  
  scale_color_brewer(palette = "Dark2") +
  scale_y_continuous(
    breaks = seq(0, 1, by = 0.2), 
    labels = function(breaks) ifelse(breaks %in% c(0, 1), as.character(breaks), sprintf("%.1f", breaks)), # Custom labels for 0 and 1
    limits = c(0, 1), 
    expand = c(0, 0))+
  coord_flip() +
  facet_wrap(~ Country, nrow = 2) +
  theme(legend.position = "bottom") +
  scale_x_discrete(labels = function(x) str_wrap(x, width = 15), limits = rev(levels(combinedMaskHand$x))) +
  geom_hline(data = overlap_limits, aes(yintercept = lower_limit),color = "#555555", linetype = "dashed")+
  theme(panel.spacing = unit(1.3, "lines")) # Increased horizontal space between subplots


print(Mask_Hand_Plot)


#ggsave(here("/Fig6.png"), regression_mask_hand,
#height = 10.07, width = 13.65)


#save data underlying plot 
#write.csv(combinedMaskHand, "/Data_Figure_6.csv")


###########################################################################
#Outcome 3: Threat perception to the Family 
##########################################################################

#Multinomial regression for threat perception to family and oneself
#https://stats.oarc.ucla.edu/r/dae/multinomial-logistic-regression/

# define reference by ensuring it is the first level of the factor
Germany$RiskFam_Recode <- relevel(Germany$RiskFam_Recode, ref = "High")
US$RiskFam_Recode <- relevel(US$RiskFam_Recode, ref = "High")
UK$RiskFam_Recode <- relevel(UK$RiskFam_Recode, ref = "High")
Netherlands$RiskFam_Recode <- relevel(Netherlands$RiskFam_Recode, ref = "High")
Spain$RiskFam_Recode <- relevel(Spain$RiskFam_Recode, ref = "High")
Italy$RiskFam_Recode <- relevel(Italy$RiskFam_Recode, ref = "High")
Belgium$RiskFam_Recode <- relevel(Belgium$RiskFam_Recode, ref = "High")
France$RiskFam_Recode <- relevel(France$RiskFam_Recode, ref = "High")


#step-wise regression for threat perception to family

#Image 

DEFam0<- multinom(formula = RiskFam_Recode ~ image, data = Germany)
ESFam0<- multinom(formula = RiskFam_Recode ~ image, data = Spain)
FRFam0<- multinom(formula = RiskFam_Recode ~ image, data = France)
BEFam0<- multinom(formula = RiskFam_Recode ~ image, data = Belgium)
NLFam0<- multinom(formula = RiskFam_Recode ~ image, data = Netherlands)
UKFam0<- multinom(formula = RiskFam_Recode ~ image, data = UK)
ITFam0<- multinom(formula = RiskFam_Recode ~ image, data = Italy)
USFam0<- multinom(formula = RiskFam_Recode ~ image, data = US)

#Image+sex 

DEFam1 <- multinom(formula = RiskFam_Recode ~ image + sex, data = Germany)
ESFam1 <- multinom(formula = RiskFam_Recode ~ image + sex, data = Spain)
FRFam1 <- multinom(formula = RiskFam_Recode ~ image + sex, data = France)
BEFam1 <- multinom(formula = RiskFam_Recode ~ image + sex, data = Belgium)
NLFam1 <- multinom(formula = RiskFam_Recode ~ image + sex, data = Netherlands)
UKFam1 <- multinom(formula = RiskFam_Recode ~ image + sex, data = UK)
ITFam1 <- multinom(formula = RiskFam_Recode ~ image + sex, data = Italy)
USFam1 <- multinom(formula = RiskFam_Recode ~ image + sex, data = US)

#Image+sex+age 
DEFam2 <- multinom(formula = RiskFam_Recode ~ image + sex+ agegroup, data = Germany)
ESFam2 <- multinom(formula = RiskFam_Recode ~ image + sex+ agegroup, data = Spain)
FRFam2 <- multinom(formula = RiskFam_Recode ~ image + sex+ agegroup, data = France)
BEFam2 <- multinom(formula = RiskFam_Recode ~ image + sex+ agegroup, data = Belgium)
NLFam2 <- multinom(formula = RiskFam_Recode ~ image + sex+ agegroup, data = Netherlands)
UKFam2 <- multinom(formula = RiskFam_Recode ~ image + sex+ agegroup, data = UK)
ITFam2 <- multinom(formula = RiskFam_Recode ~ image + sex+ agegroup, data = Italy)
USFam2 <- multinom(formula = RiskFam_Recode ~ image + sex+ agegroup, data = US)

#Image+sex+age+education
DEFam3 <- multinom(formula = RiskFam_Recode ~ image + sex+ agegroup+ EDUC_cat, data = Germany)
ESFam3 <- multinom(formula = RiskFam_Recode ~ image + sex+ agegroup+ EDUC_cat, data = Spain)
FRFam3 <- multinom(formula = RiskFam_Recode ~ image + sex+ agegroup+ EDUC_cat, data = France)
BEFam3 <- multinom(formula = RiskFam_Recode ~ image + sex+ agegroup+ EDUC_cat, data = Belgium)
NLFam3 <- multinom(formula = RiskFam_Recode ~ image + sex+ agegroup+ EDUC_cat, data = Netherlands)
UKFam3 <- multinom(formula = RiskFam_Recode ~ image + sex+ agegroup+ EDUC_cat, data = UK)
ITFam3 <- multinom(formula = RiskFam_Recode ~ image + sex+ agegroup+ EDUC_cat, data = Italy)
USFam3 <- multinom(formula = RiskFam_Recode ~ image + sex+ agegroup+ EDUC_cat, data = US)

#Image+sex+age+education+month
DEFam <- multinom(formula = RiskFam_Recode ~ image + sex+ agegroup+ EDUC_cat+ month,data = Germany)
ESFam <- multinom(formula = RiskFam_Recode ~ image + sex+ agegroup+ EDUC_cat+ month,data = Spain)
FRFam <- multinom(formula = RiskFam_Recode ~ image + sex+ agegroup+ EDUC_cat+ month, data = France)
BEFam <- multinom(formula = RiskFam_Recode ~ image + sex+ agegroup+ EDUC_cat+ month, data = Belgium)
NLFam <- multinom(formula = RiskFam_Recode ~ image + sex+ agegroup+ EDUC_cat+ month, data = Netherlands)
UKFam <- multinom(formula = RiskFam_Recode ~ image + sex+ agegroup+ EDUC_cat+ month, data = UK)
ITFam <- multinom(formula = RiskFam_Recode ~ image + sex+ agegroup+ EDUC_cat+ month, data = Italy)
USFam <- multinom(formula = RiskFam_Recode ~ image + sex+ agegroup+ EDUC_cat+ month, data = US)


#Test colinearity
#VIF values greater than 5 indicate a high degree of colinearity.

#https://www.carlosivanrodriguez.com/guides/statistics/logistic-regression/multinomial-regression/#test-for-multicolinearity


DEFam_coll <- glm(formula = RiskFam_Recode ~ image + sex+ agegroup+ EDUC_cat+ month,data = Germany,family = binomial())
ESFam_coll <- glm(formula = RiskFam_Recode ~ image + sex+ agegroup+ EDUC_cat+ month,data = Spain,family = binomial())
FRFam_coll <- glm(formula = RiskFam_Recode ~ image + sex+ agegroup+ EDUC_cat+ month, data = France,family = binomial())
BEFam_coll <- glm(formula = RiskFam_Recode ~ image + sex+ agegroup+ EDUC_cat+ month, data = Belgium,family = binomial())
NLFam_coll <- glm(formula = RiskFam_Recode ~ image + sex+ agegroup+ EDUC_cat+ month, data = Netherlands,family = binomial())
UKFam_coll <- glm(formula = RiskFam_Recode ~ image + sex+ agegroup+ EDUC_cat+ month, data = UK,family = binomial())
ITFam_coll <- glm(formula = RiskFam_Recode ~ image + sex+ agegroup+ EDUC_cat+ month, data = Italy,family = binomial())
USFam_coll <- glm(formula = RiskFam_Recode ~ image + sex+ agegroup+ EDUC_cat+ month, data = US,family = binomial())

vif(DEFam_coll)
vif(FRFam_coll)
vif(ESFam_coll)
vif(ITFam_coll)
vif(UKFam_coll)
vif(USFam_coll)
vif(NLFam_coll)
vif(BEFam_coll)


################################################################
#plot with effect for main text 

#USA

pprob_USFam <- ggeffect(USFam, terms = "image") 

pprob_USFam$Country <- "United States"

pprob_USFam$response.level = as.factor(pprob_USFam$response.level) 
pprob_USFam$response.level <- factor(pprob_USFam$response.level, levels = c("Low",
                                                                            "Medium",
                                                                            "High"))
pprob_USFam$Image = as.factor(pprob_USFam$x) 
pprob_USFam$Image <- factor(pprob_USFam$Image, levels = c("6 - Man wearing mask",
                                                          "5 - Woman wearing mask",
                                                          "4 - Couple blowing noses", 
                                                          "3 - Woman blowing nose"))

View (pprob_USFam)


#Belgium 

pprob_BEFam <- ggeffect(BEFam, terms = "image") 

pprob_BEFam$Country <- "Belgium"

pprob_BEFam$response.level = as.factor(pprob_BEFam$response.level) 
pprob_BEFam$response.level <- factor(pprob_BEFam$response.level, levels = c("Low",
                                                                            "Medium",
                                                                            "High"))
pprob_BEFam$Image = as.factor(pprob_BEFam$x) 
pprob_BEFam$Image <- factor(pprob_BEFam$Image, levels = c("6 - Man wearing mask",
                                                          "5 - Woman wearing mask",
                                                          "4 - Couple blowing noses", 
                                                          "3 - Woman blowing nose"))
#France 


pprob_FRFam <- ggeffect(FRFam, terms = "image") 

pprob_FRFam$Country <- "France"

pprob_FRFam$response.level = as.factor(pprob_FRFam$response.level) 
pprob_FRFam$response.level <- factor(pprob_FRFam$response.level, levels = c("Low",
                                                                            "Medium",
                                                                            "High"))
pprob_FRFam$Image = as.factor(pprob_FRFam$x) 
pprob_FRFam$Image <- factor(pprob_FRFam$Image, levels = c("6 - Man wearing mask",
                                                          "5 - Woman wearing mask",
                                                          "4 - Couple blowing noses", 
                                                          "3 - Woman blowing nose"))


#Germany 


pprob_DEFam <- ggeffect(DEFam, terms = "image") 

pprob_DEFam$Country <- "Germany"

pprob_DEFam$response.level = as.factor(pprob_DEFam$response.level) 
pprob_DEFam$response.level <- factor(pprob_DEFam$response.level, levels = c("Low",
                                                                            "Medium",
                                                                            "High"))
pprob_DEFam$Image = as.factor(pprob_DEFam$x) 
pprob_DEFam$Image <- factor(pprob_DEFam$Image, levels = c("6 - Man wearing mask",
                                                          "5 - Woman wearing mask",
                                                          "4 - Couple blowing noses", 
                                                          "3 - Woman blowing nose"))

#Italy


pprob_ITFam <- ggeffect(ITFam, terms = "image") 

pprob_ITFam$Country <- "Italy"

pprob_ITFam$response.level = as.factor(pprob_ITFam$response.level) 
pprob_ITFam$response.level <- factor(pprob_ITFam$response.level, levels = c("Low",
                                                                            "Medium",
                                                                            "High"))
pprob_ITFam$Image = as.factor(pprob_ITFam$x) 
pprob_ITFam$Image <- factor(pprob_ITFam$Image, levels = c("6 - Man wearing mask",
                                                          "5 - Woman wearing mask",
                                                        "4 - Couple blowing noses", 
                                                          "3 - Woman blowing nose"))

View(pprob_ITFam)

#Netherlands


pprob_NLFam <- ggeffect(NLFam, terms = "image") 

pprob_NLFam$Country <- "Netherlands"

pprob_NLFam$response.level = as.factor(pprob_NLFam$response.level) 
pprob_NLFam$response.level <- factor(pprob_NLFam$response.level, levels = c("Low",
                                                                            "Medium",
                                                                            "High"))
pprob_NLFam$Image = as.factor(pprob_NLFam$x) 
pprob_NLFam$Image <- factor(pprob_NLFam$Image, levels = c("6 - Man wearing mask",
                                                          "5 - Woman wearing mask",
                                                          "4 - Couple blowing noses", 
                                                          "3 - Woman blowing nose"))
#Spain


pprob_ESFam <- ggeffect(ESFam, terms = "image") 

pprob_ESFam$Country <- "Spain"

pprob_ESFam$response.level = as.factor(pprob_ESFam$response.level) 
pprob_ESFam$response.level <- factor(pprob_ESFam$response.level, levels = c("Low",
                                                                            "Medium",
                                                                            "High"))
pprob_ESFam$Image = as.factor(pprob_ESFam$x) 
pprob_ESFam$Image <- factor(pprob_ESFam$Image, levels = c("6 - Man wearing mask",
                                                          "5 - Woman wearing mask",
                                                          "4 - Couple blowing noses", 
                                                          "3 - Woman blowing nose"))
#United Kingdom 


pprob_UKFam <- ggeffect(UKFam, terms = "image") 

pprob_UKFam$Country <- "United Kingdom"

pprob_UKFam$response.level = as.factor(pprob_UKFam$response.level) 
pprob_UKFam$response.level <- factor(pprob_UKFam$response.level, levels = c("Low",
                                                                            "Medium",
                                                                            "High"))
pprob_UKFam$Image = as.factor(pprob_UKFam$x) 
pprob_UKFam$Image <- factor(pprob_UKFam$Image, levels = c("6 - Man wearing mask",
                                                          "5 - Woman wearing mask",
                                                          "4 - Couple blowing noses", 
                                                          "3 - Woman blowing nose"))

View(pprob_BEFam)


#put all probability in one plot 


Plot_Fam_MainPP= rbind(pprob_USFam,
                       pprob_UKFam,
                       pprob_ESFam,
                       pprob_NLFam,
                       pprob_ITFam,
                       pprob_DEFam,
                       pprob_FRFam,
                       pprob_BEFam) 

Plot_Fam_MainPP$Risk <- "Family"


View(Plot_Fam_MainPP)


############################################################################################################################################
#Outcome 4: Threat perception to oneself

# define reference by ensuring it is the first level of the factor
Germany$RiskPer_Recode <- relevel(Germany$RiskPer_Recode, ref = "High")
US$RiskPer_Recode <- relevel(US$RiskPer_Recode, ref = "High")
UK$RiskPer_Recode <- relevel(UK$RiskPer_Recode, ref = "High")
Netherlands$RiskPer_Recode <- relevel(Netherlands$RiskPer_Recode, ref = "High")
Spain$RiskPer_Recode <- relevel(Spain$RiskPer_Recode, ref = "High")
Italy$RiskPer_Recode <- relevel(Italy$RiskPer_Recode, ref = "High")
Belgium$RiskPer_Recode <- relevel(Belgium$RiskPer_Recode, ref = "High")
France$RiskPer_Recode <- relevel(France$RiskPer_Recode, ref = "High")

#step-wise regression for threat perception to oneself

#Image 

DEPer0<- multinom(formula = RiskPer_Recode ~ image, data = Germany)
ESPer0<- multinom(formula = RiskPer_Recode ~ image, data = Spain)
FRPer0<- multinom(formula = RiskPer_Recode ~ image, data = France)
BEPer0<- multinom(formula = RiskPer_Recode ~ image, data = Belgium)
NLPer0<- multinom(formula = RiskPer_Recode ~ image, data = Netherlands)
UKPer0<- multinom(formula = RiskPer_Recode ~ image, data = UK)
ITPer0<- multinom(formula = RiskPer_Recode ~ image, data = Italy)
USPer0<- multinom(formula = RiskPer_Recode ~ image, data = US)

#Image+sex 

DEPer1 <- multinom(formula = RiskPer_Recode ~ image + sex, data = Germany)
ESPer1 <- multinom(formula = RiskPer_Recode ~ image + sex, data = Spain)
FRPer1 <- multinom(formula = RiskPer_Recode ~ image + sex, data = France)
BEPer1 <- multinom(formula = RiskPer_Recode ~ image + sex, data = Belgium)
NLPer1 <- multinom(formula = RiskPer_Recode ~ image + sex, data = Netherlands)
UKPer1 <- multinom(formula = RiskPer_Recode ~ image + sex, data = UK)
ITPer1 <- multinom(formula = RiskPer_Recode ~ image + sex, data = Italy)
USPer1 <- multinom(formula = RiskPer_Recode ~ image + sex, data = US)

#Image+sex+age 
DEPer2 <- multinom(formula = RiskPer_Recode ~ image + sex+ agegroup, data = Germany)
ESPer2 <- multinom(formula = RiskPer_Recode ~ image + sex+ agegroup, data = Spain)
FRPer2 <- multinom(formula = RiskPer_Recode ~ image + sex+ agegroup, data = France)
BEPer2 <- multinom(formula = RiskPer_Recode ~ image + sex+ agegroup, data = Belgium)
NLPer2 <- multinom(formula = RiskPer_Recode ~ image + sex+ agegroup, data = Netherlands)
UKPer2 <- multinom(formula = RiskPer_Recode ~ image + sex+ agegroup, data = UK)
ITPer2 <- multinom(formula = RiskPer_Recode ~ image + sex+ agegroup, data = Italy)
USPer2 <- multinom(formula = RiskPer_Recode ~ image + sex+ agegroup, data = US)

#Image+sex+age+education
DEPer3 <- multinom(formula = RiskPer_Recode ~ image + sex+ agegroup+ EDUC_cat, data = Germany)
ESPer3 <- multinom(formula = RiskPer_Recode ~ image + sex+ agegroup+ EDUC_cat, data = Spain)
FRPer3 <- multinom(formula = RiskPer_Recode ~ image + sex+ agegroup+ EDUC_cat, data = France)
BEPer3 <- multinom(formula = RiskPer_Recode ~ image + sex+ agegroup+ EDUC_cat, data = Belgium)
NLPer3 <- multinom(formula = RiskPer_Recode ~ image + sex+ agegroup+ EDUC_cat, data = Netherlands)
UKPer3 <- multinom(formula = RiskPer_Recode ~ image + sex+ agegroup+ EDUC_cat, data = UK)
ITPer3 <- multinom(formula = RiskPer_Recode ~ image + sex+ agegroup+ EDUC_cat, data = Italy)
USPer3 <- multinom(formula = RiskPer_Recode ~ image + sex+ agegroup+ EDUC_cat, data = US)

#Image+sex+age+education+month
DEPer <- multinom(formula = RiskPer_Recode ~ image + sex+ agegroup+ EDUC_cat+ month,data = Germany)
ESPer <- multinom(formula = RiskPer_Recode ~ image + sex+ agegroup+ EDUC_cat+ month,data = Spain)
FRPer <- multinom(formula = RiskPer_Recode ~ image + sex+ agegroup+ EDUC_cat+ month, data = France)
BEPer <- multinom(formula = RiskPer_Recode ~ image + sex+ agegroup+ EDUC_cat+ month, data = Belgium)
NLPer <- multinom(formula = RiskPer_Recode ~ image + sex+ agegroup+ EDUC_cat+ month, data = Netherlands)
UKPer <- multinom(formula = RiskPer_Recode ~ image + sex+ agegroup+ EDUC_cat+ month, data = UK)
ITPer <- multinom(formula = RiskPer_Recode ~ image + sex+ agegroup+ EDUC_cat+ month, data = Italy)
USPer <- multinom(formula = RiskPer_Recode ~ image + sex+ agegroup+ EDUC_cat+ month, data = US)


#Test for collinearity
#VIF values greater than 5 indicate a high degree of collinearity.


DEPer_coll <- glm(formula = RiskPer_Recode ~ image + sex+ agegroup+ EDUC_cat+ month,data = Germany,family = binomial())
ESPer_coll <- glm(formula = RiskPer_Recode ~ image + sex+ agegroup+ EDUC_cat+ month,data = Spain,family = binomial())
FRPer_coll <- glm(formula = RiskPer_Recode ~ image + sex+ agegroup+ EDUC_cat+ month, data = France,family = binomial())
BEPer_coll <- glm(formula = RiskPer_Recode ~ image + sex+ agegroup+ EDUC_cat+ month, data = Belgium,family = binomial())
NLPer_coll <- glm(formula = RiskPer_Recode ~ image + sex+ agegroup+ EDUC_cat+ month, data = Netherlands,family = binomial())
UKPer_coll <- glm(formula = RiskPer_Recode ~ image + sex+ agegroup+ EDUC_cat+ month, data = UK,family = binomial())
ITPer_coll <- glm(formula = RiskPer_Recode ~ image + sex+ agegroup+ EDUC_cat+ month, data = Italy,family = binomial())
USPer_coll <- glm(formula = RiskPer_Recode ~ image + sex+ agegroup+ EDUC_cat+ month, data = US,family = binomial())

vif(DEPer_coll)
vif(FRPer_coll)
vif(ESPer_coll)
vif(ITPer_coll)
vif(UKPer_coll)
vif(USPer_coll)
vif(NLPer_coll)
vif(BEPer_coll)

###########################################################################################
#Plot for effect in main text 

#USA

pprob_USPer <- ggeffect(USPer, terms = "image") 

pprob_USPer$Country <- "United States"

pprob_USPer$response.level = as.factor(pprob_USPer$response.level) 
pprob_USPer$response.level <- factor(pprob_USPer$response.level, levels = c("Low",
                                                                            "Medium",
                                                                            "High"))
pprob_USPer$Image = as.factor(pprob_USPer$x) 
pprob_USPer$Image <- factor(pprob_USPer$Image, levels = c("6 - Man wearing mask",
                                                          "5 - Woman wearing mask",
                                                          "4 - Couple blowing noses", 
                                                          "3 - Woman blowing nose"))

View (pprob_USPer)


#Belgium 

pprob_BEPer <- ggeffect(BEPer, terms = "image") 

pprob_BEPer$Country <- "Belgium"

pprob_BEPer$response.level = as.factor(pprob_BEPer$response.level) 
pprob_BEPer$response.level <- factor(pprob_BEPer$response.level, levels = c("Low",
                                                                            "Medium",
                                                                            "High"))
pprob_BEPer$Image = as.factor(pprob_BEPer$x) 
pprob_BEPer$Image <- factor(pprob_BEPer$Image, levels = c("6 - Man wearing mask",
                                                          "5 - Woman wearing mask",
                                                          "4 - Couple blowing noses", 
                                                          "3 - Woman blowing nose"))
#France 


pprob_FRPer <- ggeffect(FRPer, terms = "image") 

pprob_FRPer$Country <- "France"

pprob_FRPer$response.level = as.factor(pprob_FRPer$response.level) 
pprob_FRPer$response.level <- factor(pprob_FRPer$response.level, levels = c("Low",
                                                                            "Medium",
                                                                            "High"))
pprob_FRPer$Image = as.factor(pprob_FRPer$x) 
pprob_FRPer$Image <- factor(pprob_FRPer$Image, levels = c("6 - Man wearing mask",
                                                          "5 - Woman wearing mask",
                                                          "4 - Couple blowing noses", 
                                                          "3 - Woman blowing nose"))


#Germany 


pprob_DEPer <- ggeffect(DEPer, terms = "image") 

pprob_DEPer$Country <- "Germany"

pprob_DEPer$response.level = as.factor(pprob_DEPer$response.level) 
pprob_DEPer$response.level <- factor(pprob_DEPer$response.level, levels = c("Low",
                                                                            "Medium",
                                                                            "High"))
pprob_DEPer$Image = as.factor(pprob_DEPer$x) 
pprob_DEPer$Image <- factor(pprob_DEPer$Image, levels = c("6 - Man wearing mask",
                                                          "5 - Woman wearing mask",
                                                          "4 - Couple blowing noses", 
                                                          "3 - Woman blowing nose"))

#Italy


pprob_ITPer <- ggeffect(ITPer, terms = "image") 

pprob_ITPer$Country <- "Italy"

pprob_ITPer$response.level = as.factor(pprob_ITPer$response.level) 
pprob_ITPer$response.level <- factor(pprob_ITPer$response.level, levels = c("Low",
                                                                            "Medium",
                                                                            "High"))
pprob_ITPer$Image = as.factor(pprob_ITPer$x) 
pprob_ITPer$Image <- factor(pprob_ITPer$Image, levels = c("6 - Man wearing mask",
                                                          "5 - Woman wearing mask",
                                                          "4 - Couple blowing noses", 
                                                          "3 - Woman blowing nose"))

View(pprob_ITPer)

#Netherlands


pprob_NLPer <- ggeffect(NLPer, terms = "image") 

pprob_NLPer$Country <- "Netherlands"

pprob_NLPer$response.level = as.factor(pprob_NLPer$response.level) 
pprob_NLPer$response.level <- factor(pprob_NLPer$response.level, levels = c("Low",
                                                                            "Medium",
                                                                            "High"))
pprob_NLPer$Image = as.factor(pprob_NLPer$x) 
pprob_NLPer$Image <- factor(pprob_NLPer$Image, levels = c("6 - Man wearing mask",
                                                          "5 - Woman wearing mask",
                                                          "4 - Couple blowing noses", 
                                                          "3 - Woman blowing nose"))
#Spain


pprob_ESPer <- ggeffect(ESPer, terms = "image") 

pprob_ESPer$Country <- "Spain"

pprob_ESPer$response.level = as.factor(pprob_ESPer$response.level) 
pprob_ESPer$response.level <- factor(pprob_ESPer$response.level, levels = c("Low",
                                                                            "Medium",
                                                                            "High"))
pprob_ESPer$Image = as.factor(pprob_ESPer$x) 
pprob_ESPer$Image <- factor(pprob_ESPer$Image, levels = c("6 - Man wearing mask",
                                                          "5 - Woman wearing mask",
                                                          "4 - Couple blowing noses", 
                                                          "3 - Woman blowing nose"))
#United Kingdom 


pprob_UKPer <- ggeffect(UKPer, terms = "image") 

pprob_UKPer$Country <- "United Kingdom"

pprob_UKPer$response.level = as.factor(pprob_UKPer$response.level) 
pprob_UKPer$response.level <- factor(pprob_UKPer$response.level, levels = c("Low",
                                                                            "Medium",
                                                                            "High"))
pprob_UKPer$Image = as.factor(pprob_UKPer$x) 
pprob_UKPer$Image <- factor(pprob_UKPer$Image, levels = c("6 - Man wearing mask",
                                                          "5 - Woman wearing mask",
                                                          "4 - Couple blowing noses", 
                                                          "3 - Woman blowing nose"))


#put together in one dataframe 
Plot_Per_MainPP= rbind(pprob_USPer,
                       pprob_UKPer,
                       pprob_ESPer,
                       pprob_NLPer,
                       pprob_ITPer,
                       pprob_DEPer,
                       pprob_FRPer,
                       pprob_BEPer) 


Plot_Per_MainPP$Risk <-  "Oneself"

View(Plot_Per_MainPP)


#Figure 5 in main text 

Risk_all=rbind(Plot_Fam_MainPP, Plot_Per_MainPP)

Risk_all_revised <- transform(Risk_all,
                              risk_revised = ifelse(response.level == "Low", "Low perceived threat",
                                                    ifelse(response.level == "Medium", "Medium perceived threat",
                                                           ifelse(response.level == "High", "High perceived threat", NA))))


Risk_all_revised$risk_revised <- factor(Risk_all_revised$risk_revised, levels = c("Low perceived threat",
                                                                                  "Medium perceived threat",
                                                                                  "High perceived threat"))

overlap_limits <- Risk_all_revised %>%
  group_by(Country, Risk, risk_revised) %>%
  summarize(
    upper_limit = min(`conf.high`),
    lower_limit = max(`conf.low`)
  )


Risk_Plot_all= ggplot(data = Risk_all_revised, aes(Image, y = predicted, color = Risk)) +
  geom_point(size = 2, position = position_dodge(width = 1)) +
  geom_errorbar(aes(ymax = conf.high, ymin = conf.low), width = 0.2, position = position_dodge(width = 1)) +
  facet_grid(Country ~ risk_revised) +
  theme(strip.text.y = element_text(angle = 0)) +
  coord_flip() +
  xlab("") + ylab("Predicted probability of threat perception of COVID-19") +
  theme(legend.position = "bottom",
        legend.text = element_text(size= 19)) + 
  scale_color_brewer(palette = "Dark2") + 
  scale_alpha_manual(values = c(0.5, 1, 0.8)) + 
  theme(text = element_text(size = 19), 
        axis.text.x = element_text(size = 14),  
        axis.text.y = element_text(size = 17),  
        legend.title = element_blank()
        #legend.position = "none",
  )+
  geom_hline(data = overlap_limits, 
             aes(yintercept = lower_limit), 
             color = ifelse(overlap_limits$Risk == "Family", "#297116", "#a4560b"), # Darker colors
             linetype = "dashed", 
             show.legend = FALSE)

print(Risk_Plot_all)

#ggsave(here("/Fig5.png"), Risk_Plot_all, 
#height = 10.07, width = 13.65)

#save data underlying plot 
#write.csv(Risk_all, "/Data_Figure_5.csv")
