# Supplementary material for: Assessing self-selection biases in Facebook-recruited online surveys: Evidence from the COVID-19 Health Behavior Survey
Source: PLoS One. 2025 Jul 8;20(7):e0326884. doi: 10.1371/journal.pone.0326884 (PMC12237053; doi:10.1371/journal.pone.0326884)
Supplement: S3 File — (ZIP) [file pone.0326884.s003.zip › Analysis_Code/4_Additional_Checks_Public.R]

#Additional analysis conducting: 

#1) A pooled analysis for all countries combined 
#2) Testing for interaction effects between image and month 
#3) Testing employment status during the last seven days as an additional control variable 

##############################################################################################
#load data and analysis from previous scripts

source("/3_Regression_Results_CHBS_Paper.R")

################################################################################################

##################################################
#1) Pooled analysis for all countries combined
##################################################


table(sample_strat$image)
table(sample_strat$mask)
table(sample_strat$image, sample_strat$sex)
table(sample_strat$image, sample_strat$agegroup)
table(sample_strat$image, sample_strat$EDUC_cat)
table(sample_strat$image, sample_strat$month)
table(sample_strat$image, sample_strat$country)


#Outcome 1: Wearing a face mask 
mask_pooled <- glm(mask ~ image+ sex+ agegroup+ EDUC_cat+ month+country, data = sample_strat, family = "binomial")

#Outcome 2: Increased hand washing 
table(survey_sample$hand)
hand_pooled <- glm(hand ~ image+ sex+ agegroup+ EDUC_cat+ month+country, data = sample_strat, family = "binomial")

#VIF values greater than 5 indicate a high degree of colinearity.
library(car)
vif(mask_pooled)
vif(hand_pooled)


#plot predicted probability 

effectMask_pooled= ggeffect(mask_pooled, terms = c("image"))%>% 
  mutate(Outcome= "Image+Sex+Age+Education+Month+Country")%>%
  mutate(Model= "Wearing a face mask",
         Country= "All Countries")%>% drop_na()


effectHand_pooled= ggeffect(hand_pooled, terms = c("image"))%>% 
  mutate(Outcome= "Image+Sex+Age+Education+Month+Country")%>%
  mutate(Model= "Increased hand washing",
         Country= "All Countries")%>% drop_na()


combinedMaskHand_pooled= rbind(combinedMaskHand, effectMask_pooled,effectHand_pooled)

combinedMaskHand_pooled$Model = as.factor(combinedMaskHand_pooled$Model) 
combinedMaskHand_pooled$Model <- factor(combinedMaskHand_pooled$Model, levels = c("Wearing a face mask", "Increased hand washing"))


regression_mask_hand_pooled= ggplot(combinedMaskHand_pooled, aes(x, predicted)) + 
  geom_errorbar(aes(ymin=`conf.low`, ymax=`conf.high`, width = 0.2, colour= Model))+
  geom_point(aes(y=predicted, x=x, colour= Model), size= 2)+
  xlab("") + ylab("Predicted probability of adopting preventive behaviours") + 
  theme(text = element_text(size = 19),
        axis.text.x = element_text(size = 12),  
        legend.title=element_blank())+ 
  scale_color_brewer(palette = "Dark2")+
  scale_y_continuous(breaks = seq(0,1, by = 0.2),
                     limits = c(0, 1))+
  coord_flip()+
  facet_wrap(~ Country, nrow=3)+
  theme(legend.position="bottom")+ 
  scale_x_discrete(labels = function(x) str_wrap(x, width = 15),  
                   limits = rev(levels(combinedMaskHand_pooled$x)))

print(regression_mask_hand_pooled)


#Threat perception 

#Family 

sample_strat$RiskFam_Recode <- relevel(sample_strat$RiskFam_Recode, ref = "High")


Fam_pooled <- multinom(formula = RiskFam_Recode ~ image + sex+ agegroup+ EDUC_cat+ month+country, data = sample_strat)

pprob_Fam_pooled <- ggeffect(Fam_pooled, terms = "image") 

pprob_Fam_pooled$response.level = as.factor(pprob_Fam_pooled$response.level) 
pprob_Fam_pooled$response.level <- factor(pprob_Fam_pooled$response.level, levels = c("Low",
                                                                            "Medium",
                                                                            "High"))
pprob_Fam_pooled$Image = as.factor(pprob_Fam_pooled$x) 
pprob_Fam_pooled$Image <- factor(pprob_Fam_pooled$Image, levels = c("6 - Man wearing mask",
                                                          "5 - Woman wearing mask",
                                                          "4 - Couple blowing noses", 
                                                          "3 - Woman blowing nose"))
View (pprob_Fam_pooled)
pprob_Fam_pooled$Risk <- "Family"
pprob_Fam_pooled$Country <- "All Countries"


#Personal 

sample_strat$RiskPer_Recode <- relevel(sample_strat$RiskPer_Recode, ref = "High")


Per_pooled <- multinom(formula = RiskPer_Recode ~ image + sex+ agegroup+ EDUC_cat+ month+country, data = sample_strat)

pprob_Per_pooled <- ggeffect(Per_pooled, terms = "image") 

pprob_Per_pooled$response.level = as.factor(pprob_Per_pooled$response.level) 
pprob_Per_pooled$response.level <- factor(pprob_Per_pooled$response.level, levels = c("Low",
                                                                        "Medium",
                                                                        "High"))
pprob_Per_pooled$Image = as.factor(pprob_Per_pooled$x) 
pprob_Per_pooled$Image <- factor(pprob_Per_pooled$Image, levels = c("6 - Man wearing mask",
                                                      "5 - Woman wearing mask",
                                                      "4 - Couple blowing noses", 
                                                      "3 - Woman blowing nose"))


pprob_Per_pooled$Risk <-  "Oneself"
pprob_Per_pooled$Country <- "All Countries"

View (pprob_Per_pooled)

Risk_all_pooled=rbind(Risk_all,pprob_Fam_pooled,pprob_Per_pooled )

View(Risk_all_pooled)


Risk_all_pooled_revised <- transform(Risk_all_pooled,
                              risk_revised = ifelse(response.level == "Low", "Low perceived threat",
                                                    ifelse(response.level == "Medium", "Medium perceived threat",
                                                           ifelse(response.level == "High", "High perceived threat", NA))))


Risk_all_pooled_revised$risk_revised <- factor(Risk_all_pooled_revised$risk_revised, levels = c("Low perceived threat",
                                                                                  "Medium perceived threat",
                                                                                  "High perceived threat"))


Risk_Plot_all_revised_pooled <- ggplot(data =Risk_all_pooled_revised, aes(Image, y = predicted, color = Risk)) +
  geom_point(size = 2, position = position_dodge(width = 1)) +
  geom_errorbar(aes(ymax = conf.high, ymin = conf.low), width = 0.2, position = position_dodge(width = 1)) +
  facet_grid(Country ~ risk_revised) +
  theme(strip.text.y = element_text(angle = 0)) +
  coord_flip() +
  xlab("") + ylab("Predicted probability of threat perception of COVID-19") +
  theme(legend.position = "bottom",
        legend.text = element_text(size= 16)) + 
  scale_color_brewer(palette = "Dark2") + 
  scale_alpha_manual(values = c(0.5, 1, 0.8)) + 
  theme(
    axis.text.x = element_text(size = 14),  
    axis.text.y = element_text(size = 17),  
    legend.title = element_blank(),
    #legend.position = "none",
    text = element_text(size = 16))

print(Risk_Plot_all_revised_pooled)

################################################################
#2) Testing for interaction effects between image and month 
##############################################################


#check case numbers by outcome 

library(formattable)
library(htmlwidgets)


#Mask
country_month_image_mask= as.data.frame(table(sample_strat$mask, sample_strat$image, sample_strat$country, sample_strat$month))%>%
  pivot_wider(names_from = Var3, 
              values_from = Freq) 

highlighted_table <- formattable(country_month_image_mask) 
highlighted_table


#Hand
country_month_image_hand= as.data.frame(table(sample_strat$hand, sample_strat$image, sample_strat$country, sample_strat$month))%>%
  pivot_wider(names_from = Var3, 
              values_from = Freq) 
highlighted_table <- formattable(country_month_image_hand)
print(highlighted_table)


#Threat Fam 
country_month_image_threatFam= as.data.frame(table(sample_strat$RiskFam_Recode, sample_strat$image, sample_strat$country, sample_strat$month))%>%
  pivot_wider(names_from = Var3, 
              values_from = Freq) 
highlighted_table <- formattable(country_month_image_threatFam)
print(highlighted_table)


#Threat Per 
country_month_image_threatPer= as.data.frame(table(sample_strat$RiskPer_Recode, sample_strat$image, sample_strat$country, sample_strat$month))%>%
  pivot_wider(names_from = Var3, 
              values_from = Freq) 
highlighted_table <- formattable(country_month_image_threatPer)
print(highlighted_table)


#Mask 
#complete model controlled for sex+age+education+month
DEmask_int <- glm(mask ~ image+ sex+ agegroup+ EDUC_cat+ month+ image:month, data = Germany, family = "binomial")
FRmask_int <- glm(mask ~ image+ sex+ agegroup+ EDUC_cat+ month+ image:month, data = France, family = "binomial")
ESmask_int <- glm(mask ~ image+ sex+ agegroup+ EDUC_cat+ month+ image:month, data = Spain, family = "binomial")
ITmask_int <- glm(mask ~ image+ sex+ agegroup+ EDUC_cat+ month+ image:month, data = Italy, family = "binomial")
UKmask_int <- glm(mask ~ image+ sex+ agegroup+ EDUC_cat+ month+ image:month, data = UK, family = "binomial")
USmask_int <- glm(mask ~ image+ sex+ agegroup+ EDUC_cat+ month+ image:month, data = US, family = "binomial")
NLmask_int <- glm(mask ~ image+ sex+ agegroup+ EDUC_cat+ month+ image:month, data = Netherlands, family = "binomial")
BEmask_int <- glm(mask ~ image+ sex+ agegroup+ EDUC_cat+ month+ image:month, data = Belgium, family = "binomial")


summary(DEmask_int)
summary(FRmask_int)
summary(BEmask_int)
summary(ESmask_int)
summary(ITmask_int)
summary(NLmask_int)
summary(UKmask_int)
summary(USmask_int)


tbl_regression(DEmask_int, exp = TRUE)
tbl_regression(ESmask_int, exp = TRUE)
tbl_regression(FRmask_int, exp = TRUE)
tbl_regression(BEmask_int, exp = TRUE)
tbl_regression(NLmask_int, exp = TRUE)
tbl_regression(UKmask_int, exp = TRUE)
tbl_regression(USmask_int, exp = TRUE)


library(car)

#VIF values greater than 5 indicate a high degree of colinearity.

vif(DEmask_int)
vif(FRmask_int)
vif(ESmask_int)
vif(ITmask_int)
vif(UKmask_int)
vif(USmask_int)
vif(NLmask_int)
vif(BEmask_int)


#Hand
#complete model controlled for age+sex+month+education 
DEhand_int <- glm(hand ~ image+ sex+ agegroup+ EDUC_cat+ month+ image:month, data = Germany, family = "binomial")
FRhand_int <- glm(hand ~ image+ sex+ agegroup+ EDUC_cat+ month+ image:month, data = France, family = "binomial")
EShand_int <- glm(hand ~ image+ sex+ agegroup+ EDUC_cat+ month+ image:month, data = Spain, family = "binomial")
IThand_int <- glm(hand ~ image+ sex+ agegroup+ EDUC_cat+ month+ image:month, data = Italy, family = "binomial")
UKhand_int <- glm(hand ~ image+ sex+ agegroup+ EDUC_cat+ month+ image:month, data = UK, family = "binomial")
UShand_int <- glm(hand ~ image+ sex+ agegroup+ EDUC_cat+ month+ image:month, data = US, family = "binomial")
NLhand_int <- glm(hand ~ image+ sex+ agegroup+ EDUC_cat+ month+ image:month, data = Netherlands, family = "binomial")
BEhand_int <- glm(hand ~ image+ sex+ agegroup+ EDUC_cat+ month+ image:month, data = Belgium, family = "binomial")


summary(DEhand_int)
summary(FRhand_int)
summary(BEhand_int)
summary(EShand_int)
summary(IThand_int)
summary(NLhand_int)
summary(UKhand_int)
summary(UShand_int)

tbl_regression(DEhand_int, exp = TRUE)
tbl_regression(EShand_int, exp = TRUE)
tbl_regression(FRhand_int, exp = TRUE)
tbl_regression(BEhand_int, exp = TRUE)
tbl_regression(NLhand_int, exp = TRUE)
tbl_regression(UKhand_int, exp = TRUE)
tbl_regression(UShand_int, exp = TRUE)


#Threat Family 
# define reference by ensuring it is the first level of the factor
Germany$RiskFam_Recode <- relevel(Germany$RiskFam_Recode, ref = "High")
US$RiskFam_Recode <- relevel(US$RiskFam_Recode, ref = "High")
UK$RiskFam_Recode <- relevel(UK$RiskFam_Recode, ref = "High")
Netherlands$RiskFam_Recode <- relevel(Netherlands$RiskFam_Recode, ref = "High")
Spain$RiskFam_Recode <- relevel(Spain$RiskFam_Recode, ref = "High")
Italy$RiskFam_Recode <- relevel(Italy$RiskFam_Recode, ref = "High")
Belgium$RiskFam_Recode <- relevel(Belgium$RiskFam_Recode, ref = "High")
France$RiskFam_Recode <- relevel(France$RiskFam_Recode, ref = "High")

library(nnet)

DEFam_int <- multinom(formula = RiskFam_Recode ~ image + sex+ agegroup+ EDUC_cat+ month+ image:month,data = Germany)
ESFam_int <- multinom(formula = RiskFam_Recode ~ image + sex+ agegroup+ EDUC_cat+ month+ image:month,data = Spain)
FRFam_int <- multinom(formula = RiskFam_Recode ~ image + sex+ agegroup+ EDUC_cat+ month+ image:month, data = France)
BEFam_int <- multinom(formula = RiskFam_Recode ~ image + sex+ agegroup+ EDUC_cat+ month+ image:month, data = Belgium)
NLFam_int <- multinom(formula = RiskFam_Recode ~ image + sex+ agegroup+ EDUC_cat+ month+ image:month, data = Netherlands)
UKFam_int <- multinom(formula = RiskFam_Recode ~ image + sex+ agegroup+ EDUC_cat+ month+ image:month, data = UK)
ITFam_int <- multinom(formula = RiskFam_Recode ~ image + sex+ agegroup+ EDUC_cat+ month+ image:month, data = Italy)
USFam_int <- multinom(formula = RiskFam_Recode ~ image + sex+ agegroup+ EDUC_cat+ month+ image:month, data = US)

summary(DEFam_int)
summary(ESFam_int)
summary(FRFam_int)
summary(BEFam_int)
summary(NLFam_int)
summary(UKFam_int)
summary(USFam_int)


library(gtsummary)

tbl_regression(DEFam_int, exp = TRUE)
tbl_regression(ESFam_int, exp = TRUE)
tbl_regression(FRFam_int, exp = TRUE)
tbl_regression(BEFam_int, exp = TRUE)
tbl_regression(NLFam_int, exp = TRUE)
tbl_regression(UKFam_int, exp = TRUE)
tbl_regression(USFam_int, exp = TRUE)
tbl_regression(ITFam_int, exp = TRUE)


#Threat to oneself
Germany$RiskPer_Recode <- relevel(Germany$RiskPer_Recode, ref = "High")
US$RiskPer_Recode <- relevel(US$RiskPer_Recode, ref = "High")
UK$RiskPer_Recode <- relevel(UK$RiskPer_Recode, ref = "High")
Netherlands$RiskPer_Recode <- relevel(Netherlands$RiskPer_Recode, ref = "High")
Spain$RiskPer_Recode <- relevel(Spain$RiskPer_Recode, ref = "High")
Italy$RiskPer_Recode <- relevel(Italy$RiskPer_Recode, ref = "High")
Belgium$RiskPer_Recode <- relevel(Belgium$RiskPer_Recode, ref = "High")
France$RiskPer_Recode <- relevel(France$RiskPer_Recode, ref = "High")


DEPer_int <- multinom(formula = RiskPer_Recode ~ image + sex+ agegroup+ EDUC_cat+ month+ image:month,data = Germany)
ESPer_int <- multinom(formula = RiskPer_Recode ~ image + sex+ agegroup+ EDUC_cat+ month+ image:month,data = Spain)
FRPer_int <- multinom(formula = RiskPer_Recode ~ image + sex+ agegroup+ EDUC_cat+ month+ image:month, data = France)
BEPer_int <- multinom(formula = RiskPer_Recode ~ image + sex+ agegroup+ EDUC_cat+ month+ image:month, data = Belgium)
NLPer_int <- multinom(formula = RiskPer_Recode ~ image + sex+ agegroup+ EDUC_cat+ month+ image:month, data = Netherlands)
UKPer_int <- multinom(formula = RiskPer_Recode ~ image + sex+ agegroup+ EDUC_cat+ month+ image:month, data = UK)
ITPer_int <- multinom(formula = RiskPer_Recode ~ image + sex+ agegroup+ EDUC_cat+ month+ image:month, data = Italy)
USPer_int <- multinom(formula = RiskPer_Recode ~ image + sex+ agegroup+ EDUC_cat+ month+ image:month, data = US)


summary(DEPer_int)
summary(ESPer_int)
summary(FRPer_int)
summary(BEPer_int)
summary(NLPer_int)
summary(UKPer_int)
summary(USPer_int)


tbl_regression(DEPer_int, exp = TRUE)
tbl_regression(ESPer_int, exp = TRUE)
tbl_regression(FRPer_int, exp = TRUE)
tbl_regression(BEPer_int, exp = TRUE)
tbl_regression(NLPer_int, exp = TRUE)
tbl_regression(UKPer_int, exp = TRUE)
tbl_regression(USPer_int, exp = TRUE)
tbl_regression(ITPer_int, exp = TRUE)

##############################################################################################
#3) Testing employment status during the last seven days as an additional control variable 
#################################################################################################


#WORKSTAT_SQ001;Which of these descriptions applies to what you have been doing for the last 7 days?;In paid work (or away temporarily) (employee, self-employed, working for your family business) 
#WORKSTAT_SQ002;Which of these descriptions applies to what you have been doing for the last 7 days?;In education (not paid for by employer) even if on vacation 
#WORKSTAT_SQ003;Which of these descriptions applies to what you have been doing for the last 7 days?;Unemployed and actively looking for a job
#WORKSTAT_SQ004;Which of these descriptions applies to what you have been doing for the last 7 days?;Unemployed, wanting a job but not actively looking for a job
#WORKSTAT_SQ005;Which of these descriptions applies to what you have been doing for the last 7 days?;Permanently sick or disabled
#WORKSTAT_SQ006;Which of these descriptions applies to what you have been doing for the last 7 days?;Retired
#WORKSTAT_SQ007;Which of these descriptions applies to what you have been doing for the last 7 days?;In community or military service
#WORKSTAT_SQ008;Which of these descriptions applies to what you have been doing for the last 7 days?;Doing housework, looking after children or other persons 
#WORKSTAT_SQ009;Which of these descriptions applies to what you have been doing for the last 7 days?;Don’t know
#WORKSTAT_SQ010;Which of these descriptions applies to what you have been doing for the last 7 days?;Prefer not to answer
#WORKSTAT_other;Which of these descriptions applies to what you have been doing for the last 7 days?;Other


#Re-select and filter variables including employment 
#CHBS consists of 2 waves. 
#Select needed variables separately, since variable names differ between the two waves. 

descriptiveW1= data %>%
  dplyr::select(mask= ACTIONS_SQ014,
                wave, 
                week,
                image= facebook_ads_picture,
                sex= SEX,
                agegroup,
                BIRTH,
                date,
                country,
                hand=ACTIONS_SQ015,
                EDUC, 
                riskPerson=RISK_SQ004,
                riskFam=RISK_SQ005, 
                region=macroarea,
                #adding employment status 
                Work_Paid= WORKSTAT_SQ001, 
                Work_Education= WORKSTAT_SQ002,
                Work_Unemployed_looking= WORKSTAT_SQ003, 
                Work_Unemployed_not_looking= WORKSTAT_SQ004, 
                Work_Sick= WORKSTAT_SQ005,
                Work_Retired= WORKSTAT_SQ006, 
                Work_Military= WORKSTAT_SQ007, 
                Work_Housework= WORKSTAT_SQ008, 
                Work_Dont_know= WORKSTAT_SQ009, 
                Work_No_answer= WORKSTAT_SQ010)%>% 
  filter(wave== "1") 

descriptiveW2= data %>% 
  dplyr::select(mask= ACTIONSTAKE_SQ006, 
                wave, 
                week,
                image= facebook_ads_picture, 
                sex= SEX, 
                agegroup,
                BIRTH,
                date, 
                country, 
                hand=ACTIONSTAKE_SQ001, 
                EDUC,
                riskPerson=RISK_SQ004,
                riskFam=RISK_SQ005,
                region=macroarea, 
                #adding employment status 
                Work_Paid= WORKSTAT_SQ001, 
                Work_Education= WORKSTAT_SQ002,
                Work_Unemployed_looking= WORKSTAT_SQ003, 
                Work_Unemployed_not_looking= WORKSTAT_SQ004, 
                Work_Sick= WORKSTAT_SQ005,
                Work_Retired= WORKSTAT_SQ006, 
                Work_Military= WORKSTAT_SQ007, 
                Work_Housework= WORKSTAT_SQ008, 
                Work_Dont_know= WORKSTAT_SQ009, 
                Work_No_answer= WORKSTAT_SQ010) %>%
  filter(wave == "2") 

#recode variable name and remove missing values 

survey_sample= rbind(descriptiveW1, descriptiveW2)%>% 
  #combine two waves 
  #complete ad information 
  filter(image != "") %>% 
  drop_na(image) %>%  
  #Complete answers in dependent variables
  filter(mask!= "") %>% 
  filter(mask != "Prefer not to answer")%>%
  filter(hand!= "") %>% 
  filter(hand != "Prefer not to answer")%>%
  filter(riskPerson!= "") %>% 
  filter(riskPerson!= "Prefer not to answer")%>%
  filter(riskPerson!= "Don't know" )%>%
  filter(riskFam!= "") %>% 
  filter(riskFam!= "Prefer not to answer")%>%
  filter(riskFam!= "Don't know") %>% 
  #Complete answers in independent variables 
  filter(sex != "Prefer not to answer") %>% 
  filter(agegroup!= "") %>% 
  filter(region!= "") %>% 
  filter(EDUC!= "Prefer not to answer")%>%
  mutate(image= dplyr::recode (image, 
                               `IMG 1`= "1",
                               `IMG 2`= "2",
                               `IMG 5`= "3",
                               `IMG 4`= "4",
                               `IMG 3`= "5",
                               `IMG 6`= "6"))%>% 
  mutate(image= factor(image, levels = c("1",
                                         "2",
                                         "3",
                                         "4",
                                         "5",
                                         "6"))) %>% 
  mutate(image= factor(image, labels = c("1 - Male athlete",
                                         "2 - Group of athletes",
                                         "3 - Woman blowing nose",
                                         "4 - Couple blowing noses",
                                         "5 - Woman wearing mask",
                                         "6 - Man wearing mask"))) %>% 
  mutate(month= months(as.Date(date))) %>% 
  mutate(mask= dplyr::recode(mask, 
                             `Yes`= "1",`No`= "0"),
         mask= as.numeric(mask)) %>% 
  mutate(hand= dplyr::recode(hand, 
                             `Yes`= "1",`No`= "0"),
         hand= as.numeric(hand)) %>% 
  mutate(RiskFam_Recode= dplyr::recode (riskFam, 
                                        `1 - Very low threat` = "1",
                                        `2 - Low threat` = "1",
                                        `3 - Moderate threat` = "2",
                                        `4 - High threat` = "3",
                                        `5 - Very high threat` = "3")) %>% 
  mutate(RiskFam_Recode= factor(RiskFam_Recode, levels= c(1,2,3))) %>% 
  mutate(RiskFam_Recode= factor(RiskFam_Recode, labels =  c("Low","Medium","High")))%>% 
  mutate(RiskPer_Recode= dplyr::recode (riskPerson, 
                                        `1 - Very low threat` = "1",
                                        `2 - Low threat` = "1",
                                        `3 - Moderate threat` = "2",
                                        `4 - High threat` = "3",
                                        `5 - Very high threat` = "3")) %>% 
  mutate(RiskPer_Recode= factor(RiskPer_Recode, levels= c(1,2,3))) %>% 
  mutate(RiskPer_Recode= factor(RiskPer_Recode, labels =  c("Low","Medium","High"))) %>% 
  mutate(month= dplyr::recode (month, 
                               `March`= "1",
                               `April`= "2",
                               `May`= "3",
                               `June`= "4",
                               `July`= "5",
                               `August`= "6"))%>% 
  mutate(month= factor(month, labels = c("1",
                                         "2",
                                         "3",
                                         "4",
                                         "5",
                                         "6"))) %>% 
  mutate(month= factor(month, labels = c("March",
                                         "April",
                                         "May",
                                         "June",
                                         "July",
                                         "August")))%>% 
  mutate(agegroup= dplyr::recode (agegroup, 
                                  `18-24`= "1",
                                  `25-44`= "2",
                                  `45-64`= "3",
                                  `65+`= "4"))%>% 
  mutate(agegroup= factor(agegroup, levels = c("1",
                                               "2",
                                               "3",
                                               "4"))) %>% 
  mutate(agegroup= factor(agegroup, labels = c("18-24",
                                               "25-44",
                                               "45-64",
                                               "65+"))) %>% 
  mutate(sex= dplyr::recode (sex, `Female`= "1",
                             `Male`= "2")) %>% 
  mutate(sex= factor(sex, levels = c("1",
                                     "2"))) %>% 
  mutate(sex= factor(sex, labels = c("Female",
                                     "Male"))) %>% 
  mutate(country= factor(country, levels = c("DE","FR","BE","ES","IT","NL","UK","US"))) %>%  
  #for the US "Other" codes for "Grade one through 11- please specify" that refers to primary school and will be put in "Secondary school or lower"
  mutate(EDUC = case_when(
    country == "US" & EDUC == "Other" ~ "Grade one through 11",
    TRUE ~ EDUC)) %>% 
  mutate(EDUC_cat= dplyr::recode (EDUC, 
                                  `University-level education (e.g. bachelor's degree, master's degree)` ="University level" ,                 
                                  `Bachelor’s degree (for example: BA, BS)`  = "University level",                                          
                                  `Master’s degree (for example: MA, MS, MEng, MEd, MSW, MBA)` =   "University level",                      
                                  `Secondary school` = "Secondary school or lower",                                                                    
                                  `Other`            = "Other",                                                                    
                                  `Regular high school diploma` = "Secondary school or lower",                                                         
                                  `Associate’s degree (for example: AA, AS)`  = "University level",                                         
                                  `Some college credit, but less than 1 year of college credit`  =  "Secondary school or lower",                  
                                  `Primary school`    = "Secondary school or lower" ,                                                                  
                                  `1 or more years of college credit, no degree`  =   "Secondary school or lower",                                     
                                  `Postgraduate degree (e.g. PhD, Medical Doctorate)` = "Postgraduate Degree",                                    
                                  `Professional degree beyond a bachelor’s degree (for example: MD, DDS, DVM, LLB, JD)`="Postgraduate Degree", 
                                  `GED or alternative credential`   =   "Secondary school or lower",                                                       
                                  `Doctorate degree (for example: PhD, EdD)`  = "Postgraduate Degree",                                           
                                  `No formal education`  = "Secondary school or lower" ,                                                               
                                  `12th grade - NO DIPLOMA`  = "Secondary school or lower" ,                                                           
                                  `No schooling completed` = "Secondary school or lower",                                                              
                                  `Kindergarten` = "Secondary school or lower",
                                  `Nursery school`= "Secondary school or lower",
                                  `Grade one through 11`= "Secondary school or lower"))  %>% 
  filter(EDUC_cat != "Other") %>% 
  mutate(EDUC_cat= factor(EDUC_cat, levels = c("Secondary school or lower",
                                               "University level",
                                               "Postgraduate Degree")))


#Descriptive employment during the last 7 days 

library(sjmisc)

frq(survey_sample$Work_Paid)
frq(survey_sample$Work_Education)
frq(survey_sample$Work_Unemployed_looking)
frq(survey_sample$Work_Unemployed_not_looking)
frq(survey_sample$Work_Sick)
frq(survey_sample$Work_Retired)
frq(survey_sample$Work_Military)
frq(survey_sample$Work_Housework)
frq(survey_sample$Work_Dont_know)
frq(survey_sample$Work_No_answer)


survey_sample_work= survey_sample %>% 
  #after filtering for this we only have sub. responses for all work questions
  #no more filtering of other options necessary
  filter(Work_Paid!= "") %>% 
  #paid work
  mutate(Work_Paid= dplyr::recode (Work_Paid, `Yes`= "1",
                                   `No`= "0")) %>% 
  mutate(Work_Paid= factor(Work_Paid, levels = c("1",
                                                 "0"))) %>%  
  #retired 
  mutate(Work_Retired= dplyr::recode (Work_Retired, `Yes`= "1",
                                      `No`= "0")) %>% 
  mutate(Work_Retired= factor(Work_Retired, levels = c("1",
                                                       "0"))) %>% 
  #Sick
  mutate(Work_Sick= dplyr::recode (Work_Sick, `Yes`= "1",
                                   `No`= "0")) %>% 
  mutate(Work_Sick= factor(Work_Sick, levels = c("1",
                                                 "0"))) %>% 
  #housework
  mutate(Work_Housework= dplyr::recode (Work_Housework, `Yes`= "1",
                                        `No`= "0")) %>% 
  mutate(Work_Housework= factor(Work_Housework, levels = c("1",
                                                           "0"))) %>% 
  #Education
  mutate(Work_Education= dplyr::recode (Work_Education, `Yes`= "1",
                                        `No`= "0")) %>% 
  mutate(Work_Education= factor(Work_Education, levels = c("1",
                                                           "0"))) %>% 
  #Unemployed 
  mutate(Work_Unemployed_looking= dplyr::recode (Work_Unemployed_looking, `Yes`= "1",
                                                 `No`= "0")) %>% 
  mutate(Work_Unemployed_looking= factor(Work_Unemployed_looking, levels = c("1",
                                                                             "0"))) %>% 
  #Unemployed not looking 
  mutate(Work_Unemployed_not_looking= dplyr::recode (Work_Unemployed_not_looking, `Yes`= "1",
                                                     `No`= "0")) %>% 
  mutate(Work_Unemployed_not_looking= factor(Work_Unemployed_not_looking, levels = c("1",
                                                                                     "0"))) %>% 
  #Military 
  mutate(Work_Military= dplyr::recode (Work_Military, `Yes`= "1",
                                       `No`= "0")) %>% 
  mutate(Work_Military= factor(Work_Military, levels = c("1", "0")))


#Regression 

#Remove athlete images because of low case numbers 
sample_strat= survey_sample_work %>% 
  filter(image != "1 - Male athlete") %>% 
  filter(image != "2 - Group of athletes")%>% 
  mutate(image= factor(image, levels = c("3 - Woman blowing nose",
                                         "4 - Couple blowing noses",
                                         "5 - Woman wearing mask",
                                         "6 - Man wearing mask"))) 


#Separate dataframes for each country 
Germany= sample_strat %>% 
  filter(country=="DE") 

France= sample_strat %>% 
  filter(country=="FR")

Spain= sample_strat %>% 
  filter(country=="ES") 

Italy= sample_strat %>% 
  filter(country=="IT")

UK= sample_strat %>% 
  filter(country=="UK")

US= sample_strat %>% 
  filter(country=="US") 

#different timeframe for Netherlands and Belgium because data collection started one month later 

Netherlands= sample_strat %>% 
  filter(country=="NL") %>% 
  filter(month != "March") %>% 
  mutate(month= factor(month, levels = c("April",
                                         "May",
                                         "June",
                                         "July",
                                         "August"))) 
Belgium= sample_strat %>% 
  filter(country=="BE") %>% 
  filter(month != "March") %>% 
  mutate(month= factor(month, levels = c("April",
                                         "May",
                                         "June",
                                         "July",
                                         "August")))  


library(gtsummary)


#Mask 

#Germany

DEmask <- glm(mask ~ image+ sex+ agegroup+ EDUC_cat+month, data = Germany, family = "binomial")
DEmask_paid <- glm(mask ~ image+ sex+ agegroup+ EDUC_cat+ Work_Paid+ month, data = Germany, family = "binomial")
DEmask_retired <- glm(mask ~ image+ sex+ agegroup+ EDUC_cat+ Work_Retired+ month, data = Germany, family = "binomial")
DEmask_Sick <- glm(mask ~ image+ sex+ agegroup+ EDUC_cat+ Work_Sick+ month, data = Germany, family = "binomial")
DEmask_House <- glm(mask ~ image+ sex+ agegroup+ EDUC_cat+ Work_Housework+ month, data = Germany, family = "binomial")
DEmask_education <- glm(mask ~ image+ sex+ agegroup+ EDUC_cat+ Work_Education+ month, data = Germany, family = "binomial")
DEmask_unemployed_looking <- glm(mask ~ image+ sex+ agegroup+ EDUC_cat+ Work_Unemployed_looking+ month, data = Germany, family = "binomial")
DEmask_unemployed_not_looking <- glm(mask ~ image+ sex+ agegroup+ EDUC_cat+ Work_Unemployed_not_looking+ month, data = Germany, family = "binomial")
DEmask_military <- glm(mask ~ image+ sex+ agegroup+ EDUC_cat+ Work_Military+ month, data = Germany, family = "binomial")


plot_models(DEmask,DEmask_paid,DEmask_retired,DEmask_Sick,DEmask_House)
plot_models(DEmask,DEmask_education,DEmask_unemployed_looking,DEmask_unemployed_not_looking,DEmask_military)


tbl_regression(DEmask, exp = TRUE)
tbl_regression(DEmask_paid, exp = TRUE)
tbl_regression(DEmask_retired, exp = TRUE)
tbl_regression(DEmask_Sick, exp = TRUE)
tbl_regression(DEmask_House, exp = TRUE)
tbl_regression(DEmask_education, exp = TRUE)
tbl_regression(DEmask_unemployed_looking, exp = TRUE)
tbl_regression(DEmask_unemployed_not_looking, exp = TRUE)
tbl_regression(DEmask_military, exp = TRUE)


vif(DEmask)
vif(DEmask_paid)
vif(DEmask_retired)
vif(DEmask_Sick)
vif(DEmask_House)
vif(DEmask_education)
vif(DEmask_unemployed_looking)
vif(DEmask_unemployed_not_looking)
vif(DEmask_military)


#France 

FRmask <- glm(mask ~ image+ sex+ agegroup+ EDUC_cat+month, data = France, family = "binomial")
FRmask_paid <- glm(mask ~ image+ sex+ agegroup+ EDUC_cat+ Work_Paid+ month, data = France, family = "binomial")
FRmask_retired <- glm(mask ~ image+ sex+ agegroup+ EDUC_cat+ Work_Retired+ month, data = France, family = "binomial")
FRmask_Sick <- glm(mask ~ image+ sex+ agegroup+ EDUC_cat+ Work_Sick+ month, data = France, family = "binomial")
FRmask_House <- glm(mask ~ image+ sex+ agegroup+ EDUC_cat+ Work_Housework+ month, data = France, family = "binomial")
FRmask_education <- glm(mask ~ image+ sex+ agegroup+ EDUC_cat+ Work_Education+ month, data = France, family = "binomial")
FRmask_unemployed_looking <- glm(mask ~ image+ sex+ agegroup+ EDUC_cat+ Work_Unemployed_looking+ month, data = France, family = "binomial")
FRmask_unemployed_not_looking <- glm(mask ~ image+ sex+ agegroup+ EDUC_cat+ Work_Unemployed_not_looking+ month, data = France, family = "binomial")
FRmask_military <- glm(mask ~ image+ sex+ agegroup+ EDUC_cat+ Work_Military+ month, data = France, family = "binomial")


plot_models(FRmask,FRmask_paid,FRmask_retired,FRmask_Sick,FRmask_House)
plot_models(FRmask,FRmask_education,FRmask_unemployed_looking,FRmask_unemployed_not_looking,FRmask_military)


tbl_regression(FRmask, exp = TRUE)
tbl_regression(FRmask_paid, exp = TRUE)
tbl_regression(FRmask_retired, exp = TRUE)
tbl_regression(FRmask_Sick, exp = TRUE)
tbl_regression(FRmask_House, exp = TRUE)


vif(FRmask)
vif(FRmask_paid)
vif(FRmask_retired)
vif(FRmask_Sick)
vif(FRmask_House)


#Spain 


ESmask <- glm(mask ~ image+ sex+ agegroup+ EDUC_cat+month, data = Spain, family = "binomial")
ESmask_paid <- glm(mask ~ image+ sex+ agegroup+ EDUC_cat+ Work_Paid+ month, data = Spain, family = "binomial")
ESmask_retired <- glm(mask ~ image+ sex+ agegroup+ EDUC_cat+ Work_Retired+ month, data =Spain, family = "binomial")
ESmask_Sick <- glm(mask ~ image+ sex+ agegroup+ EDUC_cat+ Work_Sick+ month, data = Spain, family = "binomial")
ESmask_House <- glm(mask ~ image+ sex+ agegroup+ EDUC_cat+ Work_Housework+ month, data = Spain, family = "binomial")
ESmask_education <- glm(mask ~ image+ sex+ agegroup+ EDUC_cat+ Work_Education+ month, data = Spain, family = "binomial")
ESmask_unemployed_looking <- glm(mask ~ image+ sex+ agegroup+ EDUC_cat+ Work_Unemployed_looking+ month, data = Spain, family = "binomial")
ESmask_unemployed_not_looking <- glm(mask ~ image+ sex+ agegroup+ EDUC_cat+ Work_Unemployed_not_looking+ month, data = Spain, family = "binomial")
ESmask_military <- glm(mask ~ image+ sex+ agegroup+ EDUC_cat+ Work_Military+ month, data = Spain, family = "binomial")


plot_models(ESmask,ESmask_paid,ESmask_retired,ESmask_Sick,ESmask_House)
plot_models(ESmask,ESmask_education,ESmask_unemployed_looking,ESmask_unemployed_not_looking,ESmask_military)


tbl_regression(ESmask, exp = TRUE)
tbl_regression(ESmask_paid, exp = TRUE)
tbl_regression(ESmask_retired, exp = TRUE)
tbl_regression(ESmask_Sick, exp = TRUE)
tbl_regression(ESmask_House, exp = TRUE)


vif(ESmask)
vif(ESmask_paid)
vif(ESmask_retired)
vif(ESmask_Sick)
vif(ESmask_House)


#Italy 

ITmask <- glm(mask ~ image+ sex+ agegroup+ EDUC_cat+month, data = Italy, family = "binomial")
ITmask_paid <- glm(mask ~ image+ sex+ agegroup+ EDUC_cat+ Work_Paid+ month, data = Italy, family = "binomial")
ITmask_retired <- glm(mask ~ image+ sex+ agegroup+ EDUC_cat+ Work_Retired+ month, data =Italy, family = "binomial")
ITmask_Sick <- glm(mask ~ image+ sex+ agegroup+ EDUC_cat+ Work_Sick+ month, data = Italy, family = "binomial")
ITmask_House <- glm(mask ~ image+ sex+ agegroup+ EDUC_cat+ Work_Housework+ month, data = Italy, family = "binomial")
ITmask_education <- glm(mask ~ image+ sex+ agegroup+ EDUC_cat+ Work_Education+ month, data = Italy, family = "binomial")
ITmask_unemployed_looking <- glm(mask ~ image+ sex+ agegroup+ EDUC_cat+ Work_Unemployed_looking+ month, data = Italy, family = "binomial")
ITmask_unemployed_not_looking <- glm(mask ~ image+ sex+ agegroup+ EDUC_cat+ Work_Unemployed_not_looking+ month, data = Italy, family = "binomial")
ITmask_military <- glm(mask ~ image+ sex+ agegroup+ EDUC_cat+ Work_Military+ month, data = Italy, family = "binomial")


plot_models(ITmask,ITmask_paid,ITmask_retired,ITmask_Sick,ITmask_House)
plot_models(ITmask,ITmask_education,ITmask_unemployed_looking,ITmask_unemployed_not_looking,ITmask_military)


tbl_regression(ITmask, exp = TRUE)
tbl_regression(ITmask_paid, exp = TRUE)
tbl_regression(ITmask_retired, exp = TRUE)
tbl_regression(ITmask_Sick, exp = TRUE)
tbl_regression(ITmask_House, exp = TRUE)


vif(ITmask)
vif(ITmask_paid)
vif(ITmask_retired)
vif(ITmask_Sick)
vif(ITmask_House)


#Netherlands

NLmask <- glm(mask ~ image+ sex+ agegroup+ EDUC_cat+month, data = Netherlands, family = "binomial")
NLmask_paid <- glm(mask ~ image+ sex+ agegroup+ EDUC_cat+ Work_Paid+ month, data = Netherlands, family = "binomial")
NLmask_retired <- glm(mask ~ image+ sex+ agegroup+ EDUC_cat+ Work_Retired+ month, data =Netherlands, family = "binomial")
NLmask_Sick <- glm(mask ~ image+ sex+ agegroup+ EDUC_cat+ Work_Sick+ month, data = Netherlands, family = "binomial")
NLmask_House <- glm(mask ~ image+ sex+ agegroup+ EDUC_cat+ Work_Housework+ month, data = Netherlands, family = "binomial")
NLmask_education <- glm(mask ~ image+ sex+ agegroup+ EDUC_cat+ Work_Education+ month, data = Netherlands, family = "binomial")
NLmask_unemployed_looking <- glm(mask ~ image+ sex+ agegroup+ EDUC_cat+ Work_Unemployed_looking+ month, data = Netherlands, family = "binomial")
NLmask_unemployed_not_looking <- glm(mask ~ image+ sex+ agegroup+ EDUC_cat+ Work_Unemployed_not_looking+ month, data = Netherlands, family = "binomial")
NLmask_military <- glm(mask ~ image+ sex+ agegroup+ EDUC_cat+ Work_Military+ month, data = Netherlands, family = "binomial")


plot_models(NLmask,NLmask_paid,NLmask_retired,NLmask_Sick,NLmask_House)
plot_models(NLmask,NLmask_education,NLmask_unemployed_looking,NLmask_unemployed_not_looking,NLmask_military)

tbl_regression(NLmask, exp = TRUE)
tbl_regression(NLmask_paid, exp = TRUE)
tbl_regression(NLmask_retired, exp = TRUE)
tbl_regression(NLmask_Sick, exp = TRUE)
tbl_regression(NLmask_House, exp = TRUE)


vif(NLmask)
vif(NLmask_paid)
vif(NLmask_retired)
vif(NLmask_Sick)
vif(NLmask_House)


#Belgium 

BEmask <- glm(mask ~ image+ sex+ agegroup+ EDUC_cat+month, data = Belgium, family = "binomial")
BEmask_paid <- glm(mask ~ image+ sex+ agegroup+ EDUC_cat+ Work_Paid+ month, data = Belgium, family = "binomial")
BEmask_retired <- glm(mask ~ image+ sex+ agegroup+ EDUC_cat+ Work_Retired+ month, data =Belgium, family = "binomial")
BEmask_Sick <- glm(mask ~ image+ sex+ agegroup+ EDUC_cat+ Work_Sick+ month, data = Belgium, family = "binomial")
BEmask_House <- glm(mask ~ image+ sex+ agegroup+ EDUC_cat+ Work_Housework+ month, data = Belgium, family = "binomial")
BEmask_education <- glm(mask ~ image+ sex+ agegroup+ EDUC_cat+ Work_Education+ month, data = Belgium, family = "binomial")
BEmask_unemployed_looking <- glm(mask ~ image+ sex+ agegroup+ EDUC_cat+ Work_Unemployed_looking+ month, data = Belgium, family = "binomial")
BEmask_unemployed_not_looking <- glm(mask ~ image+ sex+ agegroup+ EDUC_cat+ Work_Unemployed_not_looking+ month, data = Belgium, family = "binomial")
BEmask_military <- glm(mask ~ image+ sex+ agegroup+ EDUC_cat+ Work_Military+ month, data = Belgium, family = "binomial")


plot_models(BEmask,BEmask_paid,BEmask_retired,BEmask_Sick,BEmask_House)
plot_models(BEmask,BEmask_education,BEmask_unemployed_looking,BEmask_unemployed_not_looking,BEmask_military)


tbl_regression(BEmask, exp = TRUE)
tbl_regression(BEmask_paid, exp = TRUE)
tbl_regression(BEmask_retired, exp = TRUE)
tbl_regression(BEmask_Sick, exp = TRUE)
tbl_regression(BEmask_House, exp = TRUE)


vif(BEmask)
vif(BEmask_paid)
vif(BEmask_retired)
vif(BEmask_Sick)
vif(BEmask_House)


#United Kingdom 

UKmask <- glm(mask ~ image+ sex+ agegroup+ EDUC_cat+month, data = UK, family = "binomial")
UKmask_paid <- glm(mask ~ image+ sex+ agegroup+ EDUC_cat+ Work_Paid+ month, data = UK, family = "binomial")
UKmask_retired <- glm(mask ~ image+ sex+ agegroup+ EDUC_cat+ Work_Retired+ month, data =UK, family = "binomial")
UKmask_Sick <- glm(mask ~ image+ sex+ agegroup+ EDUC_cat+ Work_Sick+ month, data = UK, family = "binomial")
UKmask_House <- glm(mask ~ image+ sex+ agegroup+ EDUC_cat+ Work_Housework+ month, data = UK, family = "binomial")
UKmask_education <- glm(mask ~ image+ sex+ agegroup+ EDUC_cat+ Work_Education+ month, data = UK, family = "binomial")
UKmask_unemployed_looking <- glm(mask ~ image+ sex+ agegroup+ EDUC_cat+ Work_Unemployed_looking+ month, data = UK, family = "binomial")
UKmask_unemployed_not_looking <- glm(mask ~ image+ sex+ agegroup+ EDUC_cat+ Work_Unemployed_not_looking+ month, data = UK, family = "binomial")
UKmask_military <- glm(mask ~ image+ sex+ agegroup+ EDUC_cat+ Work_Military+ month, data = UK, family = "binomial")


plot_models(UKmask,UKmask_paid,UKmask_retired,UKmask_Sick,UKmask_House)
plot_models(UKmask,UKmask_education,UKmask_unemployed_looking,UKmask_unemployed_not_looking,UKmask_military)


tbl_regression(UKmask, exp = TRUE)
tbl_regression(UKmask_paid, exp = TRUE)
tbl_regression(UKmask_retired, exp = TRUE)
tbl_regression(UKmask_Sick, exp = TRUE)
tbl_regression(UKmask_House, exp = TRUE)


vif(UKmask)
vif(UKmask_paid)
vif(UKmask_retired)
vif(UKmask_Sick)
vif(UKmask_House)


#United States 


USmask <- glm(mask ~ image+ sex+ agegroup+ EDUC_cat+month, data = US, family = "binomial")
USmask_paid <- glm(mask ~ image+ sex+ agegroup+ EDUC_cat+ Work_Paid+ month, data = US, family = "binomial")
USmask_retired <- glm(mask ~ image+ sex+ agegroup+ EDUC_cat+ Work_Retired+ month, data =US, family = "binomial")
USmask_Sick <- glm(mask ~ image+ sex+ agegroup+ EDUC_cat+ Work_Sick+ month, data = US, family = "binomial")
USmask_House <- glm(mask ~ image+ sex+ agegroup+ EDUC_cat+ Work_Housework+ month, data = US, family = "binomial")
USmask_education <- glm(mask ~ image+ sex+ agegroup+ EDUC_cat+ Work_Education+ month, data = US, family = "binomial")
USmask_unemployed_looking <- glm(mask ~ image+ sex+ agegroup+ EDUC_cat+ Work_Unemployed_looking+ month, data = US, family = "binomial")
USmask_unemployed_not_looking <- glm(mask ~ image+ sex+ agegroup+ EDUC_cat+ Work_Unemployed_not_looking+ month, data = US, family = "binomial")
USmask_military <- glm(mask ~ image+ sex+ agegroup+ EDUC_cat+ Work_Military+ month, data = US, family = "binomial")


plot_models(USmask,USmask_paid,USmask_retired,USmask_Sick,USmask_House)
plot_models(USmask,USmask_education,USmask_unemployed_looking,USmask_unemployed_not_looking,USmask_military)


tbl_regression(USmask, exp = TRUE)
tbl_regression(USmask_paid, exp = TRUE)
tbl_regression(USmask_retired, exp = TRUE)
tbl_regression(USmask_Sick, exp = TRUE)
tbl_regression(USmask_House, exp = TRUE)


vif(USmask)
vif(USmask_paid)
vif(USmask_retired)
vif(USmask_Sick)
vif(USmask_House)


########################################

###############
#Hand
################

#Germany

DEhand <- glm(hand ~ image+ sex+ agegroup+ EDUC_cat+month, data = Germany, family = "binomial")
DEhand_paid <- glm(hand ~ image+ sex+ agegroup+ EDUC_cat+ Work_Paid+ month, data = Germany, family = "binomial")
DEhand_retired <- glm(hand ~ image+ sex+ agegroup+ EDUC_cat+ Work_Retired+ month, data = Germany, family = "binomial")
DEhand_Sick <- glm(hand ~ image+ sex+ agegroup+ EDUC_cat+ Work_Sick+ month, data = Germany, family = "binomial")
DEhand_House <- glm(hand ~ image+ sex+ agegroup+ EDUC_cat+ Work_Housework+ month, data = Germany, family = "binomial")
DEhand_education <- glm(hand ~ image+ sex+ agegroup+ EDUC_cat+ Work_Education+ month, data = Germany, family = "binomial")
DEhand_unemployed_looking <- glm(hand ~ image+ sex+ agegroup+ EDUC_cat+ Work_Unemployed_looking+ month, data = Germany, family = "binomial")
DEhand_unemployed_not_looking <- glm(hand ~ image+ sex+ agegroup+ EDUC_cat+ Work_Unemployed_not_looking+ month, data = Germany, family = "binomial")
DEhand_military <- glm(hand ~ image+ sex+ agegroup+ EDUC_cat+ Work_Military+ month, data = Germany, family = "binomial")

plot_models(DEhand,DEhand_paid,DEhand_retired,DEhand_Sick,DEhand_House)
plot_models(DEhand,DEhand_education,DEhand_unemployed_looking,DEhand_unemployed_not_looking,DEhand_military)


tbl_regression(DEhand, exp = TRUE)
tbl_regression(DEhand_paid, exp = TRUE)
tbl_regression(DEhand_retired, exp = TRUE)
tbl_regression(DEhand_Sick, exp = TRUE)
tbl_regression(DEhand_House, exp = TRUE)
tbl_regression(DEhand_education, exp = TRUE)
tbl_regression(DEhand_unemployed_looking, exp = TRUE)
tbl_regression(DEhand_unemployed_not_looking, exp = TRUE)
tbl_regression(DEhand_military, exp = TRUE)


vif(DEhand)
vif(DEhand_paid)
vif(DEhand_retired)
vif(DEhand_Sick)
vif(DEhand_House)
vif(DEhand_education)
vif(DEhand_unemployed_looking)
vif(DEhand_unemployed_not_looking)
vif(DEhand_military)


#France 

FRhand <- glm(hand ~ image+ sex+ agegroup+ EDUC_cat+month, data = France, family = "binomial")
FRhand_paid <- glm(hand ~ image+ sex+ agegroup+ EDUC_cat+ Work_Paid+ month, data = France, family = "binomial")
FRhand_retired <- glm(hand ~ image+ sex+ agegroup+ EDUC_cat+ Work_Retired+ month, data = France, family = "binomial")
FRhand_Sick <- glm(hand ~ image+ sex+ agegroup+ EDUC_cat+ Work_Sick+ month, data = France, family = "binomial")
FRhand_House <- glm(hand ~ image+ sex+ agegroup+ EDUC_cat+ Work_Housework+ month, data = France, family = "binomial")
FRhand_education <- glm(hand ~ image+ sex+ agegroup+ EDUC_cat+ Work_Education+ month, data = France, family = "binomial")
FRhand_unemployed_looking <- glm(hand ~ image+ sex+ agegroup+ EDUC_cat+ Work_Unemployed_looking+ month, data = France, family = "binomial")
FRhand_unemployed_not_looking <- glm(hand ~ image+ sex+ agegroup+ EDUC_cat+ Work_Unemployed_not_looking+ month, data = France, family = "binomial")
FRhand_military <- glm(hand ~ image+ sex+ agegroup+ EDUC_cat+ Work_Military+ month, data = France, family = "binomial")


plot_models(FRhand,FRhand_paid,FRhand_retired,FRhand_Sick,FRhand_House)
plot_models(FRhand,FRhand_education,FRhand_unemployed_looking,FRhand_unemployed_not_looking,FRhand_military)

tbl_regression(FRhand, exp = TRUE)
tbl_regression(FRhand_paid, exp = TRUE)
tbl_regression(FRhand_retired, exp = TRUE)
tbl_regression(FRhand_Sick, exp = TRUE)
tbl_regression(FRhand_House, exp = TRUE)


vif(FRhand)
vif(FRhand_paid)
vif(FRhand_retired)
vif(FRhand_Sick)
vif(FRhand_House)


#Spain 


EShand <- glm(hand ~ image+ sex+ agegroup+ EDUC_cat+month, data = Spain, family = "binomial")
EShand_paid <- glm(hand ~ image+ sex+ agegroup+ EDUC_cat+ Work_Paid+ month, data = Spain, family = "binomial")
EShand_retired <- glm(hand ~ image+ sex+ agegroup+ EDUC_cat+ Work_Retired+ month, data =Spain, family = "binomial")
EShand_Sick <- glm(hand ~ image+ sex+ agegroup+ EDUC_cat+ Work_Sick+ month, data = Spain, family = "binomial")
EShand_House <- glm(hand ~ image+ sex+ agegroup+ EDUC_cat+ Work_Housework+ month, data = Spain, family = "binomial")
EShand_education <- glm(hand ~ image+ sex+ agegroup+ EDUC_cat+ Work_Education+ month, data = Spain, family = "binomial")
EShand_unemployed_looking <- glm(hand ~ image+ sex+ agegroup+ EDUC_cat+ Work_Unemployed_looking+ month, data = Spain, family = "binomial")
EShand_unemployed_not_looking <- glm(hand ~ image+ sex+ agegroup+ EDUC_cat+ Work_Unemployed_not_looking+ month, data = Spain, family = "binomial")
EShand_military <- glm(hand ~ image+ sex+ agegroup+ EDUC_cat+ Work_Military+ month, data = Spain, family = "binomial")


plot_models(EShand,EShand_paid,EShand_retired,EShand_Sick,EShand_House)
plot_models(EShand,EShand_education,EShand_unemployed_looking,EShand_unemployed_not_looking,EShand_military)


tbl_regression(EShand, exp = TRUE)
tbl_regression(EShand_paid, exp = TRUE)
tbl_regression(EShand_retired, exp = TRUE)
tbl_regression(EShand_Sick, exp = TRUE)
tbl_regression(EShand_House, exp = TRUE)


vif(EShand)
vif(EShand_paid)
vif(EShand_retired)
vif(EShand_Sick)
vif(EShand_House)


#Italy 

IThand <- glm(hand ~ image+ sex+ agegroup+ EDUC_cat+month, data = Italy, family = "binomial")
IThand_paid <- glm(hand ~ image+ sex+ agegroup+ EDUC_cat+ Work_Paid+ month, data = Italy, family = "binomial")
IThand_retired <- glm(hand ~ image+ sex+ agegroup+ EDUC_cat+ Work_Retired+ month, data =Italy, family = "binomial")
IThand_Sick <- glm(hand ~ image+ sex+ agegroup+ EDUC_cat+ Work_Sick+ month, data = Italy, family = "binomial")
IThand_House <- glm(hand ~ image+ sex+ agegroup+ EDUC_cat+ Work_Housework+ month, data = Italy, family = "binomial")
IThand_education <- glm(hand ~ image+ sex+ agegroup+ EDUC_cat+ Work_Education+ month, data = Italy, family = "binomial")
IThand_unemployed_looking <- glm(hand ~ image+ sex+ agegroup+ EDUC_cat+ Work_Unemployed_looking+ month, data = Italy, family = "binomial")
IThand_unemployed_not_looking <- glm(hand ~ image+ sex+ agegroup+ EDUC_cat+ Work_Unemployed_not_looking+ month, data = Italy, family = "binomial")
IThand_military <- glm(hand ~ image+ sex+ agegroup+ EDUC_cat+ Work_Military+ month, data = Italy, family = "binomial")


plot_models(IThand,IThand_paid,IThand_retired,IThand_Sick,IThand_House)
plot_models(IThand,IThand_education,IThand_unemployed_looking,IThand_unemployed_not_looking,IThand_military)

tbl_regression(IThand, exp = TRUE)
tbl_regression(IThand_paid, exp = TRUE)
tbl_regression(IThand_retired, exp = TRUE)
tbl_regression(IThand_Sick, exp = TRUE)
tbl_regression(IThand_House, exp = TRUE)


vif(IThand)
vif(IThand_paid)
vif(IThand_retired)
vif(IThand_Sick)
vif(IThand_House)


#Netherlands

NLhand <- glm(hand ~ image+ sex+ agegroup+ EDUC_cat+month, data = Netherlands, family = "binomial")
NLhand_paid <- glm(hand ~ image+ sex+ agegroup+ EDUC_cat+ Work_Paid+ month, data = Netherlands, family = "binomial")
NLhand_retired <- glm(hand ~ image+ sex+ agegroup+ EDUC_cat+ Work_Retired+ month, data =Netherlands, family = "binomial")
NLhand_Sick <- glm(hand ~ image+ sex+ agegroup+ EDUC_cat+ Work_Sick+ month, data = Netherlands, family = "binomial")
NLhand_House <- glm(hand ~ image+ sex+ agegroup+ EDUC_cat+ Work_Housework+ month, data = Netherlands, family = "binomial")
NLhand_education <- glm(hand ~ image+ sex+ agegroup+ EDUC_cat+ Work_Education+ month, data = Netherlands, family = "binomial")
NLhand_unemployed_looking <- glm(hand ~ image+ sex+ agegroup+ EDUC_cat+ Work_Unemployed_looking+ month, data = Netherlands, family = "binomial")
NLhand_unemployed_not_looking <- glm(hand ~ image+ sex+ agegroup+ EDUC_cat+ Work_Unemployed_not_looking+ month, data = Netherlands, family = "binomial")
NLhand_military <- glm(hand ~ image+ sex+ agegroup+ EDUC_cat+ Work_Military+ month, data = Netherlands, family = "binomial")


plot_models(NLhand,NLhand_paid,NLhand_retired,NLhand_Sick,NLhand_House)
plot_models(NLhand,NLhand_education,NLhand_unemployed_looking,NLhand_unemployed_not_looking,NLhand_military)


tbl_regression(NLhand, exp = TRUE)
tbl_regression(NLhand_paid, exp = TRUE)
tbl_regression(NLhand_retired, exp = TRUE)
tbl_regression(NLhand_Sick, exp = TRUE)
tbl_regression(NLhand_House, exp = TRUE)


vif(NLhand)
vif(NLhand_paid)
vif(NLhand_retired)
vif(NLhand_Sick)
vif(NLhand_House)


#Belgium 

BEhand <- glm(hand ~ image+ sex+ agegroup+ EDUC_cat+month, data = Belgium, family = "binomial")
BEhand_paid <- glm(hand ~ image+ sex+ agegroup+ EDUC_cat+ Work_Paid+ month, data = Belgium, family = "binomial")
BEhand_retired <- glm(hand ~ image+ sex+ agegroup+ EDUC_cat+ Work_Retired+ month, data =Belgium, family = "binomial")
BEhand_Sick <- glm(hand ~ image+ sex+ agegroup+ EDUC_cat+ Work_Sick+ month, data = Belgium, family = "binomial")
BEhand_House <- glm(hand ~ image+ sex+ agegroup+ EDUC_cat+ Work_Housework+ month, data = Belgium, family = "binomial")
BEhand_education <- glm(hand ~ image+ sex+ agegroup+ EDUC_cat+ Work_Education+ month, data = Belgium, family = "binomial")
BEhand_unemployed_looking <- glm(hand ~ image+ sex+ agegroup+ EDUC_cat+ Work_Unemployed_looking+ month, data = Belgium, family = "binomial")
BEhand_unemployed_not_looking <- glm(hand ~ image+ sex+ agegroup+ EDUC_cat+ Work_Unemployed_not_looking+ month, data = Belgium, family = "binomial")
BEhand_military <- glm(hand ~ image+ sex+ agegroup+ EDUC_cat+ Work_Military+ month, data = Belgium, family = "binomial")


plot_models(BEhand,BEhand_paid,BEhand_retired,BEhand_Sick,BEhand_House)
plot_models(BEhand,BEhand_education,BEhand_unemployed_looking,BEhand_unemployed_not_looking,BEhand_military)


tbl_regression(BEhand, exp = TRUE)
tbl_regression(BEhand_paid, exp = TRUE)
tbl_regression(BEhand_retired, exp = TRUE)
tbl_regression(BEhand_Sick, exp = TRUE)
tbl_regression(BEhand_House, exp = TRUE)


vif(BEhand)
vif(BEhand_paid)
vif(BEhand_retired)
vif(BEhand_Sick)
vif(BEhand_House)


#United Kingdom 

UKhand <- glm(hand ~ image+ sex+ agegroup+ EDUC_cat+month, data = UK, family = "binomial")
UKhand_paid <- glm(hand ~ image+ sex+ agegroup+ EDUC_cat+ Work_Paid+ month, data = UK, family = "binomial")
UKhand_retired <- glm(hand ~ image+ sex+ agegroup+ EDUC_cat+ Work_Retired+ month, data =UK, family = "binomial")
UKhand_Sick <- glm(hand ~ image+ sex+ agegroup+ EDUC_cat+ Work_Sick+ month, data = UK, family = "binomial")
UKhand_House <- glm(hand ~ image+ sex+ agegroup+ EDUC_cat+ Work_Housework+ month, data = UK, family = "binomial")
UKhand_education <- glm(hand ~ image+ sex+ agegroup+ EDUC_cat+ Work_Education+ month, data = UK, family = "binomial")
UKhand_unemployed_looking <- glm(hand ~ image+ sex+ agegroup+ EDUC_cat+ Work_Unemployed_looking+ month, data = UK, family = "binomial")
UKhand_unemployed_not_looking <- glm(hand ~ image+ sex+ agegroup+ EDUC_cat+ Work_Unemployed_not_looking+ month, data = UK, family = "binomial")
UKhand_military <- glm(hand ~ image+ sex+ agegroup+ EDUC_cat+ Work_Military+ month, data = UK, family = "binomial")


plot_models(UKhand,UKhand_paid,UKhand_retired,UKhand_Sick,UKhand_House)
plot_models(UKhand,UKhand_education,UKhand_unemployed_looking,UKhand_unemployed_not_looking,UKhand_military)


tbl_regression(UKhand, exp = TRUE)
tbl_regression(UKhand_paid, exp = TRUE)
tbl_regression(UKhand_retired, exp = TRUE)
tbl_regression(UKhand_Sick, exp = TRUE)
tbl_regression(UKhand_House, exp = TRUE)


vif(UKhand)
vif(UKhand_paid)
vif(UKhand_retired)
vif(UKhand_Sick)
vif(UKhand_House)


#United States 


UShand <- glm(hand ~ image+ sex+ agegroup+ EDUC_cat+month, data = US, family = "binomial")
UShand_paid <- glm(hand ~ image+ sex+ agegroup+ EDUC_cat+ Work_Paid+ month, data = US, family = "binomial")
UShand_retired <- glm(hand ~ image+ sex+ agegroup+ EDUC_cat+ Work_Retired+ month, data =US, family = "binomial")
UShand_Sick <- glm(hand ~ image+ sex+ agegroup+ EDUC_cat+ Work_Sick+ month, data = US, family = "binomial")
UShand_House <- glm(hand ~ image+ sex+ agegroup+ EDUC_cat+ Work_Housework+ month, data = US, family = "binomial")
UShand_education <- glm(hand ~ image+ sex+ agegroup+ EDUC_cat+ Work_Education+ month, data = US, family = "binomial")
UShand_unemployed_looking <- glm(hand ~ image+ sex+ agegroup+ EDUC_cat+ Work_Unemployed_looking+ month, data = US, family = "binomial")
UShand_unemployed_not_looking <- glm(hand ~ image+ sex+ agegroup+ EDUC_cat+ Work_Unemployed_not_looking+ month, data = US, family = "binomial")
UShand_military <- glm(hand ~ image+ sex+ agegroup+ EDUC_cat+ Work_Military+ month, data = US, family = "binomial")


plot_models(UShand,UShand_paid,UShand_retired,UShand_Sick,UShand_House)
plot_models(UShand,UShand_education,UShand_unemployed_looking,UShand_unemployed_not_looking,UShand_military)


tbl_regression(UShand, exp = TRUE)
tbl_regression(UShand_paid, exp = TRUE)
tbl_regression(UShand_retired, exp = TRUE)
tbl_regression(UShand_Sick, exp = TRUE)
tbl_regression(UShand_House, exp = TRUE)


vif(UShand)
vif(UShand_paid)
vif(UShand_retired)
vif(UShand_Sick)
vif(UShand_House)


####################################

#Threat perception to oneself 

Germany$RiskPer_Recode <- relevel(Germany$RiskPer_Recode, ref = "High")
US$RiskPer_Recode <- relevel(US$RiskPer_Recode, ref = "High")
UK$RiskPer_Recode <- relevel(UK$RiskPer_Recode, ref = "High")
Netherlands$RiskPer_Recode <- relevel(Netherlands$RiskPer_Recode, ref = "High")
Spain$RiskPer_Recode <- relevel(Spain$RiskPer_Recode, ref = "High")
Italy$RiskPer_Recode <- relevel(Italy$RiskPer_Recode, ref = "High")
Belgium$RiskPer_Recode <- relevel(Belgium$RiskPer_Recode, ref = "High")
France$RiskPer_Recode <- relevel(France$RiskPer_Recode, ref = "High")

#Germany 


DEPer <- multinom(formula =RiskPer_Recode ~ image+ sex+ agegroup+ EDUC_cat+month, data = Germany)
DEPer_paid <- multinom(formula =RiskPer_Recode ~ image+ sex+ agegroup+ EDUC_cat+ Work_Paid+ month, data = Germany)
DEPer_retired <- multinom(formula =RiskPer_Recode ~ image+ sex+ agegroup+ EDUC_cat+ Work_Retired+ month, data = Germany)
DEPer_Sick <- multinom(formula =RiskPer_Recode~ image+ sex+ agegroup+ EDUC_cat+ Work_Sick+ month, data = Germany)
DEPer_House <- multinom(formula =RiskPer_Recode ~ image+ sex+ agegroup+ EDUC_cat+ Work_Housework+ month, data = Germany)
DEPer_education <- multinom(formula =RiskPer_Recode ~ image+ sex+ agegroup+ EDUC_cat+ Work_Education+ month, data = Germany)
DEPer_unemployed_looking <- multinom(formula =RiskPer_Recode ~ image+ sex+ agegroup+ EDUC_cat+ Work_Unemployed_looking+ month, data = Germany)
DEPer_unemployed_not_looking <- multinom(formula =RiskPer_Recode ~ image+ sex+ agegroup+ EDUC_cat+ Work_Unemployed_not_looking+ month, data = Germany)
DEPer_military <- multinom(formula =RiskPer_Recode ~ image+ sex+ agegroup+ EDUC_cat+ Work_Military+ month, data = Germany)


tbl_regression(DEPer, exp = TRUE)
tbl_regression(DEPer_paid, exp = TRUE)
tbl_regression(DEPer_retired, exp = TRUE)
tbl_regression(DEPer_Sick, exp = TRUE)
tbl_regression(DEPer_House, exp = TRUE)
tbl_regression(DEPer_education, exp = TRUE)
tbl_regression(DEPer_unemployed_looking, exp = TRUE)
tbl_regression(DEPer_unemployed_not_looking, exp = TRUE)
tbl_regression(DEPer_military, exp = TRUE)


#Belgium

BEPer <- multinom(formula =RiskPer_Recode ~ image+ sex+ agegroup+ EDUC_cat+month, data = Belgium)
BEPer_paid <- multinom(formula =RiskPer_Recode ~ image+ sex+ agegroup+ EDUC_cat+ Work_Paid+ month, data = Belgium)
BEPer_retired <- multinom(formula =RiskPer_Recode ~ image+ sex+ agegroup+ EDUC_cat+ Work_Retired+ month, data = Belgium)
BEPer_Sick <- multinom(formula =RiskPer_Recode~ image+ sex+ agegroup+ EDUC_cat+ Work_Sick+ month, data = Belgium)
BEPer_House <- multinom(formula =RiskPer_Recode ~ image+ sex+ agegroup+ EDUC_cat+ Work_Housework+ month, data = Belgium)
BEPer_education <- multinom(formula =RiskPer_Recode ~ image+ sex+ agegroup+ EDUC_cat+ Work_Education+ month, data = Belgium)
BEPer_unemployed_looking <- multinom(formula =RiskPer_Recode ~ image+ sex+ agegroup+ EDUC_cat+ Work_Unemployed_looking+ month, data = Belgium)
BEPer_unemployed_not_looking <- multinom(formula =RiskPer_Recode ~ image+ sex+ agegroup+ EDUC_cat+ Work_Unemployed_not_looking+ month, data = Belgium)
BEPer_military <- multinom(formula =RiskPer_Recode ~ image+ sex+ agegroup+ EDUC_cat+ Work_Military+ month, data = Belgium)


tbl_regression(BEPer, exp = TRUE)
tbl_regression(BEPer_paid, exp = TRUE)
tbl_regression(BEPer_retired, exp = TRUE)
tbl_regression(BEPer_Sick, exp = TRUE)
tbl_regression(BEPer_House, exp = TRUE)
tbl_regression(BEPer_education, exp = TRUE)
tbl_regression(BEPer_unemployed_looking, exp = TRUE)
tbl_regression(BEPer_unemployed_not_looking, exp = TRUE)
tbl_regression(BEPer_military, exp = TRUE)


#France 


FRPer <- multinom(formula =RiskPer_Recode ~ image+ sex+ agegroup+ EDUC_cat+month, data = France)
FRPer_paid <- multinom(formula =RiskPer_Recode ~ image+ sex+ agegroup+ EDUC_cat+ Work_Paid+ month, data = France)
FRPer_retired <- multinom(formula =RiskPer_Recode ~ image+ sex+ agegroup+ EDUC_cat+ Work_Retired+ month, data = France)
FRPer_Sick <- multinom(formula =RiskPer_Recode~ image+ sex+ agegroup+ EDUC_cat+ Work_Sick+ month, data = France)
FRPer_House <- multinom(formula =RiskPer_Recode ~ image+ sex+ agegroup+ EDUC_cat+ Work_Housework+ month, data = France)
FRPer_education <- multinom(formula =RiskPer_Recode ~ image+ sex+ agegroup+ EDUC_cat+ Work_Education+ month, data = France)
FRPer_unemployed_looking <- multinom(formula =RiskPer_Recode ~ image+ sex+ agegroup+ EDUC_cat+ Work_Unemployed_looking+ month, data = France)
FRPer_unemployed_not_looking <- multinom(formula =RiskPer_Recode ~ image+ sex+ agegroup+ EDUC_cat+ Work_Unemployed_not_looking+ month, data = France)
FRPer_military <- multinom(formula =RiskPer_Recode ~ image+ sex+ agegroup+ EDUC_cat+ Work_Military+ month, data = France)


tbl_regression(FRPer, exp = TRUE)
tbl_regression(FRPer_paid, exp = TRUE)
tbl_regression(FRPer_retired, exp = TRUE)
tbl_regression(FRPer_Sick, exp = TRUE)
tbl_regression(FRPer_House, exp = TRUE)
tbl_regression(FRPer_education, exp = TRUE)
tbl_regression(FRPer_unemployed_looking, exp = TRUE)
tbl_regression(FRPer_unemployed_not_looking, exp = TRUE)
tbl_regression(FRPer_military, exp = TRUE)

#Spain 

ESPer <- multinom(formula =RiskPer_Recode ~ image+ sex+ agegroup+ EDUC_cat+month, data = Spain)
ESPer_paid <- multinom(formula =RiskPer_Recode ~ image+ sex+ agegroup+ EDUC_cat+ Work_Paid+ month, data = Spain)
ESPer_retired <- multinom(formula =RiskPer_Recode ~ image+ sex+ agegroup+ EDUC_cat+ Work_Retired+ month, data = Spain)
ESPer_Sick <- multinom(formula =RiskPer_Recode~ image+ sex+ agegroup+ EDUC_cat+ Work_Sick+ month, data = Spain)
ESPer_House <- multinom(formula =RiskPer_Recode ~ image+ sex+ agegroup+ EDUC_cat+ Work_Housework+ month, data = Spain)
ESPer_education <- multinom(formula =RiskPer_Recode ~ image+ sex+ agegroup+ EDUC_cat+ Work_Education+ month, data = Spain)
ESPer_unemployed_looking <- multinom(formula =RiskPer_Recode ~ image+ sex+ agegroup+ EDUC_cat+ Work_Unemployed_looking+ month, data = Spain)
ESPer_unemployed_not_looking <- multinom(formula =RiskPer_Recode ~ image+ sex+ agegroup+ EDUC_cat+ Work_Unemployed_not_looking+ month, data = Spain)
ESPer_military <- multinom(formula =RiskPer_Recode ~ image+ sex+ agegroup+ EDUC_cat+ Work_Military+ month, data = Spain)


tbl_regression(ESPer, exp = TRUE)
tbl_regression(ESPer_paid, exp = TRUE)
tbl_regression(ESPer_retired, exp = TRUE)
tbl_regression(ESPer_Sick, exp = TRUE)
tbl_regression(ESPer_House, exp = TRUE)
tbl_regression(ESPer_education, exp = TRUE)
tbl_regression(ESPer_unemployed_looking, exp = TRUE)
tbl_regression(ESPer_unemployed_not_looking, exp = TRUE)
tbl_regression(ESPer_military, exp = TRUE)


#Italy 

ITPer <- multinom(formula =RiskPer_Recode ~ image+ sex+ agegroup+ EDUC_cat+month, data = Italy)
ITPer_paid <- multinom(formula =RiskPer_Recode ~ image+ sex+ agegroup+ EDUC_cat+ Work_Paid+ month, data = Italy)
ITPer_retired <- multinom(formula =RiskPer_Recode ~ image+ sex+ agegroup+ EDUC_cat+ Work_Retired+ month, data = Italy)
ITPer_Sick <- multinom(formula =RiskPer_Recode~ image+ sex+ agegroup+ EDUC_cat+ Work_Sick+ month, data = Italy)
ITPer_House <- multinom(formula =RiskPer_Recode ~ image+ sex+ agegroup+ EDUC_cat+ Work_Housework+ month, data = Italy)
ITPer_education <- multinom(formula =RiskPer_Recode ~ image+ sex+ agegroup+ EDUC_cat+ Work_Education+ month, data = Italy)
ITPer_unemployed_looking <- multinom(formula =RiskPer_Recode ~ image+ sex+ agegroup+ EDUC_cat+ Work_Unemployed_looking+ month, data = Italy)
ITPer_unemployed_not_looking <- multinom(formula =RiskPer_Recode ~ image+ sex+ agegroup+ EDUC_cat+ Work_Unemployed_not_looking+ month, data = Italy)
ITPer_military <- multinom(formula =RiskPer_Recode ~ image+ sex+ agegroup+ EDUC_cat+ Work_Military+ month, data = Italy)


tbl_regression(ITPer, exp = TRUE)
tbl_regression(ITPer_paid, exp = TRUE)
tbl_regression(ITPer_retired, exp = TRUE)
tbl_regression(ITPer_Sick, exp = TRUE)
tbl_regression(ITPer_House, exp = TRUE)
tbl_regression(ITPer_education, exp = TRUE)
tbl_regression(ITPer_unemployed_looking, exp = TRUE)
tbl_regression(ITPer_unemployed_not_looking, exp = TRUE)
tbl_regression(ITPer_military, exp = TRUE)


#Netherlands 

NLPer <- multinom(formula =RiskPer_Recode ~ image+ sex+ agegroup+ EDUC_cat+month, data = Netherlands)
NLPer_paid <- multinom(formula =RiskPer_Recode ~ image+ sex+ agegroup+ EDUC_cat+ Work_Paid+ month, data = Netherlands)
NLPer_retired <- multinom(formula =RiskPer_Recode ~ image+ sex+ agegroup+ EDUC_cat+ Work_Retired+ month, data = Netherlands)
NLPer_Sick <- multinom(formula =RiskPer_Recode~ image+ sex+ agegroup+ EDUC_cat+ Work_Sick+ month, data = Netherlands)
NLPer_House <- multinom(formula =RiskPer_Recode ~ image+ sex+ agegroup+ EDUC_cat+ Work_Housework+ month, data = Netherlands)
NLPer_education <- multinom(formula =RiskPer_Recode ~ image+ sex+ agegroup+ EDUC_cat+ Work_Education+ month, data = Netherlands)
NLPer_unemployed_looking <- multinom(formula =RiskPer_Recode ~ image+ sex+ agegroup+ EDUC_cat+ Work_Unemployed_looking+ month, data = Netherlands)
NLPer_unemployed_not_looking <- multinom(formula =RiskPer_Recode ~ image+ sex+ agegroup+ EDUC_cat+ Work_Unemployed_not_looking+ month, data = Netherlands)
NLPer_military <- multinom(formula =RiskPer_Recode ~ image+ sex+ agegroup+ EDUC_cat+ Work_Military+ month, data = Netherlands)


tbl_regression(NLPer, exp = TRUE)
tbl_regression(NLPer_paid, exp = TRUE)
tbl_regression(NLPer_retired, exp = TRUE)
tbl_regression(NLPer_Sick, exp = TRUE)
tbl_regression(NLPer_House, exp = TRUE)
tbl_regression(NLPer_education, exp = TRUE)
tbl_regression(NLPer_unemployed_looking, exp = TRUE)
tbl_regression(NLPer_unemployed_not_looking, exp = TRUE)
tbl_regression(NLPer_military, exp = TRUE)


#UK

UKPer <- multinom(formula =RiskPer_Recode ~ image+ sex+ agegroup+ EDUC_cat+month, data = UK)
UKPer_paid <- multinom(formula =RiskPer_Recode ~ image+ sex+ agegroup+ EDUC_cat+ Work_Paid+ month, data = UK)
UKPer_retired <- multinom(formula =RiskPer_Recode ~ image+ sex+ agegroup+ EDUC_cat+ Work_Retired+ month, data = UK)
UKPer_Sick <- multinom(formula =RiskPer_Recode~ image+ sex+ agegroup+ EDUC_cat+ Work_Sick+ month, data = UK)
UKPer_House <- multinom(formula =RiskPer_Recode ~ image+ sex+ agegroup+ EDUC_cat+ Work_Housework+ month, data = UK)
UKPer_education <- multinom(formula =RiskPer_Recode ~ image+ sex+ agegroup+ EDUC_cat+ Work_Education+ month, data = UK)
UKPer_unemployed_looking <- multinom(formula =RiskPer_Recode ~ image+ sex+ agegroup+ EDUC_cat+ Work_Unemployed_looking+ month, data = UK)
UKPer_unemployed_not_looking <- multinom(formula =RiskPer_Recode ~ image+ sex+ agegroup+ EDUC_cat+ Work_Unemployed_not_looking+ month, data = UK)
UKPer_military <- multinom(formula =RiskPer_Recode ~ image+ sex+ agegroup+ EDUC_cat+ Work_Military+ month, data = UK)


tbl_regression(UKPer, exp = TRUE)
tbl_regression(UKPer_paid, exp = TRUE)
tbl_regression(UKPer_retired, exp = TRUE)
tbl_regression(UKPer_Sick, exp = TRUE)
tbl_regression(UKPer_House, exp = TRUE)
tbl_regression(UKPer_education, exp = TRUE)
tbl_regression(UKPer_unemployed_looking, exp = TRUE)
tbl_regression(UKPer_unemployed_not_looking, exp = TRUE)
tbl_regression(UKPer_military, exp = TRUE)


#US 

USPer <- multinom(formula =RiskPer_Recode ~ image+ sex+ agegroup+ EDUC_cat+month, data = US)
USPer_paid <- multinom(formula =RiskPer_Recode ~ image+ sex+ agegroup+ EDUC_cat+ Work_Paid+ month, data = US)
USPer_retired <- multinom(formula =RiskPer_Recode ~ image+ sex+ agegroup+ EDUC_cat+ Work_Retired+ month, data = US)
USPer_Sick <- multinom(formula =RiskPer_Recode~ image+ sex+ agegroup+ EDUC_cat+ Work_Sick+ month, data = US)
USPer_House <- multinom(formula =RiskPer_Recode ~ image+ sex+ agegroup+ EDUC_cat+ Work_Housework+ month, data = US)
USPer_education <- multinom(formula =RiskPer_Recode ~ image+ sex+ agegroup+ EDUC_cat+ Work_Education+ month, data = US)
USPer_unemployed_looking <- multinom(formula =RiskPer_Recode ~ image+ sex+ agegroup+ EDUC_cat+ Work_Unemployed_looking+ month, data = US)
USPer_unemployed_not_looking <- multinom(formula =RiskPer_Recode ~ image+ sex+ agegroup+ EDUC_cat+ Work_Unemployed_not_looking+ month, data = US)
USPer_military <- multinom(formula =RiskPer_Recode ~ image+ sex+ agegroup+ EDUC_cat+ Work_Military+ month, data = US)


tbl_regression(USPer, exp = TRUE)
tbl_regression(USPer_paid, exp = TRUE)
tbl_regression(USPer_retired, exp = TRUE)
tbl_regression(USPer_Sick, exp = TRUE)
tbl_regression(USPer_House, exp = TRUE)
tbl_regression(USPer_education, exp = TRUE)
tbl_regression(USPer_unemployed_looking, exp = TRUE)
tbl_regression(USPer_unemployed_not_looking, exp = TRUE)
tbl_regression(USPer_military, exp = TRUE)


#################################################
#Threat to family 


Germany$RiskFam_Recode <- relevel(Germany$RiskFam_Recode, ref = "High")
US$RiskFam_Recode <- relevel(US$RiskFam_Recode, ref = "High")
UK$RiskFam_Recode <- relevel(UK$RiskFam_Recode, ref = "High")
Netherlands$RiskFam_Recode <- relevel(Netherlands$RiskFam_Recode, ref = "High")
Spain$RiskFam_Recode <- relevel(Spain$RiskFam_Recode, ref = "High")
Italy$RiskFam_Recode <- relevel(Italy$RiskFam_Recode, ref = "High")
Belgium$RiskFam_Recode <- relevel(Belgium$RiskFam_Recode, ref = "High")
France$RiskFam_Recode <- relevel(France$RiskFam_Recode, ref = "High")

#Germany 


DEFam <- multinom(formula =RiskFam_Recode ~ image+ sex+ agegroup+ EDUC_cat+month, data = Germany)
DEFam_paid <- multinom(formula =RiskFam_Recode ~ image+ sex+ agegroup+ EDUC_cat+ Work_Paid+ month, data = Germany)
DEFam_retired <- multinom(formula =RiskFam_Recode ~ image+ sex+ agegroup+ EDUC_cat+ Work_Retired+ month, data = Germany)
DEFam_Sick <- multinom(formula =RiskFam_Recode~ image+ sex+ agegroup+ EDUC_cat+ Work_Sick+ month, data = Germany)
DEFam_House <- multinom(formula =RiskFam_Recode ~ image+ sex+ agegroup+ EDUC_cat+ Work_Housework+ month, data = Germany)
DEFam_education <- multinom(formula =RiskFam_Recode ~ image+ sex+ agegroup+ EDUC_cat+ Work_Education+ month, data = Germany)
DEFam_unemployed_looking <- multinom(formula =RiskFam_Recode ~ image+ sex+ agegroup+ EDUC_cat+ Work_Unemployed_looking+ month, data = Germany)
DEFam_unemployed_not_looking <- multinom(formula =RiskFam_Recode ~ image+ sex+ agegroup+ EDUC_cat+ Work_Unemployed_not_looking+ month, data = Germany)
DEFam_military <- multinom(formula =RiskFam_Recode ~ image+ sex+ agegroup+ EDUC_cat+ Work_Military+ month, data = Germany)


tbl_regression(DEFam, exp = TRUE)
tbl_regression(DEFam_paid, exp = TRUE)
tbl_regression(DEFam_retired, exp = TRUE)
tbl_regression(DEFam_Sick, exp = TRUE)
tbl_regression(DEFam_House, exp = TRUE)
tbl_regression(DEFam_education, exp = TRUE)
tbl_regression(DEFam_unemployed_looking, exp = TRUE)
tbl_regression(DEFam_unemployed_not_looking, exp = TRUE)
tbl_regression(DEFam_military, exp = TRUE)


#Belgium

BEFam <- multinom(formula =RiskFam_Recode ~ image+ sex+ agegroup+ EDUC_cat+month, data = Belgium)
BEFam_paid <- multinom(formula =RiskFam_Recode ~ image+ sex+ agegroup+ EDUC_cat+ Work_Paid+ month, data = Belgium)
BEFam_retired <- multinom(formula =RiskFam_Recode ~ image+ sex+ agegroup+ EDUC_cat+ Work_Retired+ month, data = Belgium)
BEFam_Sick <- multinom(formula =RiskFam_Recode~ image+ sex+ agegroup+ EDUC_cat+ Work_Sick+ month, data = Belgium)
BEFam_House <- multinom(formula =RiskFam_Recode ~ image+ sex+ agegroup+ EDUC_cat+ Work_Housework+ month, data = Belgium)
BEFam_education <- multinom(formula =RiskFam_Recode ~ image+ sex+ agegroup+ EDUC_cat+ Work_Education+ month, data = Belgium)
BEFam_unemployed_looking <- multinom(formula =RiskFam_Recode ~ image+ sex+ agegroup+ EDUC_cat+ Work_Unemployed_looking+ month, data = Belgium)
BEFam_unemployed_not_looking <- multinom(formula =RiskFam_Recode ~ image+ sex+ agegroup+ EDUC_cat+ Work_Unemployed_not_looking+ month, data = Belgium)
BEFam_military <- multinom(formula =RiskFam_Recode ~ image+ sex+ agegroup+ EDUC_cat+ Work_Military+ month, data = Belgium)


tbl_regression(BEFam, exp = TRUE)
tbl_regression(BEFam_paid, exp = TRUE)
tbl_regression(BEFam_retired, exp = TRUE)
tbl_regression(BEFam_Sick, exp = TRUE)
tbl_regression(BEFam_House, exp = TRUE)
tbl_regression(BEFam_education, exp = TRUE)
tbl_regression(BEFam_unemployed_looking, exp = TRUE)
tbl_regression(BEFam_unemployed_not_looking, exp = TRUE)
tbl_regression(BEFam_military, exp = TRUE)


#France 


FRFam <- multinom(formula =RiskFam_Recode ~ image+ sex+ agegroup+ EDUC_cat+month, data = France)
FRFam_paid <- multinom(formula =RiskFam_Recode ~ image+ sex+ agegroup+ EDUC_cat+ Work_Paid+ month, data = France)
FRFam_retired <- multinom(formula =RiskFam_Recode ~ image+ sex+ agegroup+ EDUC_cat+ Work_Retired+ month, data = France)
FRFam_Sick <- multinom(formula =RiskFam_Recode~ image+ sex+ agegroup+ EDUC_cat+ Work_Sick+ month, data = France)
FRFam_House <- multinom(formula =RiskFam_Recode ~ image+ sex+ agegroup+ EDUC_cat+ Work_Housework+ month, data = France)
FRFam_education <- multinom(formula =RiskFam_Recode ~ image+ sex+ agegroup+ EDUC_cat+ Work_Education+ month, data = France)
FRFam_unemployed_looking <- multinom(formula =RiskFam_Recode ~ image+ sex+ agegroup+ EDUC_cat+ Work_Unemployed_looking+ month, data = France)
FRFam_unemployed_not_looking <- multinom(formula =RiskFam_Recode ~ image+ sex+ agegroup+ EDUC_cat+ Work_Unemployed_not_looking+ month, data = France)
FRFam_military <- multinom(formula =RiskFam_Recode ~ image+ sex+ agegroup+ EDUC_cat+ Work_Military+ month, data = France)


tbl_regression(FRFam, exp = TRUE)
tbl_regression(FRFam_paid, exp = TRUE)
tbl_regression(FRFam_retired, exp = TRUE)
tbl_regression(FRFam_Sick, exp = TRUE)
tbl_regression(FRFam_House, exp = TRUE)
tbl_regression(FRFam_education, exp = TRUE)
tbl_regression(FRFam_unemployed_looking, exp = TRUE)
tbl_regression(FRFam_unemployed_not_looking, exp = TRUE)
tbl_regression(FRFam_military, exp = TRUE)

#Spain 

ESFam <- multinom(formula =RiskFam_Recode ~ image+ sex+ agegroup+ EDUC_cat+month, data = Spain)
ESFam_paid <- multinom(formula =RiskFam_Recode ~ image+ sex+ agegroup+ EDUC_cat+ Work_Paid+ month, data = Spain)
ESFam_retired <- multinom(formula =RiskFam_Recode ~ image+ sex+ agegroup+ EDUC_cat+ Work_Retired+ month, data = Spain)
ESFam_Sick <- multinom(formula =RiskFam_Recode~ image+ sex+ agegroup+ EDUC_cat+ Work_Sick+ month, data = Spain)
ESFam_House <- multinom(formula =RiskFam_Recode ~ image+ sex+ agegroup+ EDUC_cat+ Work_Housework+ month, data = Spain)
ESFam_education <- multinom(formula =RiskFam_Recode ~ image+ sex+ agegroup+ EDUC_cat+ Work_Education+ month, data = Spain)
ESFam_unemployed_looking <- multinom(formula =RiskFam_Recode ~ image+ sex+ agegroup+ EDUC_cat+ Work_Unemployed_looking+ month, data = Spain)
ESFam_unemployed_not_looking <- multinom(formula =RiskFam_Recode ~ image+ sex+ agegroup+ EDUC_cat+ Work_Unemployed_not_looking+ month, data = Spain)
ESFam_military <- multinom(formula =RiskFam_Recode ~ image+ sex+ agegroup+ EDUC_cat+ Work_Military+ month, data = Spain)


tbl_regression(ESFam, exp = TRUE)
tbl_regression(ESFam_paid, exp = TRUE)
tbl_regression(ESFam_retired, exp = TRUE)
tbl_regression(ESFam_Sick, exp = TRUE)
tbl_regression(ESFam_House, exp = TRUE)

tbl_regression(ESFam_education, exp = TRUE)
tbl_regression(ESFam_unemployed_looking, exp = TRUE)
tbl_regression(ESFam_unemployed_not_looking, exp = TRUE)
tbl_regression(ESFam_military, exp = TRUE)


#Italy 

ITFam <- multinom(formula =RiskFam_Recode ~ image+ sex+ agegroup+ EDUC_cat+month, data = Italy)
ITFam_paid <- multinom(formula =RiskFam_Recode ~ image+ sex+ agegroup+ EDUC_cat+ Work_Paid+ month, data = Italy)
ITFam_retired <- multinom(formula =RiskFam_Recode ~ image+ sex+ agegroup+ EDUC_cat+ Work_Retired+ month, data = Italy)
ITFam_Sick <- multinom(formula =RiskFam_Recode~ image+ sex+ agegroup+ EDUC_cat+ Work_Sick+ month, data = Italy)
ITFam_House <- multinom(formula =RiskFam_Recode ~ image+ sex+ agegroup+ EDUC_cat+ Work_Housework+ month, data = Italy)
ITFam_education <- multinom(formula =RiskFam_Recode ~ image+ sex+ agegroup+ EDUC_cat+ Work_Education+ month, data = Italy)
ITFam_unemployed_looking <- multinom(formula =RiskFam_Recode ~ image+ sex+ agegroup+ EDUC_cat+ Work_Unemployed_looking+ month, data = Italy)
ITFam_unemployed_not_looking <- multinom(formula =RiskFam_Recode ~ image+ sex+ agegroup+ EDUC_cat+ Work_Unemployed_not_looking+ month, data = Italy)
ITFam_military <- multinom(formula =RiskFam_Recode ~ image+ sex+ agegroup+ EDUC_cat+ Work_Military+ month, data = Italy)


tbl_regression(ITFam, exp = TRUE)
tbl_regression(ITFam_paid, exp = TRUE)
tbl_regression(ITFam_retired, exp = TRUE)
tbl_regression(ITFam_Sick, exp = TRUE)
tbl_regression(ITFam_House, exp = TRUE)
tbl_regression(ITFam_education, exp = TRUE)
tbl_regression(ITFam_unemployed_looking, exp = TRUE)
tbl_regression(ITFam_unemployed_not_looking, exp = TRUE)
tbl_regression(ITFam_military, exp = TRUE)


#Netherlands 

NLFam <- multinom(formula =RiskFam_Recode ~ image+ sex+ agegroup+ EDUC_cat+month, data = Netherlands)
NLFam_paid <- multinom(formula =RiskFam_Recode ~ image+ sex+ agegroup+ EDUC_cat+ Work_Paid+ month, data = Netherlands)
NLFam_retired <- multinom(formula =RiskFam_Recode ~ image+ sex+ agegroup+ EDUC_cat+ Work_Retired+ month, data = Netherlands)
NLFam_Sick <- multinom(formula =RiskFam_Recode~ image+ sex+ agegroup+ EDUC_cat+ Work_Sick+ month, data = Netherlands)
NLFam_House <- multinom(formula =RiskFam_Recode ~ image+ sex+ agegroup+ EDUC_cat+ Work_Housework+ month, data = Netherlands)
NLFam_education <- multinom(formula =RiskFam_Recode ~ image+ sex+ agegroup+ EDUC_cat+ Work_Education+ month, data = Netherlands)
NLFam_unemployed_looking <- multinom(formula =RiskFam_Recode ~ image+ sex+ agegroup+ EDUC_cat+ Work_Unemployed_looking+ month, data = Netherlands)
NLFam_unemployed_not_looking <- multinom(formula =RiskFam_Recode ~ image+ sex+ agegroup+ EDUC_cat+ Work_Unemployed_not_looking+ month, data = Netherlands)
NLFam_military <- multinom(formula =RiskFam_Recode ~ image+ sex+ agegroup+ EDUC_cat+ Work_Military+ month, data = Netherlands)


tbl_regression(NLFam, exp = TRUE)
tbl_regression(NLFam_paid, exp = TRUE)
tbl_regression(NLFam_retired, exp = TRUE)
tbl_regression(NLFam_Sick, exp = TRUE)
tbl_regression(NLFam_House, exp = TRUE)
tbl_regression(NLFam_education, exp = TRUE)
tbl_regression(NLFam_unemployed_looking, exp = TRUE)
tbl_regression(NLFam_unemployed_not_looking, exp = TRUE)
tbl_regression(NLFam_military, exp = TRUE)


#UK

UKFam <- multinom(formula =RiskFam_Recode ~ image+ sex+ agegroup+ EDUC_cat+month, data = UK)
UKFam_paid <- multinom(formula =RiskFam_Recode ~ image+ sex+ agegroup+ EDUC_cat+ Work_Paid+ month, data = UK)
UKFam_retired <- multinom(formula =RiskFam_Recode ~ image+ sex+ agegroup+ EDUC_cat+ Work_Retired+ month, data = UK)
UKFam_Sick <- multinom(formula =RiskFam_Recode~ image+ sex+ agegroup+ EDUC_cat+ Work_Sick+ month, data = UK)
UKFam_House <- multinom(formula =RiskFam_Recode ~ image+ sex+ agegroup+ EDUC_cat+ Work_Housework+ month, data = UK)
UKFam_education <- multinom(formula =RiskFam_Recode ~ image+ sex+ agegroup+ EDUC_cat+ Work_Education+ month, data = UK)
UKFam_unemployed_looking <- multinom(formula =RiskFam_Recode ~ image+ sex+ agegroup+ EDUC_cat+ Work_Unemployed_looking+ month, data = UK)
UKFam_unemployed_not_looking <- multinom(formula =RiskFam_Recode ~ image+ sex+ agegroup+ EDUC_cat+ Work_Unemployed_not_looking+ month, data = UK)
UKFam_military <- multinom(formula =RiskFam_Recode ~ image+ sex+ agegroup+ EDUC_cat+ Work_Military+ month, data = UK)


tbl_regression(UKFam, exp = TRUE)
tbl_regression(UKFam_paid, exp = TRUE)
tbl_regression(UKFam_retired, exp = TRUE)
tbl_regression(UKFam_Sick, exp = TRUE)
tbl_regression(UKFam_House, exp = TRUE)
tbl_regression(UKFam_education, exp = TRUE)
tbl_regression(UKFam_unemployed_looking, exp = TRUE)
tbl_regression(UKFam_unemployed_not_looking, exp = TRUE)
tbl_regression(UKFam_military, exp = TRUE)


#US 

USFam <- multinom(formula =RiskFam_Recode ~ image+ sex+ agegroup+ EDUC_cat+month, data = US)
USFam_paid <- multinom(formula =RiskFam_Recode ~ image+ sex+ agegroup+ EDUC_cat+ Work_Paid+ month, data = US)
USFam_retired <- multinom(formula =RiskFam_Recode ~ image+ sex+ agegroup+ EDUC_cat+ Work_Retired+ month, data = US)
USFam_Sick <- multinom(formula =RiskFam_Recode~ image+ sex+ agegroup+ EDUC_cat+ Work_Sick+ month, data = US)
USFam_House <- multinom(formula =RiskFam_Recode ~ image+ sex+ agegroup+ EDUC_cat+ Work_Housework+ month, data = US)
USFam_education <- multinom(formula =RiskFam_Recode ~ image+ sex+ agegroup+ EDUC_cat+ Work_Education+ month, data = US)
USFam_unemployed_looking <- multinom(formula =RiskFam_Recode ~ image+ sex+ agegroup+ EDUC_cat+ Work_Unemployed_looking+ month, data = US)
USFam_unemployed_not_looking <- multinom(formula =RiskFam_Recode ~ image+ sex+ agegroup+ EDUC_cat+ Work_Unemployed_not_looking+ month, data = US)
USFam_military <- multinom(formula =RiskFam_Recode ~ image+ sex+ agegroup+ EDUC_cat+ Work_Military+ month, data = US)


tbl_regression(USFam, exp = TRUE)
tbl_regression(USFam_paid, exp = TRUE)
tbl_regression(USFam_retired, exp = TRUE)
tbl_regression(USFam_Sick, exp = TRUE)
tbl_regression(USFam_House, exp = TRUE)
tbl_regression(USFam_education, exp = TRUE)
tbl_regression(USFam_unemployed_looking, exp = TRUE)
tbl_regression(USFam_unemployed_not_looking, exp = TRUE)
tbl_regression(USFam_military, exp = TRUE)
