# Supplementary material for: Assessing self-selection biases in Facebook-recruited online surveys: Evidence from the COVID-19 Health Behavior Survey
Source: PLoS One. 2025 Jul 8;20(7):e0326884. doi: 10.1371/journal.pone.0326884 (PMC12237053; doi:10.1371/journal.pone.0326884)
Supplement: S3 File — (ZIP) [file pone.0326884.s003.zip › Analysis_Code/Code_Public/Read_Me.txt]

#This repository corresponds to the paper "Assessing self-selection biases in online surveys: Evidence from the COVID-19 Health Behavior Survey"

#Author: Jessica Donzowa1,2, Daniela Perrotta1, and Emilio Zagheni1
#1Max Planck Institute for Demographic Research
#2Bielefeld University


#The analysis code is divided into seven R scripts:

#0_Load_Data_CHBS_Paper_Public.R
#Loading the required packages and dataset 

#1_Clean_Data_CHBS_Paper_Public.R
#Selecting needed variables, recoding of variables and filtering dataset for final analysis sample 


#2_Descriptive_Results_CHBS_Paper_Public.R

#This script conducts the descriptive analysis for the main text and appendix 1
#Producing: 
#In the main text: 
#Table 1 Survey completion rate and distribution of completed surveys by country and advertising image.
#Table 2 Sample composition by country, sex, age, and education

#Figure 2 Number of participants by advertisement image and country over the survey period.
#Figure 3 Respondents’ threat perception of COVID-19 to the family and to themselves, by advertisement image and country.
#Figure 4 Adoption rates of preventive measures by advertisement image and country.

#In Appendix 1: 
#Table S3 Facebook reach and link clicks by advertisement image and country.
#Table S4 Descriptive statistics by country and advertising image, showing sex ratios and age distribution (median age and IQR in brackets).

#Figure S3 Respondents’ educational status by advertisement image and country.


#3_Regression_Results_CHBS_Paper_Public.R

#This script conducts:  
#(1) the regression analysis for all four outcomes and 
#(2) produced the model estimates plots in the main text

#Producing 
#Figure 5 Predicted probability of the perceived threat of COVID-19 to the family (in green) and to oneself (in orange) by advertisement image (on the y-axis) and country. 
#Figure 6 redicted probability of wearing a face mask (in green) and increased hand washing (in orange) by advertisement image (on the y-axis) and country.


#3_1_Regression_Results_Appendix_1_Figures_Public.R

#This script produces the Figure S4 until S11 of Appendix 1 

#3_2_Regression_Results_Appendix_2_Tables_Public.R

#This script produces the full step-wise regression tables in Appendix 2 for all outcomes 

#4_Additional_Checks_Public.R

#This script calculates: 

#1) A pooled analysis for all countries combined 
#2) Testing for interaction effects between image and month 
#3) Testing employment status during the last seven days as an additional control variable 


Data availability 
This study was conducted by the Max Planck Institute for Demographic Research in compliance with data protection regulations valid in Germany. Ethics approval was obtained from the Ethics Council of the Max Planck Society (Application No: 2020_07) on April 2, 2020. Due to privacy regulations and the potential risk of identifying respondents, we cannot share the raw individual survey data used in our analysis.Interested researchers wishing to conduct scientific research can access the survey data upon request and approval. Contact details for accessing the data: Perrotta,  Daniela, perrotta@demogr.mpg.de.

The aggregated data underlying the graphs, as well as the code used for the analysis, which allows reproduction of the figures and tables are available. 
