# Supplementary material for: Assessing self-selection biases in Facebook-recruited online surveys: Evidence from the COVID-19 Health Behavior Survey
Source: PLoS One. 2025 Jul 8;20(7):e0326884. doi: 10.1371/journal.pone.0326884 (PMC12237053; doi:10.1371/journal.pone.0326884)
Supplement: S4 File — (ZIP) [file pone.0326884.s004.zip]

Archive with 15 entries (14 files):
- Supplementary_Material/
- Supplementary_Material/Data_Figure_2.csv
- Supplementary_Material/Data_Figure_3.csv
- Supplementary_Material/Data_Figure_4.csv
- Supplementary_Material/Data_Figure_5.csv
- Supplementary_Material/Data_Figure_6.csv
- Supplementary_Material/S_Data_Figure_S10.csv
- Supplementary_Material/S_Data_Figure_S11.csv
- Supplementary_Material/S_Data_Figure_S3.csv
- Supplementary_Material/S_Data_Figure_S4.csv
- Supplementary_Material/S_Data_Figure_S5.csv
- Supplementary_Material/S_Data_Figure_S6.csv
- Supplementary_Material/S_Data_Figure_S7.csv
- Supplementary_Material/S_Data_Figure_S8.csv
- Supplementary_Material/S_Data_Figure_S9.csv
