# Supplementary material for: Assessing self-selection biases in Facebook-recruited online surveys: Evidence from the COVID-19 Health Behavior Survey
Source: PLoS One. 2025 Jul 8;20(7):e0326884. doi: 10.1371/journal.pone.0326884 (PMC12237053; doi:10.1371/journal.pone.0326884)
Supplement: S4 File — (ZIP) [file pone.0326884.s004.zip › Supplementary_Material/Data_Figure_2.csv]

	Image	Country	Month	Frequency
1	1 - Male athlete	Belgium	March	0
2	2 - Group of athletes	Belgium	March	0
3	3 - Woman blowing nose	Belgium	March	0
4	4 - Couple blowing noses	Belgium	March	0
5	5 - Woman wearing mask	Belgium	March	0
6	6 - Man wearing mask	Belgium	March	0
7	1 - Male athlete	Belgium	April	4
8	2 - Group of athletes	Belgium	April	30
9	3 - Woman blowing nose	Belgium	April	386
10	4 - Couple blowing noses	Belgium	April	39
11	5 - Woman wearing mask	Belgium	April	4139
12	6 - Man wearing mask	Belgium	April	1870
13	1 - Male athlete	Belgium	May	18
14	2 - Group of athletes	Belgium	May	76
15	3 - Woman blowing nose	Belgium	May	241
16	4 - Couple blowing noses	Belgium	May	76
17	5 - Woman wearing mask	Belgium	May	1327
18	6 - Man wearing mask	Belgium	May	696
19	1 - Male athlete	Belgium	June	4
20	2 - Group of athletes	Belgium	June	19
21	3 - Woman blowing nose	Belgium	June	101
22	4 - Couple blowing noses	Belgium	June	23
23	5 - Woman wearing mask	Belgium	June	349
24	6 - Man wearing mask	Belgium	June	227
25	1 - Male athlete	Belgium	July	9
26	2 - Group of athletes	Belgium	July	16
27	3 - Woman blowing nose	Belgium	July	111
28	4 - Couple blowing noses	Belgium	July	34
29	5 - Woman wearing mask	Belgium	July	818
30	6 - Man wearing mask	Belgium	July	262
31	1 - Male athlete	Belgium	August	3
32	2 - Group of athletes	Belgium	August	14
33	3 - Woman blowing nose	Belgium	August	38
34	4 - Couple blowing noses	Belgium	August	9
35	5 - Woman wearing mask	Belgium	August	348
36	6 - Man wearing mask	Belgium	August	50
37	1 - Male athlete	France	March	3
38	2 - Group of athletes	France	March	6
39	3 - Woman blowing nose	France	March	105
40	4 - Couple blowing noses	France	March	4
41	5 - Woman wearing mask	France	March	1872
42	6 - Man wearing mask	France	March	198
43	1 - Male athlete	France	April	0
44	2 - Group of athletes	France	April	14
45	3 - Woman blowing nose	France	April	94
46	4 - Couple blowing noses	France	April	15
47	5 - Woman wearing mask	France	April	3940
48	6 - Man wearing mask	France	April	504
49	1 - Male athlete	France	May	0
50	2 - Group of athletes	France	May	40
51	3 - Woman blowing nose	France	May	94
52	4 - Couple blowing noses	France	May	30
53	5 - Woman wearing mask	France	May	1823
54	6 - Man wearing mask	France	May	423
55	1 - Male athlete	France	June	0
56	2 - Group of athletes	France	June	29
57	3 - Woman blowing nose	France	June	71
58	4 - Couple blowing noses	France	June	54
59	5 - Woman wearing mask	France	June	429
60	6 - Man wearing mask	France	June	140
61	1 - Male athlete	France	July	2
62	2 - Group of athletes	France	July	17
63	3 - Woman blowing nose	France	July	42
64	4 - Couple blowing noses	France	July	72
65	5 - Woman wearing mask	France	July	1023
66	6 - Man wearing mask	France	July	197
67	1 - Male athlete	France	August	1
68	2 - Group of athletes	France	August	9
69	3 - Woman blowing nose	France	August	21
70	4 - Couple blowing noses	France	August	14
71	5 - Woman wearing mask	France	August	482
72	6 - Man wearing mask	France	August	23
73	1 - Male athlete	Germany	March	2
74	2 - Group of athletes	Germany	March	7
75	3 - Woman blowing nose	Germany	March	202
76	4 - Couple blowing noses	Germany	March	9
77	5 - Woman wearing mask	Germany	March	2868
78	6 - Man wearing mask	Germany	March	456
79	1 - Male athlete	Germany	April	7
80	2 - Group of athletes	Germany	April	31
81	3 - Woman blowing nose	Germany	April	230
82	4 - Couple blowing noses	Germany	April	50
83	5 - Woman wearing mask	Germany	April	8409
84	6 - Man wearing mask	Germany	April	1649
85	1 - Male athlete	Germany	May	14
86	2 - Group of athletes	Germany	May	30
87	3 - Woman blowing nose	Germany	May	138
88	4 - Couple blowing noses	Germany	May	66
89	5 - Woman wearing mask	Germany	May	4066
90	6 - Man wearing mask	Germany	May	755
91	1 - Male athlete	Germany	June	12
92	2 - Group of athletes	Germany	June	23
93	3 - Woman blowing nose	Germany	June	89
94	4 - Couple blowing noses	Germany	June	45
95	5 - Woman wearing mask	Germany	June	917
96	6 - Man wearing mask	Germany	June	214
97	1 - Male athlete	Germany	July	5
98	2 - Group of athletes	Germany	July	14
99	3 - Woman blowing nose	Germany	July	84
100	4 - Couple blowing noses	Germany	July	69
101	5 - Woman wearing mask	Germany	July	1087
102	6 - Man wearing mask	Germany	July	238
103	1 - Male athlete	Germany	August	5
104	2 - Group of athletes	Germany	August	5
105	3 - Woman blowing nose	Germany	August	33
106	4 - Couple blowing noses	Germany	August	24
107	5 - Woman wearing mask	Germany	August	617
108	6 - Man wearing mask	Germany	August	48
109	1 - Male athlete	Italy	March	7
110	2 - Group of athletes	Italy	March	12
111	3 - Woman blowing nose	Italy	March	201
112	4 - Couple blowing noses	Italy	March	41
113	5 - Woman wearing mask	Italy	March	5695
114	6 - Man wearing mask	Italy	March	439
115	1 - Male athlete	Italy	April	9
116	2 - Group of athletes	Italy	April	24
117	3 - Woman blowing nose	Italy	April	379
118	4 - Couple blowing noses	Italy	April	66
119	5 - Woman wearing mask	Italy	April	2575
120	6 - Man wearing mask	Italy	April	567
121	1 - Male athlete	Italy	May	13
122	2 - Group of athletes	Italy	May	52
123	3 - Woman blowing nose	Italy	May	379
124	4 - Couple blowing noses	Italy	May	115
125	5 - Woman wearing mask	Italy	May	1765
126	6 - Man wearing mask	Italy	May	316
127	1 - Male athlete	Italy	June	8
128	2 - Group of athletes	Italy	June	41
129	3 - Woman blowing nose	Italy	June	135
130	4 - Couple blowing noses	Italy	June	41
131	5 - Woman wearing mask	Italy	June	314
132	6 - Man wearing mask	Italy	June	92
133	1 - Male athlete	Italy	July	7
134	2 - Group of athletes	Italy	July	9
135	3 - Woman blowing nose	Italy	July	45
136	4 - Couple blowing noses	Italy	July	37
137	5 - Woman wearing mask	Italy	July	610
138	6 - Man wearing mask	Italy	July	60
139	1 - Male athlete	Italy	August	3
140	2 - Group of athletes	Italy	August	10
141	3 - Woman blowing nose	Italy	August	15
142	4 - Couple blowing noses	Italy	August	9
143	5 - Woman wearing mask	Italy	August	279
144	6 - Man wearing mask	Italy	August	27
145	1 - Male athlete	Netherlands	March	0
146	2 - Group of athletes	Netherlands	March	0
147	3 - Woman blowing nose	Netherlands	March	0
148	4 - Couple blowing noses	Netherlands	March	0
149	5 - Woman wearing mask	Netherlands	March	0
150	6 - Man wearing mask	Netherlands	March	0
151	1 - Male athlete	Netherlands	April	4
152	2 - Group of athletes	Netherlands	April	36
153	3 - Woman blowing nose	Netherlands	April	1059
154	4 - Couple blowing noses	Netherlands	April	78
155	5 - Woman wearing mask	Netherlands	April	2559
156	6 - Man wearing mask	Netherlands	April	917
157	1 - Male athlete	Netherlands	May	5
158	2 - Group of athletes	Netherlands	May	35
159	3 - Woman blowing nose	Netherlands	May	182
160	4 - Couple blowing noses	Netherlands	May	66
161	5 - Woman wearing mask	Netherlands	May	1156
162	6 - Man wearing mask	Netherlands	May	632
163	1 - Male athlete	Netherlands	June	6
164	2 - Group of athletes	Netherlands	June	25
165	3 - Woman blowing nose	Netherlands	June	106
166	4 - Couple blowing noses	Netherlands	June	36
167	5 - Woman wearing mask	Netherlands	June	306
168	6 - Man wearing mask	Netherlands	June	107
169	1 - Male athlete	Netherlands	July	4
170	2 - Group of athletes	Netherlands	July	15
171	3 - Woman blowing nose	Netherlands	July	130
172	4 - Couple blowing noses	Netherlands	July	28
173	5 - Woman wearing mask	Netherlands	July	460
174	6 - Man wearing mask	Netherlands	July	136
175	1 - Male athlete	Netherlands	August	1
176	2 - Group of athletes	Netherlands	August	10
177	3 - Woman blowing nose	Netherlands	August	42
178	4 - Couple blowing noses	Netherlands	August	12
179	5 - Woman wearing mask	Netherlands	August	182
180	6 - Man wearing mask	Netherlands	August	29
181	1 - Male athlete	Spain	March	1
182	2 - Group of athletes	Spain	March	8
183	3 - Woman blowing nose	Spain	March	193
184	4 - Couple blowing noses	Spain	March	6
185	5 - Woman wearing mask	Spain	March	1466
186	6 - Man wearing mask	Spain	March	211
187	1 - Male athlete	Spain	April	16
188	2 - Group of athletes	Spain	April	30
189	3 - Woman blowing nose	Spain	April	459
190	4 - Couple blowing noses	Spain	April	112
191	5 - Woman wearing mask	Spain	April	3576
192	6 - Man wearing mask	Spain	April	1266
193	1 - Male athlete	Spain	May	42
194	2 - Group of athletes	Spain	May	80
195	3 - Woman blowing nose	Spain	May	264
196	4 - Couple blowing noses	Spain	May	74
197	5 - Woman wearing mask	Spain	May	1198
198	6 - Man wearing mask	Spain	May	617
199	1 - Male athlete	Spain	June	45
200	2 - Group of athletes	Spain	June	24
201	3 - Woman blowing nose	Spain	June	131
202	4 - Couple blowing noses	Spain	June	64
203	5 - Woman wearing mask	Spain	June	222
204	6 - Man wearing mask	Spain	June	177
205	1 - Male athlete	Spain	July	26
206	2 - Group of athletes	Spain	July	30
207	3 - Woman blowing nose	Spain	July	60
208	4 - Couple blowing noses	Spain	July	33
209	5 - Woman wearing mask	Spain	July	400
210	6 - Man wearing mask	Spain	July	178
211	1 - Male athlete	Spain	August	7
212	2 - Group of athletes	Spain	August	7
213	3 - Woman blowing nose	Spain	August	26
214	4 - Couple blowing noses	Spain	August	10
215	5 - Woman wearing mask	Spain	August	190
216	6 - Man wearing mask	Spain	August	31
217	1 - Male athlete	United Kingdom	March	1
218	2 - Group of athletes	United Kingdom	March	13
219	3 - Woman blowing nose	United Kingdom	March	238
220	4 - Couple blowing noses	United Kingdom	March	16
221	5 - Woman wearing mask	United Kingdom	March	4365
222	6 - Man wearing mask	United Kingdom	March	355
223	1 - Male athlete	United Kingdom	April	3
224	2 - Group of athletes	United Kingdom	April	19
225	3 - Woman blowing nose	United Kingdom	April	258
226	4 - Couple blowing noses	United Kingdom	April	82
227	5 - Woman wearing mask	United Kingdom	April	1836
228	6 - Man wearing mask	United Kingdom	April	649
229	1 - Male athlete	United Kingdom	May	9
230	2 - Group of athletes	United Kingdom	May	14
231	3 - Woman blowing nose	United Kingdom	May	210
232	4 - Couple blowing noses	United Kingdom	May	67
233	5 - Woman wearing mask	United Kingdom	May	1379
234	6 - Man wearing mask	United Kingdom	May	379
235	1 - Male athlete	United Kingdom	June	3
236	2 - Group of athletes	United Kingdom	June	13
237	3 - Woman blowing nose	United Kingdom	June	88
238	4 - Couple blowing noses	United Kingdom	June	55
239	5 - Woman wearing mask	United Kingdom	June	327
240	6 - Man wearing mask	United Kingdom	June	105
241	1 - Male athlete	United Kingdom	July	4
242	2 - Group of athletes	United Kingdom	July	10
243	3 - Woman blowing nose	United Kingdom	July	63
244	4 - Couple blowing noses	United Kingdom	July	29
245	5 - Woman wearing mask	United Kingdom	July	532
246	6 - Man wearing mask	United Kingdom	July	128
247	1 - Male athlete	United Kingdom	August	4
248	2 - Group of athletes	United Kingdom	August	6
249	3 - Woman blowing nose	United Kingdom	August	19
250	4 - Couple blowing noses	United Kingdom	August	10
251	5 - Woman wearing mask	United Kingdom	August	191
252	6 - Man wearing mask	United Kingdom	August	20
253	1 - Male athlete	United States	March	5
254	2 - Group of athletes	United States	March	44
255	3 - Woman blowing nose	United States	March	97
256	4 - Couple blowing noses	United States	March	37
257	5 - Woman wearing mask	United States	March	6461
258	6 - Man wearing mask	United States	March	343
259	1 - Male athlete	United States	April	43
260	2 - Group of athletes	United States	April	93
261	3 - Woman blowing nose	United States	April	148
262	4 - Couple blowing noses	United States	April	90
263	5 - Woman wearing mask	United States	April	7866
264	6 - Man wearing mask	United States	April	1500
265	1 - Male athlete	United States	May	53
266	2 - Group of athletes	United States	May	91
267	3 - Woman blowing nose	United States	May	194
268	4 - Couple blowing noses	United States	May	83
269	5 - Woman wearing mask	United States	May	5891
270	6 - Man wearing mask	United States	May	933
271	1 - Male athlete	United States	June	44
272	2 - Group of athletes	United States	June	60
273	3 - Woman blowing nose	United States	June	144
274	4 - Couple blowing noses	United States	June	75
275	5 - Woman wearing mask	United States	June	861
276	6 - Man wearing mask	United States	June	252
277	1 - Male athlete	United States	July	37
278	2 - Group of athletes	United States	July	76
279	3 - Woman blowing nose	United States	July	200
280	4 - Couple blowing noses	United States	July	92
281	5 - Woman wearing mask	United States	July	1989
282	6 - Man wearing mask	United States	July	460
283	1 - Male athlete	United States	August	17
284	2 - Group of athletes	United States	August	34
285	3 - Woman blowing nose	United States	August	57
286	4 - Couple blowing noses	United States	August	18
287	5 - Woman wearing mask	United States	August	526
288	6 - Man wearing mask	United States	August	83
