# Supplementary material for: Assessing self-selection biases in Facebook-recruited online surveys: Evidence from the COVID-19 Health Behavior Survey
Source: PLoS One. 2025 Jul 8;20(7):e0326884. doi: 10.1371/journal.pone.0326884 (PMC12237053; doi:10.1371/journal.pone.0326884)
Supplement: S4 File — (ZIP) [file pone.0326884.s004.zip › Supplementary_Material/Data_Figure_3.csv]

	Country	Risk	Percent	Image	Level	Group
1	Belgium	Low	34.5946899532504	Total	Low perceived threat	Perceived threat of COVID-19 to oneself in %
2	Belgium	Medium	34.1095527917438	Total	Medium perceived threat	Perceived threat of COVID-19 to oneself in %
3	Belgium	High	31.2957572550057	Total	High perceived threat	Perceived threat of COVID-19 to oneself in %
4	France	Low	37.6303960647952	Total	Low perceived threat	Perceived threat of COVID-19 to oneself in %
5	France	Medium	33.686710202697	Total	Medium perceived threat	Perceived threat of COVID-19 to oneself in %
6	France	High	28.6828937325078	Total	High perceived threat	Perceived threat of COVID-19 to oneself in %
7	Germany	Low	53.4949817923439	Total	Low perceived threat	Perceived threat of COVID-19 to oneself in %
8	Germany	Medium	27.3514521715961	Total	Medium perceived threat	Perceived threat of COVID-19 to oneself in %
9	Germany	High	19.15356603606	Total	High perceived threat	Perceived threat of COVID-19 to oneself in %
10	Italy	Low	28.0614016809057	Total	Low perceived threat	Perceived threat of COVID-19 to oneself in %
11	Italy	Medium	37.056331180107	Total	Medium perceived threat	Perceived threat of COVID-19 to oneself in %
12	Italy	High	34.8822671389873	Total	High perceived threat	Perceived threat of COVID-19 to oneself in %
13	Netherlands	Low	39.2993782879005	Total	Low perceived threat	Perceived threat of COVID-19 to oneself in %
14	Netherlands	Medium	31.9105691056911	Total	Medium perceived threat	Perceived threat of COVID-19 to oneself in %
15	Netherlands	High	28.7900526064084	Total	High perceived threat	Perceived threat of COVID-19 to oneself in %
16	Spain	Low	29.281914893617	Total	Low perceived threat	Perceived threat of COVID-19 to oneself in %
17	Spain	Medium	35.008865248227	Total	Medium perceived threat	Perceived threat of COVID-19 to oneself in %
18	Spain	High	35.709219858156	Total	High perceived threat	Perceived threat of COVID-19 to oneself in %
19	United Kingdom	Low	24.8782608695652	Total	Low perceived threat	Perceived threat of COVID-19 to oneself in %
20	United Kingdom	Medium	34.9217391304348	Total	Medium perceived threat	Perceived threat of COVID-19 to oneself in %
21	United Kingdom	High	40.2	Total	High perceived threat	Perceived threat of COVID-19 to oneself in %
22	United States	Low	41.6698279132324	Total	Low perceived threat	Perceived threat of COVID-19 to oneself in %
23	United States	Medium	30.0651791564645	Total	Medium perceived threat	Perceived threat of COVID-19 to oneself in %
24	United States	High	28.2649929303031	Total	High perceived threat	Perceived threat of COVID-19 to oneself in %
25	Belgium	Low	47.3684210526316	1 - Male athlete	Low perceived threat	Perceived threat of COVID-19 to oneself in %
26	Belgium	Low	58.7096774193548	2 - Group of athletes	Low perceived threat	Perceived threat of COVID-19 to oneself in %
27	Belgium	Low	31.8129988597491	3 - Woman blowing nose	Low perceived threat	Perceived threat of COVID-19 to oneself in %
28	Belgium	Low	39.7790055248619	4 - Couple blowing noses	Low perceived threat	Perceived threat of COVID-19 to oneself in %
29	Belgium	Low	37.5017905744163	5 - Woman wearing mask	Low perceived threat	Perceived threat of COVID-19 to oneself in %
30	Belgium	Low	27.1819645732689	6 - Man wearing mask	Low perceived threat	Perceived threat of COVID-19 to oneself in %
31	Belgium	Medium	28.9473684210526	1 - Male athlete	Medium perceived threat	Perceived threat of COVID-19 to oneself in %
32	Belgium	Medium	28.3870967741935	2 - Group of athletes	Medium perceived threat	Perceived threat of COVID-19 to oneself in %
33	Belgium	Medium	30.9007981755986	3 - Woman blowing nose	Medium perceived threat	Perceived threat of COVID-19 to oneself in %
34	Belgium	Medium	32.5966850828729	4 - Couple blowing noses	Medium perceived threat	Perceived threat of COVID-19 to oneself in %
35	Belgium	Medium	33.9492909325312	5 - Woman wearing mask	Medium perceived threat	Perceived threat of COVID-19 to oneself in %
36	Belgium	Medium	35.8132045088567	6 - Man wearing mask	Medium perceived threat	Perceived threat of COVID-19 to oneself in %
37	Belgium	High	23.6842105263158	1 - Male athlete	High perceived threat	Perceived threat of COVID-19 to oneself in %
38	Belgium	High	12.9032258064516	2 - Group of athletes	High perceived threat	Perceived threat of COVID-19 to oneself in %
39	Belgium	High	37.2862029646522	3 - Woman blowing nose	High perceived threat	Perceived threat of COVID-19 to oneself in %
40	Belgium	High	27.6243093922652	4 - Couple blowing noses	High perceived threat	Perceived threat of COVID-19 to oneself in %
41	Belgium	High	28.5489184930526	5 - Woman wearing mask	High perceived threat	Perceived threat of COVID-19 to oneself in %
42	Belgium	High	37.0048309178744	6 - Man wearing mask	High perceived threat	Perceived threat of COVID-19 to oneself in %
43	France	Low	33.3333333333333	1 - Male athlete	Low perceived threat	Perceived threat of COVID-19 to oneself in %
44	France	Low	47.8260869565217	2 - Group of athletes	Low perceived threat	Perceived threat of COVID-19 to oneself in %
45	France	Low	34.6604215456674	3 - Woman blowing nose	Low perceived threat	Perceived threat of COVID-19 to oneself in %
46	France	Low	51.8518518518518	4 - Couple blowing noses	Low perceived threat	Perceived threat of COVID-19 to oneself in %
47	France	Low	38.1335562754729	5 - Woman wearing mask	Low perceived threat	Perceived threat of COVID-19 to oneself in %
48	France	Low	32.6599326599327	6 - Man wearing mask	Low perceived threat	Perceived threat of COVID-19 to oneself in %
49	France	Medium	33.3333333333333	1 - Male athlete	Medium perceived threat	Perceived threat of COVID-19 to oneself in %
50	France	Medium	29.5652173913043	2 - Group of athletes	Medium perceived threat	Perceived threat of COVID-19 to oneself in %
51	France	Medium	33.9578454332553	3 - Woman blowing nose	Medium perceived threat	Perceived threat of COVID-19 to oneself in %
52	France	Medium	29.6296296296296	4 - Couple blowing noses	Medium perceived threat	Perceived threat of COVID-19 to oneself in %
53	France	Medium	33.3472672170551	5 - Woman wearing mask	Medium perceived threat	Perceived threat of COVID-19 to oneself in %
54	France	Medium	36.6329966329966	6 - Man wearing mask	Medium perceived threat	Perceived threat of COVID-19 to oneself in %
55	France	High	33.3333333333333	1 - Male athlete	High perceived threat	Perceived threat of COVID-19 to oneself in %
56	France	High	22.6086956521739	2 - Group of athletes	High perceived threat	Perceived threat of COVID-19 to oneself in %
57	France	High	31.3817330210773	3 - Woman blowing nose	High perceived threat	Perceived threat of COVID-19 to oneself in %
58	France	High	18.5185185185185	4 - Couple blowing noses	High perceived threat	Perceived threat of COVID-19 to oneself in %
59	France	High	28.519176507472	5 - Woman wearing mask	High perceived threat	Perceived threat of COVID-19 to oneself in %
60	France	High	30.7070707070707	6 - Man wearing mask	High perceived threat	Perceived threat of COVID-19 to oneself in %
61	Germany	Low	64.4444444444444	1 - Male athlete	Low perceived threat	Perceived threat of COVID-19 to oneself in %
62	Germany	Low	56.3636363636364	2 - Group of athletes	Low perceived threat	Perceived threat of COVID-19 to oneself in %
63	Germany	Low	43.1701030927835	3 - Woman blowing nose	Low perceived threat	Perceived threat of COVID-19 to oneself in %
64	Germany	Low	53.2319391634981	4 - Couple blowing noses	Low perceived threat	Perceived threat of COVID-19 to oneself in %
65	Germany	Low	54.7038521487419	5 - Woman wearing mask	Low perceived threat	Perceived threat of COVID-19 to oneself in %
66	Germany	Low	49.1964285714286	6 - Man wearing mask	Low perceived threat	Perceived threat of COVID-19 to oneself in %
67	Germany	Medium	15.5555555555556	1 - Male athlete	Medium perceived threat	Perceived threat of COVID-19 to oneself in %
68	Germany	Medium	30.9090909090909	2 - Group of athletes	Medium perceived threat	Perceived threat of COVID-19 to oneself in %
69	Germany	Medium	28.6082474226804	3 - Woman blowing nose	Medium perceived threat	Perceived threat of COVID-19 to oneself in %
70	Germany	Medium	28.1368821292776	4 - Couple blowing noses	Medium perceived threat	Perceived threat of COVID-19 to oneself in %
71	Germany	Medium	27.4716098864395	5 - Woman wearing mask	Medium perceived threat	Perceived threat of COVID-19 to oneself in %
72	Germany	Medium	26.3988095238095	6 - Man wearing mask	Medium perceived threat	Perceived threat of COVID-19 to oneself in %
73	Germany	High	20	1 - Male athlete	High perceived threat	Perceived threat of COVID-19 to oneself in %
74	Germany	High	12.7272727272727	2 - Group of athletes	High perceived threat	Perceived threat of COVID-19 to oneself in %
75	Germany	High	28.2216494845361	3 - Woman blowing nose	High perceived threat	Perceived threat of COVID-19 to oneself in %
76	Germany	High	18.6311787072243	4 - Couple blowing noses	High perceived threat	Perceived threat of COVID-19 to oneself in %
77	Germany	High	17.8245379648185	5 - Woman wearing mask	High perceived threat	Perceived threat of COVID-19 to oneself in %
78	Germany	High	24.4047619047619	6 - Man wearing mask	High perceived threat	Perceived threat of COVID-19 to oneself in %
79	Italy	Low	34.0425531914894	1 - Male athlete	Low perceived threat	Perceived threat of COVID-19 to oneself in %
80	Italy	Low	47.2972972972973	2 - Group of athletes	Low perceived threat	Perceived threat of COVID-19 to oneself in %
81	Italy	Low	25.3899480069324	3 - Woman blowing nose	Low perceived threat	Perceived threat of COVID-19 to oneself in %
82	Italy	Low	27.831715210356	4 - Couple blowing noses	Low perceived threat	Perceived threat of COVID-19 to oneself in %
83	Italy	Low	28.7951592810109	5 - Woman wearing mask	Low perceived threat	Perceived threat of COVID-19 to oneself in %
84	Italy	Low	22.5849433710859	6 - Man wearing mask	Low perceived threat	Perceived threat of COVID-19 to oneself in %
85	Italy	Medium	36.1702127659575	1 - Male athlete	Medium perceived threat	Perceived threat of COVID-19 to oneself in %
86	Italy	Medium	28.3783783783784	2 - Group of athletes	Medium perceived threat	Perceived threat of COVID-19 to oneself in %
87	Italy	Medium	33.8821490467938	3 - Woman blowing nose	Medium perceived threat	Perceived threat of COVID-19 to oneself in %
88	Italy	Medium	36.2459546925566	4 - Couple blowing noses	Medium perceived threat	Perceived threat of COVID-19 to oneself in %
89	Italy	Medium	37.7914219612031	5 - Woman wearing mask	Medium perceived threat	Perceived threat of COVID-19 to oneself in %
90	Italy	Medium	35.0433044636909	6 - Man wearing mask	Medium perceived threat	Perceived threat of COVID-19 to oneself in %
91	Italy	High	29.7872340425532	1 - Male athlete	High perceived threat	Perceived threat of COVID-19 to oneself in %
92	Italy	High	24.3243243243243	2 - Group of athletes	High perceived threat	Perceived threat of COVID-19 to oneself in %
93	Italy	High	40.7279029462738	3 - Woman blowing nose	High perceived threat	Perceived threat of COVID-19 to oneself in %
94	Italy	High	35.9223300970874	4 - Couple blowing noses	High perceived threat	Perceived threat of COVID-19 to oneself in %
95	Italy	High	33.4134187577861	5 - Woman wearing mask	High perceived threat	Perceived threat of COVID-19 to oneself in %
96	Italy	High	42.3717521652232	6 - Man wearing mask	High perceived threat	Perceived threat of COVID-19 to oneself in %
97	Netherlands	Low	45	1 - Male athlete	Low perceived threat	Perceived threat of COVID-19 to oneself in %
98	Netherlands	Low	57.8512396694215	2 - Group of athletes	Low perceived threat	Perceived threat of COVID-19 to oneself in %
99	Netherlands	Low	33.3113890717577	3 - Woman blowing nose	Low perceived threat	Perceived threat of COVID-19 to oneself in %
100	Netherlands	Low	42.2727272727273	4 - Couple blowing noses	Low perceived threat	Perceived threat of COVID-19 to oneself in %
101	Netherlands	Low	42.3118164271928	5 - Woman wearing mask	Low perceived threat	Perceived threat of COVID-19 to oneself in %
102	Netherlands	Low	34.9258649093904	6 - Man wearing mask	Low perceived threat	Perceived threat of COVID-19 to oneself in %
103	Netherlands	Medium	40	1 - Male athlete	Medium perceived threat	Perceived threat of COVID-19 to oneself in %
104	Netherlands	Medium	26.4462809917355	2 - Group of athletes	Medium perceived threat	Perceived threat of COVID-19 to oneself in %
105	Netherlands	Medium	30.8755760368664	3 - Woman blowing nose	Medium perceived threat	Perceived threat of COVID-19 to oneself in %
106	Netherlands	Medium	30.9090909090909	4 - Couple blowing noses	Medium perceived threat	Perceived threat of COVID-19 to oneself in %
107	Netherlands	Medium	31.245978983487	5 - Woman wearing mask	Medium perceived threat	Perceived threat of COVID-19 to oneself in %
108	Netherlands	Medium	34.8709500274574	6 - Man wearing mask	Medium perceived threat	Perceived threat of COVID-19 to oneself in %
109	Netherlands	High	15	1 - Male athlete	High perceived threat	Perceived threat of COVID-19 to oneself in %
110	Netherlands	High	15.702479338843	2 - Group of athletes	High perceived threat	Perceived threat of COVID-19 to oneself in %
111	Netherlands	High	35.8130348913759	3 - Woman blowing nose	High perceived threat	Perceived threat of COVID-19 to oneself in %
112	Netherlands	High	26.8181818181818	4 - Couple blowing noses	High perceived threat	Perceived threat of COVID-19 to oneself in %
113	Netherlands	High	26.4422045893202	5 - Woman wearing mask	High perceived threat	Perceived threat of COVID-19 to oneself in %
114	Netherlands	High	30.2031850631521	6 - Man wearing mask	High perceived threat	Perceived threat of COVID-19 to oneself in %
115	Spain	Low	33.5766423357664	1 - Male athlete	Low perceived threat	Perceived threat of COVID-19 to oneself in %
116	Spain	Low	40.7821229050279	2 - Group of athletes	Low perceived threat	Perceived threat of COVID-19 to oneself in %
117	Spain	Low	28.3318623124448	3 - Woman blowing nose	Low perceived threat	Perceived threat of COVID-19 to oneself in %
118	Spain	Low	31.1036789297659	4 - Couple blowing noses	Low perceived threat	Perceived threat of COVID-19 to oneself in %
119	Spain	Low	29.9489506522972	5 - Woman wearing mask	Low perceived threat	Perceived threat of COVID-19 to oneself in %
120	Spain	Low	26.5322580645161	6 - Man wearing mask	Low perceived threat	Perceived threat of COVID-19 to oneself in %
121	Spain	Medium	33.5766423357664	1 - Male athlete	Medium perceived threat	Perceived threat of COVID-19 to oneself in %
122	Spain	Medium	35.195530726257	2 - Group of athletes	Medium perceived threat	Perceived threat of COVID-19 to oneself in %
123	Spain	Medium	34.333627537511	3 - Woman blowing nose	Medium perceived threat	Perceived threat of COVID-19 to oneself in %
124	Spain	Medium	33.4448160535117	4 - Couple blowing noses	Medium perceived threat	Perceived threat of COVID-19 to oneself in %
125	Spain	Medium	35.1531480431083	5 - Woman wearing mask	Medium perceived threat	Perceived threat of COVID-19 to oneself in %
126	Spain	Medium	35.1612903225806	6 - Man wearing mask	Medium perceived threat	Perceived threat of COVID-19 to oneself in %
127	Spain	High	32.8467153284672	1 - Male athlete	High perceived threat	Perceived threat of COVID-19 to oneself in %
128	Spain	High	24.0223463687151	2 - Group of athletes	High perceived threat	Perceived threat of COVID-19 to oneself in %
129	Spain	High	37.3345101500441	3 - Woman blowing nose	High perceived threat	Perceived threat of COVID-19 to oneself in %
130	Spain	High	35.4515050167224	4 - Couple blowing noses	High perceived threat	Perceived threat of COVID-19 to oneself in %
131	Spain	High	34.8979013045944	5 - Woman wearing mask	High perceived threat	Perceived threat of COVID-19 to oneself in %
132	Spain	High	38.3064516129032	6 - Man wearing mask	High perceived threat	Perceived threat of COVID-19 to oneself in %
133	United Kingdom	Low	50	1 - Male athlete	Low perceived threat	Perceived threat of COVID-19 to oneself in %
134	United Kingdom	Low	52	2 - Group of athletes	Low perceived threat	Perceived threat of COVID-19 to oneself in %
135	United Kingdom	Low	21.0045662100457	3 - Woman blowing nose	Low perceived threat	Perceived threat of COVID-19 to oneself in %
136	United Kingdom	Low	34.7490347490347	4 - Couple blowing noses	Low perceived threat	Perceived threat of COVID-19 to oneself in %
137	United Kingdom	Low	25.260718424102	5 - Woman wearing mask	Low perceived threat	Perceived threat of COVID-19 to oneself in %
138	United Kingdom	Low	21.760391198044	6 - Man wearing mask	Low perceived threat	Perceived threat of COVID-19 to oneself in %
139	United Kingdom	Medium	25	1 - Male athlete	Medium perceived threat	Perceived threat of COVID-19 to oneself in %
140	United Kingdom	Medium	17.3333333333333	2 - Group of athletes	Medium perceived threat	Perceived threat of COVID-19 to oneself in %
141	United Kingdom	Medium	33.1050228310502	3 - Woman blowing nose	Medium perceived threat	Perceived threat of COVID-19 to oneself in %
142	United Kingdom	Medium	35.5212355212355	4 - Couple blowing noses	Medium perceived threat	Perceived threat of COVID-19 to oneself in %
143	United Kingdom	Medium	35.4345307068366	5 - Woman wearing mask	Medium perceived threat	Perceived threat of COVID-19 to oneself in %
144	United Kingdom	Medium	34.0464547677262	6 - Man wearing mask	Medium perceived threat	Perceived threat of COVID-19 to oneself in %
145	United Kingdom	High	25	1 - Male athlete	High perceived threat	Perceived threat of COVID-19 to oneself in %
146	United Kingdom	High	30.6666666666667	2 - Group of athletes	High perceived threat	Perceived threat of COVID-19 to oneself in %
147	United Kingdom	High	45.8904109589041	3 - Woman blowing nose	High perceived threat	Perceived threat of COVID-19 to oneself in %
148	United Kingdom	High	29.7297297297297	4 - Couple blowing noses	High perceived threat	Perceived threat of COVID-19 to oneself in %
149	United Kingdom	High	39.3047508690614	5 - Woman wearing mask	High perceived threat	Perceived threat of COVID-19 to oneself in %
150	United Kingdom	High	44.1931540342298	6 - Man wearing mask	High perceived threat	Perceived threat of COVID-19 to oneself in %
151	United States	Low	40.7035175879397	1 - Male athlete	Low perceived threat	Perceived threat of COVID-19 to oneself in %
152	United States	Low	55.2763819095477	2 - Group of athletes	Low perceived threat	Perceived threat of COVID-19 to oneself in %
153	United States	Low	43.9285714285714	3 - Woman blowing nose	Low perceived threat	Perceived threat of COVID-19 to oneself in %
154	United States	Low	41.7721518987342	4 - Couple blowing noses	Low perceived threat	Perceived threat of COVID-19 to oneself in %
155	United States	Low	41.9259133678054	5 - Woman wearing mask	Low perceived threat	Perceived threat of COVID-19 to oneself in %
156	United States	Low	37.9725567068048	6 - Man wearing mask	Low perceived threat	Perceived threat of COVID-19 to oneself in %
157	United States	Medium	31.1557788944724	1 - Male athlete	Medium perceived threat	Perceived threat of COVID-19 to oneself in %
158	United States	Medium	24.3718592964824	2 - Group of athletes	Medium perceived threat	Perceived threat of COVID-19 to oneself in %
159	United States	Medium	28.452380952381	3 - Woman blowing nose	Medium perceived threat	Perceived threat of COVID-19 to oneself in %
160	United States	Medium	30.6329113924051	4 - Couple blowing noses	Medium perceived threat	Perceived threat of COVID-19 to oneself in %
161	United States	Medium	29.9398152072561	5 - Woman wearing mask	Medium perceived threat	Perceived threat of COVID-19 to oneself in %
162	United States	Medium	31.7838140576869	6 - Man wearing mask	Medium perceived threat	Perceived threat of COVID-19 to oneself in %
163	United States	High	28.1407035175879	1 - Male athlete	High perceived threat	Perceived threat of COVID-19 to oneself in %
164	United States	High	20.3517587939699	2 - Group of athletes	High perceived threat	Perceived threat of COVID-19 to oneself in %
165	United States	High	27.6190476190476	3 - Woman blowing nose	High perceived threat	Perceived threat of COVID-19 to oneself in %
166	United States	High	27.5949367088608	4 - Couple blowing noses	High perceived threat	Perceived threat of COVID-19 to oneself in %
167	United States	High	28.1342714249385	5 - Woman wearing mask	High perceived threat	Perceived threat of COVID-19 to oneself in %
168	United States	High	30.2436292355083	6 - Man wearing mask	High perceived threat	Perceived threat of COVID-19 to oneself in %
169	Belgium	Low	25.8181176678134	Total	Low perceived threat	Perceived threat of COVID-19 to the family in %
170	Belgium	Medium	38.6433800829144	Total	Medium perceived threat	Perceived threat of COVID-19 to the family in %
171	Belgium	High	35.5385022492723	Total	High perceived threat	Perceived threat of COVID-19 to the family in %
172	France	Low	26.5880756509202	Total	Low perceived threat	Perceived threat of COVID-19 to the family in %
173	France	Medium	39.4114154863879	Total	Medium perceived threat	Perceived threat of COVID-19 to the family in %
174	France	High	34.0005088626919	Total	High perceived threat	Perceived threat of COVID-19 to the family in %
175	Germany	Low	39.9280575539568	Total	Low perceived threat	Perceived threat of COVID-19 to the family in %
176	Germany	Medium	33.5909050537348	Total	Medium perceived threat	Perceived threat of COVID-19 to the family in %
177	Germany	High	26.4810373923084	Total	High perceived threat	Perceived threat of COVID-19 to the family in %
178	Italy	Low	15.8366326317983	Total	Low perceived threat	Perceived threat of COVID-19 to the family in %
179	Italy	Medium	34.5488643467389	Total	Medium perceived threat	Perceived threat of COVID-19 to the family in %
180	Italy	High	49.6145030214628	Total	High perceived threat	Perceived threat of COVID-19 to the family in %
181	Netherlands	Low	31.5279770444763	Total	Low perceived threat	Perceived threat of COVID-19 to the family in %
182	Netherlands	Medium	35.6527977044476	Total	Medium perceived threat	Perceived threat of COVID-19 to the family in %
183	Netherlands	High	32.819225251076	Total	High perceived threat	Perceived threat of COVID-19 to the family in %
184	Spain	Low	22.6152482269504	Total	Low perceived threat	Perceived threat of COVID-19 to the family in %
185	Spain	Medium	36.1524822695035	Total	Medium perceived threat	Perceived threat of COVID-19 to the family in %
186	Spain	High	41.2322695035461	Total	High perceived threat	Perceived threat of COVID-19 to the family in %
187	United Kingdom	Low	17.6869565217391	Total	Low perceived threat	Perceived threat of COVID-19 to the family in %
188	United Kingdom	Medium	36.0260869565217	Total	Medium perceived threat	Perceived threat of COVID-19 to the family in %
189	United Kingdom	High	46.2869565217391	Total	High perceived threat	Perceived threat of COVID-19 to the family in %
190	United States	Low	34.7380763527261	Total	Low perceived threat	Perceived threat of COVID-19 to the family in %
191	United States	Medium	32.4136979687554	Total	Medium perceived threat	Perceived threat of COVID-19 to the family in %
192	United States	High	32.8482256785185	Total	High perceived threat	Perceived threat of COVID-19 to the family in %
193	Belgium	Low	28.9473684210526	1 - Male athlete	Low perceived threat	Perceived threat of COVID-19 to the family in %
194	Belgium	Low	41.2903225806452	2 - Group of athletes	Low perceived threat	Perceived threat of COVID-19 to the family in %
195	Belgium	Low	28.3922462941847	3 - Woman blowing nose	Low perceived threat	Perceived threat of COVID-19 to the family in %
196	Belgium	Low	25.9668508287293	4 - Couple blowing noses	Low perceived threat	Perceived threat of COVID-19 to the family in %
197	Belgium	Low	26.2569832402235	5 - Woman wearing mask	Low perceived threat	Perceived threat of COVID-19 to the family in %
198	Belgium	Low	23.2850241545894	6 - Man wearing mask	Low perceived threat	Perceived threat of COVID-19 to the family in %
199	Belgium	Medium	36.8421052631579	1 - Male athlete	Medium perceived threat	Perceived threat of COVID-19 to the family in %
200	Belgium	Medium	37.4193548387097	2 - Group of athletes	Medium perceived threat	Perceived threat of COVID-19 to the family in %
201	Belgium	Medium	34.2075256556442	3 - Woman blowing nose	Medium perceived threat	Perceived threat of COVID-19 to the family in %
202	Belgium	Medium	43.0939226519337	4 - Couple blowing noses	Medium perceived threat	Perceived threat of COVID-19 to the family in %
203	Belgium	Medium	38.9628992980948	5 - Woman wearing mask	Medium perceived threat	Perceived threat of COVID-19 to the family in %
204	Belgium	Medium	39.0016103059581	6 - Man wearing mask	Medium perceived threat	Perceived threat of COVID-19 to the family in %
205	Belgium	High	34.2105263157895	1 - Male athlete	High perceived threat	Perceived threat of COVID-19 to the family in %
206	Belgium	High	21.2903225806452	2 - Group of athletes	High perceived threat	Perceived threat of COVID-19 to the family in %
207	Belgium	High	37.400228050171	3 - Woman blowing nose	High perceived threat	Perceived threat of COVID-19 to the family in %
208	Belgium	High	30.939226519337	4 - Couple blowing noses	High perceived threat	Perceived threat of COVID-19 to the family in %
209	Belgium	High	34.7801174616817	5 - Woman wearing mask	High perceived threat	Perceived threat of COVID-19 to the family in %
210	Belgium	High	37.7133655394525	6 - Man wearing mask	High perceived threat	Perceived threat of COVID-19 to the family in %
211	France	Low	16.6666666666667	1 - Male athlete	Low perceived threat	Perceived threat of COVID-19 to the family in %
212	France	Low	37.3913043478261	2 - Group of athletes	Low perceived threat	Perceived threat of COVID-19 to the family in %
213	France	Low	28.8056206088993	3 - Woman blowing nose	Low perceived threat	Perceived threat of COVID-19 to the family in %
214	France	Low	32.8042328042328	4 - Couple blowing noses	Low perceived threat	Perceived threat of COVID-19 to the family in %
215	France	Low	26.2827881701327	5 - Woman wearing mask	Low perceived threat	Perceived threat of COVID-19 to the family in %
216	France	Low	26.3299663299663	6 - Man wearing mask	Low perceived threat	Perceived threat of COVID-19 to the family in %
217	France	Medium	33.3333333333333	1 - Male athlete	Medium perceived threat	Perceived threat of COVID-19 to the family in %
218	France	Medium	38.2608695652174	2 - Group of athletes	Medium perceived threat	Perceived threat of COVID-19 to the family in %
219	France	Medium	38.1733021077283	3 - Woman blowing nose	Medium perceived threat	Perceived threat of COVID-19 to the family in %
220	France	Medium	39.1534391534392	4 - Couple blowing noses	Medium perceived threat	Perceived threat of COVID-19 to the family in %
221	France	Medium	39.3040025080991	5 - Woman wearing mask	Medium perceived threat	Perceived threat of COVID-19 to the family in %
222	France	Medium	40.6060606060606	6 - Man wearing mask	Medium perceived threat	Perceived threat of COVID-19 to the family in %
223	France	High	50	1 - Male athlete	High perceived threat	Perceived threat of COVID-19 to the family in %
224	France	High	24.3478260869565	2 - Group of athletes	High perceived threat	Perceived threat of COVID-19 to the family in %
225	France	High	33.0210772833724	3 - Woman blowing nose	High perceived threat	Perceived threat of COVID-19 to the family in %
226	France	High	28.042328042328	4 - Couple blowing noses	High perceived threat	Perceived threat of COVID-19 to the family in %
227	France	High	34.4132093217682	5 - Woman wearing mask	High perceived threat	Perceived threat of COVID-19 to the family in %
228	France	High	33.0639730639731	6 - Man wearing mask	High perceived threat	Perceived threat of COVID-19 to the family in %
229	Germany	Low	46.6666666666667	1 - Male athlete	Low perceived threat	Perceived threat of COVID-19 to the family in %
230	Germany	Low	39.0909090909091	2 - Group of athletes	Low perceived threat	Perceived threat of COVID-19 to the family in %
231	Germany	Low	40.4639175257732	3 - Woman blowing nose	Low perceived threat	Perceived threat of COVID-19 to the family in %
232	Germany	Low	42.9657794676806	4 - Couple blowing noses	Low perceived threat	Perceived threat of COVID-19 to the family in %
233	Germany	Low	39.6515252727678	5 - Woman wearing mask	Low perceived threat	Perceived threat of COVID-19 to the family in %
234	Germany	Low	40.9821428571429	6 - Man wearing mask	Low perceived threat	Perceived threat of COVID-19 to the family in %
235	Germany	Medium	31.1111111111111	1 - Male athlete	Medium perceived threat	Perceived threat of COVID-19 to the family in %
236	Germany	Medium	40.9090909090909	2 - Group of athletes	Medium perceived threat	Perceived threat of COVID-19 to the family in %
237	Germany	Medium	31.4432989690722	3 - Woman blowing nose	Medium perceived threat	Perceived threat of COVID-19 to the family in %
238	Germany	Medium	34.2205323193916	4 - Couple blowing noses	Medium perceived threat	Perceived threat of COVID-19 to the family in %
239	Germany	Medium	33.9623691828101	5 - Woman wearing mask	Medium perceived threat	Perceived threat of COVID-19 to the family in %
240	Germany	Medium	31.8452380952381	6 - Man wearing mask	Medium perceived threat	Perceived threat of COVID-19 to the family in %
241	Germany	High	22.2222222222222	1 - Male athlete	High perceived threat	Perceived threat of COVID-19 to the family in %
242	Germany	High	20	2 - Group of athletes	High perceived threat	Perceived threat of COVID-19 to the family in %
243	Germany	High	28.0927835051546	3 - Woman blowing nose	High perceived threat	Perceived threat of COVID-19 to the family in %
244	Germany	High	22.8136882129278	4 - Couple blowing noses	High perceived threat	Perceived threat of COVID-19 to the family in %
245	Germany	High	26.3861055444222	5 - Woman wearing mask	High perceived threat	Perceived threat of COVID-19 to the family in %
246	Germany	High	27.172619047619	6 - Man wearing mask	High perceived threat	Perceived threat of COVID-19 to the family in %
247	Italy	Low	19.1489361702128	1 - Male athlete	Low perceived threat	Perceived threat of COVID-19 to the family in %
248	Italy	Low	27.7027027027027	2 - Group of athletes	Low perceived threat	Perceived threat of COVID-19 to the family in %
249	Italy	Low	18.1975736568458	3 - Woman blowing nose	Low perceived threat	Perceived threat of COVID-19 to the family in %
250	Italy	Low	17.7993527508091	4 - Couple blowing noses	Low perceived threat	Perceived threat of COVID-19 to the family in %
251	Italy	Low	15.2963160704752	5 - Woman wearing mask	Low perceived threat	Perceived threat of COVID-19 to the family in %
252	Italy	Low	16.3890739506995	6 - Man wearing mask	Low perceived threat	Perceived threat of COVID-19 to the family in %
253	Italy	Medium	38.2978723404255	1 - Male athlete	Medium perceived threat	Perceived threat of COVID-19 to the family in %
254	Italy	Medium	35.8108108108108	2 - Group of athletes	Medium perceived threat	Perceived threat of COVID-19 to the family in %
255	Italy	Medium	33.3622183708839	3 - Woman blowing nose	Medium perceived threat	Perceived threat of COVID-19 to the family in %
256	Italy	Medium	38.8349514563107	4 - Couple blowing noses	Medium perceived threat	Perceived threat of COVID-19 to the family in %
257	Italy	Medium	34.5880049830931	5 - Woman wearing mask	Medium perceived threat	Perceived threat of COVID-19 to the family in %
258	Italy	Medium	34.0439706862092	6 - Man wearing mask	Medium perceived threat	Perceived threat of COVID-19 to the family in %
259	Italy	High	42.5531914893617	1 - Male athlete	High perceived threat	Perceived threat of COVID-19 to the family in %
260	Italy	High	36.4864864864865	2 - Group of athletes	High perceived threat	Perceived threat of COVID-19 to the family in %
261	Italy	High	48.4402079722704	3 - Woman blowing nose	High perceived threat	Perceived threat of COVID-19 to the family in %
262	Italy	High	43.3656957928803	4 - Couple blowing noses	High perceived threat	Perceived threat of COVID-19 to the family in %
263	Italy	High	50.1156789464317	5 - Woman wearing mask	High perceived threat	Perceived threat of COVID-19 to the family in %
264	Italy	High	49.5669553630913	6 - Man wearing mask	High perceived threat	Perceived threat of COVID-19 to the family in %
265	Netherlands	Low	35	1 - Male athlete	Low perceived threat	Perceived threat of COVID-19 to the family in %
266	Netherlands	Low	45.4545454545455	2 - Group of athletes	Low perceived threat	Perceived threat of COVID-19 to the family in %
267	Netherlands	Low	28.6372613561554	3 - Woman blowing nose	Low perceived threat	Perceived threat of COVID-19 to the family in %
268	Netherlands	Low	36.3636363636364	4 - Couple blowing noses	Low perceived threat	Perceived threat of COVID-19 to the family in %
269	Netherlands	Low	32.0394595753807	5 - Woman wearing mask	Low perceived threat	Perceived threat of COVID-19 to the family in %
270	Netherlands	Low	31.0818231740802	6 - Man wearing mask	Low perceived threat	Perceived threat of COVID-19 to the family in %
271	Netherlands	Medium	40	1 - Male athlete	Medium perceived threat	Perceived threat of COVID-19 to the family in %
272	Netherlands	Medium	30.5785123966942	2 - Group of athletes	Medium perceived threat	Perceived threat of COVID-19 to the family in %
273	Netherlands	Medium	36.0763660302831	3 - Woman blowing nose	Medium perceived threat	Perceived threat of COVID-19 to the family in %
274	Netherlands	Medium	35.4545454545455	4 - Couple blowing noses	Medium perceived threat	Perceived threat of COVID-19 to the family in %
275	Netherlands	Medium	34.8488097791122	5 - Woman wearing mask	Medium perceived threat	Perceived threat of COVID-19 to the family in %
276	Netherlands	Medium	37.6716090060406	6 - Man wearing mask	Medium perceived threat	Perceived threat of COVID-19 to the family in %
277	Netherlands	High	25	1 - Male athlete	High perceived threat	Perceived threat of COVID-19 to the family in %
278	Netherlands	High	23.9669421487603	2 - Group of athletes	High perceived threat	Perceived threat of COVID-19 to the family in %
279	Netherlands	High	35.2863726135616	3 - Woman blowing nose	High perceived threat	Perceived threat of COVID-19 to the family in %
280	Netherlands	High	28.1818181818182	4 - Couple blowing noses	High perceived threat	Perceived threat of COVID-19 to the family in %
281	Netherlands	High	33.1117306455072	5 - Woman wearing mask	High perceived threat	Perceived threat of COVID-19 to the family in %
282	Netherlands	High	31.2465678198792	6 - Man wearing mask	High perceived threat	Perceived threat of COVID-19 to the family in %
283	Spain	Low	25.5474452554745	1 - Male athlete	Low perceived threat	Perceived threat of COVID-19 to the family in %
284	Spain	Low	31.8435754189944	2 - Group of athletes	Low perceived threat	Perceived threat of COVID-19 to the family in %
285	Spain	Low	24.2718446601942	3 - Woman blowing nose	Low perceived threat	Perceived threat of COVID-19 to the family in %
286	Spain	Low	25.0836120401338	4 - Couple blowing noses	Low perceived threat	Perceived threat of COVID-19 to the family in %
287	Spain	Low	21.8944980147476	5 - Woman wearing mask	Low perceived threat	Perceived threat of COVID-19 to the family in %
288	Spain	Low	22.7822580645161	6 - Man wearing mask	Low perceived threat	Perceived threat of COVID-19 to the family in %
289	Spain	Medium	37.956204379562	1 - Male athlete	Medium perceived threat	Perceived threat of COVID-19 to the family in %
290	Spain	Medium	40.7821229050279	2 - Group of athletes	Medium perceived threat	Perceived threat of COVID-19 to the family in %
291	Spain	Medium	37.7758164165931	3 - Woman blowing nose	Medium perceived threat	Perceived threat of COVID-19 to the family in %
292	Spain	Medium	36.7892976588629	4 - Couple blowing noses	Medium perceived threat	Perceived threat of COVID-19 to the family in %
293	Spain	Medium	35.2098695405559	5 - Woman wearing mask	Medium perceived threat	Perceived threat of COVID-19 to the family in %
294	Spain	Medium	37.5806451612903	6 - Man wearing mask	Medium perceived threat	Perceived threat of COVID-19 to the family in %
295	Spain	High	36.4963503649635	1 - Male athlete	High perceived threat	Perceived threat of COVID-19 to the family in %
296	Spain	High	27.3743016759777	2 - Group of athletes	High perceived threat	Perceived threat of COVID-19 to the family in %
297	Spain	High	37.9523389232127	3 - Woman blowing nose	High perceived threat	Perceived threat of COVID-19 to the family in %
298	Spain	High	38.1270903010033	4 - Couple blowing noses	High perceived threat	Perceived threat of COVID-19 to the family in %
299	Spain	High	42.8956324446965	5 - Woman wearing mask	High perceived threat	Perceived threat of COVID-19 to the family in %
300	Spain	High	39.6370967741935	6 - Man wearing mask	High perceived threat	Perceived threat of COVID-19 to the family in %
301	United Kingdom	Low	33.3333333333333	1 - Male athlete	Low perceived threat	Perceived threat of COVID-19 to the family in %
302	United Kingdom	Low	38.6666666666667	2 - Group of athletes	Low perceived threat	Perceived threat of COVID-19 to the family in %
303	United Kingdom	Low	16.6666666666667	3 - Woman blowing nose	Low perceived threat	Perceived threat of COVID-19 to the family in %
304	United Kingdom	Low	23.9382239382239	4 - Couple blowing noses	Low perceived threat	Perceived threat of COVID-19 to the family in %
305	United Kingdom	Low	17.4739281575898	5 - Woman wearing mask	Low perceived threat	Perceived threat of COVID-19 to the family in %
306	United Kingdom	Low	17.1760391198044	6 - Man wearing mask	Low perceived threat	Perceived threat of COVID-19 to the family in %
307	United Kingdom	Medium	33.3333333333333	1 - Male athlete	Medium perceived threat	Perceived threat of COVID-19 to the family in %
308	United Kingdom	Medium	28	2 - Group of athletes	Medium perceived threat	Perceived threat of COVID-19 to the family in %
309	United Kingdom	Medium	36.6438356164384	3 - Woman blowing nose	Medium perceived threat	Perceived threat of COVID-19 to the family in %
310	United Kingdom	Medium	39.3822393822394	4 - Couple blowing noses	Medium perceived threat	Perceived threat of COVID-19 to the family in %
311	United Kingdom	Medium	36.0023174971031	5 - Woman wearing mask	Medium perceived threat	Perceived threat of COVID-19 to the family in %
312	United Kingdom	Medium	35.6968215158924	6 - Man wearing mask	Medium perceived threat	Perceived threat of COVID-19 to the family in %
313	United Kingdom	High	33.3333333333333	1 - Male athlete	High perceived threat	Perceived threat of COVID-19 to the family in %
314	United Kingdom	High	33.3333333333333	2 - Group of athletes	High perceived threat	Perceived threat of COVID-19 to the family in %
315	United Kingdom	High	46.689497716895	3 - Woman blowing nose	High perceived threat	Perceived threat of COVID-19 to the family in %
316	United Kingdom	High	36.6795366795367	4 - Couple blowing noses	High perceived threat	Perceived threat of COVID-19 to the family in %
317	United Kingdom	High	46.5237543453071	5 - Woman wearing mask	High perceived threat	Perceived threat of COVID-19 to the family in %
318	United Kingdom	High	47.1271393643032	6 - Man wearing mask	High perceived threat	Perceived threat of COVID-19 to the family in %
319	United States	Low	31.6582914572864	1 - Male athlete	Low perceived threat	Perceived threat of COVID-19 to the family in %
320	United States	Low	46.7336683417085	2 - Group of athletes	Low perceived threat	Perceived threat of COVID-19 to the family in %
321	United States	Low	39.2857142857143	3 - Woman blowing nose	Low perceived threat	Perceived threat of COVID-19 to the family in %
322	United States	Low	32.1518987341772	4 - Couple blowing noses	Low perceived threat	Perceived threat of COVID-19 to the family in %
323	United States	Low	34.6740696787319	5 - Woman wearing mask	Low perceived threat	Perceived threat of COVID-19 to the family in %
324	United States	Low	33.2119854382526	6 - Man wearing mask	Low perceived threat	Perceived threat of COVID-19 to the family in %
325	United States	Medium	37.1859296482412	1 - Male athlete	Medium perceived threat	Perceived threat of COVID-19 to the family in %
326	United States	Medium	30.6532663316583	2 - Group of athletes	Medium perceived threat	Perceived threat of COVID-19 to the family in %
327	United States	Medium	32.0238095238095	3 - Woman blowing nose	Medium perceived threat	Perceived threat of COVID-19 to the family in %
328	United States	Medium	35.9493670886076	4 - Couple blowing noses	Medium perceived threat	Perceived threat of COVID-19 to the family in %
329	United States	Medium	32.173433923879	5 - Woman wearing mask	Medium perceived threat	Perceived threat of COVID-19 to the family in %
330	United States	Medium	33.6320358443013	6 - Man wearing mask	Medium perceived threat	Perceived threat of COVID-19 to the family in %
331	United States	High	31.1557788944724	1 - Male athlete	High perceived threat	Perceived threat of COVID-19 to the family in %
332	United States	High	22.6130653266332	2 - Group of athletes	High perceived threat	Perceived threat of COVID-19 to the family in %
333	United States	High	28.6904761904762	3 - Woman blowing nose	High perceived threat	Perceived threat of COVID-19 to the family in %
334	United States	High	31.8987341772152	4 - Couple blowing noses	High perceived threat	Perceived threat of COVID-19 to the family in %
335	United States	High	33.1524963973892	5 - Woman wearing mask	High perceived threat	Perceived threat of COVID-19 to the family in %
336	United States	High	33.1559787174461	6 - Man wearing mask	High perceived threat	Perceived threat of COVID-19 to the family in %
