# Supplementary material for: Assessing self-selection biases in Facebook-recruited online surveys: Evidence from the COVID-19 Health Behavior Survey
Source: PLoS One. 2025 Jul 8;20(7):e0326884. doi: 10.1371/journal.pone.0326884 (PMC12237053; doi:10.1371/journal.pone.0326884)
Supplement: S4 File — (ZIP) [file pone.0326884.s004.zip › Supplementary_Material/Data_Figure_4.csv]

	country	Image	Answer	Freq	Percent	n	Total	TotalAns	TotalPct	ci.PointEst	ci.Lower	ci.Upper	Indicator	Country
1	DE	1 - Male athlete	Yes	32	0.7111111	45	22518	10707	0.4754863	0.71111111	0.56631459	0.82269918	Wearing a face mask	Germany
2	DE	2 - Group of athletes	Yes	73	0.6636364	110	22518	10707	0.4754863	0.66363636	0.57114960	0.74507966	Wearing a face mask	Germany
3	DE	3 - Woman blowing nose	Yes	390	0.5025773	776	22518	10707	0.4754863	0.50257732	0.46747254	0.53765671	Wearing a face mask	Germany
4	DE	4 - Couple blowing noses	Yes	207	0.7870722	263	22518	10707	0.4754863	0.78707224	0.73364752	0.83223157	Wearing a face mask	Germany
5	DE	5 - Woman wearing mask	Yes	8357	0.4652082	17964	22518	10707	0.4754863	0.46520819	0.45792246	0.47250880	Wearing a face mask	Germany
6	DE	6 - Man wearing mask	Yes	1648	0.4904762	3360	22518	10707	0.4754863	0.49047619	0.47359349	0.50738064	Wearing a face mask	Germany
7	FR	1 - Male athlete	Yes	3	0.5000000	6	11791	6538	0.5544907	0.50000000	0.18761631	0.81238369	Wearing a face mask	France
8	FR	2 - Group of athletes	Yes	86	0.7478261	115	11791	6538	0.5544907	0.74782609	0.66132996	0.81830064	Wearing a face mask	France
9	FR	3 - Woman blowing nose	Yes	272	0.6370023	427	11791	6538	0.5544907	0.63700234	0.59035853	0.68120308	Wearing a face mask	France
10	FR	4 - Couple blowing noses	Yes	155	0.8201058	189	11791	6538	0.5544907	0.82010582	0.75914399	0.86831445	Wearing a face mask	France
11	FR	5 - Woman wearing mask	Yes	5050	0.5277458	9569	11791	6538	0.5544907	0.52774585	0.51773406	0.53773536	Wearing a face mask	France
12	FR	6 - Man wearing mask	Yes	972	0.6545455	1485	11791	6538	0.5544907	0.65454545	0.62998940	0.67830400	Wearing a face mask	France
13	BE	1 - Male athlete	Yes	31	0.8157895	38	11337	6429	0.5670812	0.81578947	0.66581142	0.90778235	Wearing a face mask	Belgium
14	BE	2 - Group of athletes	Yes	118	0.7612903	155	11337	6429	0.5670812	0.76129032	0.68837641	0.82156602	Wearing a face mask	Belgium
15	BE	3 - Woman blowing nose	Yes	589	0.6716078	877	11337	6429	0.5670812	0.67160775	0.63983663	0.70188207	Wearing a face mask	Belgium
16	BE	4 - Couple blowing noses	Yes	140	0.7734807	181	11337	6429	0.5670812	0.77348066	0.70718715	0.82840698	Wearing a face mask	Belgium
17	BE	5 - Woman wearing mask	Yes	3842	0.5503510	6981	11337	6429	0.5670812	0.55035095	0.53865711	0.56198942	Wearing a face mask	Belgium
18	BE	6 - Man wearing mask	Yes	1709	0.5504026	3105	11337	6429	0.5670812	0.55040258	0.53285376	0.56782683	Wearing a face mask	Belgium
19	ES	1 - Male athlete	Yes	126	0.9197080	137	11280	7950	0.7047872	0.91970803	0.86194440	0.95457653	Wearing a face mask	Spain
20	ES	2 - Group of athletes	Yes	150	0.8379888	179	11280	7950	0.7047872	0.83798883	0.77701023	0.88476528	Wearing a face mask	Spain
21	ES	3 - Woman blowing nose	Yes	844	0.7449250	1133	11280	7950	0.7047872	0.74492498	0.71874491	0.76944981	Wearing a face mask	Spain
22	ES	4 - Couple blowing noses	Yes	249	0.8327759	299	11280	7950	0.7047872	0.83277592	0.78631384	0.87079566	Wearing a face mask	Spain
23	ES	5 - Woman wearing mask	Yes	4730	0.6707317	7052	11280	7950	0.7047872	0.67073171	0.65967300	0.68160451	Wearing a face mask	Spain
24	ES	6 - Man wearing mask	Yes	1851	0.7463710	2480	11280	7950	0.7047872	0.74637097	0.72887518	0.76310469	Wearing a face mask	Spain
25	IT	1 - Male athlete	Yes	41	0.8723404	47	14397	10460	0.7265403	0.87234043	0.74826059	0.94015396	Wearing a face mask	Italy
26	IT	2 - Group of athletes	Yes	125	0.8445946	148	14397	10460	0.7265403	0.84459459	0.77759603	0.89415727	Wearing a face mask	Italy
27	IT	3 - Woman blowing nose	Yes	983	0.8518198	1154	14397	10460	0.7265403	0.85181976	0.83015514	0.87114986	Wearing a face mask	Italy
28	IT	4 - Couple blowing noses	Yes	269	0.8705502	309	14397	10460	0.7265403	0.87055016	0.82852364	0.90347652	Wearing a face mask	Italy
29	IT	5 - Woman wearing mask	Yes	7870	0.7003025	11238	14397	10460	0.7265403	0.70030254	0.69176518	0.70870302	Wearing a face mask	Italy
30	IT	6 - Man wearing mask	Yes	1172	0.7808128	1501	14397	10460	0.7265403	0.78081279	0.75918186	0.80101004	Wearing a face mask	Italy
31	NL	1 - Male athlete	Yes	3	0.1500000	20	8364	1199	0.1433525	0.15000000	0.05236875	0.36041886	Wearing a face mask	Netherlands
32	NL	2 - Group of athletes	Yes	29	0.2396694	121	8364	1199	0.1433525	0.23966942	0.17237094	0.32298901	Wearing a face mask	Netherlands
33	NL	3 - Woman blowing nose	Yes	213	0.1402238	1519	8364	1199	0.1433525	0.14022383	0.12366868	0.15859410	Wearing a face mask	Netherlands
34	NL	4 - Couple blowing noses	Yes	52	0.2363636	220	8364	1199	0.1433525	0.23636364	0.18504851	0.29672756	Wearing a face mask	Netherlands
35	NL	5 - Woman wearing mask	Yes	637	0.1366073	4663	8364	1199	0.1433525	0.13660733	0.12704871	0.14676421	Wearing a face mask	Netherlands
36	NL	6 - Man wearing mask	Yes	265	0.1455244	1821	8364	1199	0.1433525	0.14552444	0.13007438	0.16246690	Wearing a face mask	Netherlands
37	UK	1 - Male athlete	Yes	13	0.5416667	24	11500	3093	0.2689565	0.54166667	0.35074865	0.72108666	Wearing a face mask	United Kingdom
38	UK	2 - Group of athletes	Yes	25	0.3333333	75	11500	3093	0.2689565	0.33333333	0.23708221	0.44582574	Wearing a face mask	United Kingdom
39	UK	3 - Woman blowing nose	Yes	319	0.3641553	876	11500	3093	0.2689565	0.36415525	0.33294740	0.39654932	Wearing a face mask	United Kingdom
40	UK	4 - Couple blowing noses	Yes	91	0.3513514	259	11500	3093	0.2689565	0.35135135	0.29576958	0.41127815	Wearing a face mask	United Kingdom
41	UK	5 - Woman wearing mask	Yes	2126	0.2463499	8630	11500	3093	0.2689565	0.24634994	0.23737329	0.25555231	Wearing a face mask	United Kingdom
42	UK	6 - Man wearing mask	Yes	519	0.3172372	1636	11500	3093	0.2689565	0.31723716	0.29513575	0.34019485	Wearing a face mask	United Kingdom
43	US	1 - Male athlete	Yes	157	0.7889447	199	28997	16244	0.5601959	0.78894472	0.72705129	0.83989396	Wearing a face mask	United States
44	US	2 - Group of athletes	Yes	272	0.6834171	398	28997	16244	0.5601959	0.68341709	0.63615127	0.72717610	Wearing a face mask	United States
45	US	3 - Woman blowing nose	Yes	605	0.7202381	840	28997	16244	0.5601959	0.72023810	0.68893234	0.74953865	Wearing a face mask	United States
46	US	4 - Couple blowing noses	Yes	279	0.7063291	395	28997	16244	0.5601959	0.70632911	0.65960032	0.74908337	Wearing a face mask	United States
47	US	5 - Woman wearing mask	Yes	12470	0.5285242	23594	28997	16244	0.5601959	0.52852420	0.52215051	0.53488860	Wearing a face mask	United States
48	US	6 - Man wearing mask	Yes	2461	0.6891627	3571	28997	16244	0.5601959	0.68916270	0.67378592	0.70413294	Wearing a face mask	United States
49	DE	1 - Male athlete	Yes	37	0.8222222	45	22518	19844	0.8812506	0.82222222	0.68670175	0.90705610	Increased hand washing	Germany
50	DE	2 - Group of athletes	Yes	93	0.8454545	110	22518	19844	0.8812506	0.84545455	0.76638162	0.90121348	Increased hand washing	Germany
51	DE	3 - Woman blowing nose	Yes	684	0.8814433	776	22518	19844	0.8812506	0.88144330	0.85679819	0.90233047	Increased hand washing	Germany
52	DE	4 - Couple blowing noses	Yes	236	0.8973384	263	22518	19844	0.8812506	0.89733840	0.85475486	0.92848175	Increased hand washing	Germany
53	DE	5 - Woman wearing mask	Yes	15833	0.8813739	17964	22518	19844	0.8812506	0.88137386	0.87656370	0.88602095	Increased hand washing	Germany
54	DE	6 - Man wearing mask	Yes	2961	0.8812500	3360	22518	19844	0.8812506	0.88125000	0.86987402	0.89175521	Increased hand washing	Germany
55	FR	1 - Male athlete	Yes	5	0.8333333	6	11791	10865	0.9214655	0.83333333	0.43649718	0.99145112	Increased hand washing	France
56	FR	2 - Group of athletes	Yes	105	0.9130435	115	11791	10865	0.9214655	0.91304348	0.84730283	0.95208150	Increased hand washing	France
57	FR	3 - Woman blowing nose	Yes	393	0.9203747	427	11791	10865	0.9214655	0.92037471	0.89079110	0.94246204	Increased hand washing	France
58	FR	4 - Couple blowing noses	Yes	164	0.8677249	189	11791	10865	0.9214655	0.86772487	0.81202532	0.90877404	Increased hand washing	France
59	FR	5 - Woman wearing mask	Yes	8807	0.9203679	9569	11791	10865	0.9214655	0.92036785	0.91477338	0.92562495	Increased hand washing	France
60	FR	6 - Man wearing mask	Yes	1391	0.9367003	1485	11791	10865	0.9214655	0.93670034	0.92315364	0.94799352	Increased hand washing	France
61	BE	1 - Male athlete	Yes	35	0.9210526	38	11337	10474	0.9238776	0.92105263	0.79200629	0.97278540	Increased hand washing	Belgium
62	BE	2 - Group of athletes	Yes	135	0.8709677	155	11337	10474	0.9238776	0.87096774	0.80909642	0.91489593	Increased hand washing	Belgium
63	BE	3 - Woman blowing nose	Yes	812	0.9258837	877	11337	10474	0.9238776	0.92588369	0.90662741	0.94142531	Increased hand washing	Belgium
64	BE	4 - Couple blowing noses	Yes	164	0.9060773	181	11337	10474	0.9238776	0.90607735	0.85474479	0.94053134	Increased hand washing	Belgium
65	BE	5 - Woman wearing mask	Yes	6447	0.9235067	6981	11337	10474	0.9238776	0.92350666	0.91703633	0.92951116	Increased hand washing	Belgium
66	BE	6 - Man wearing mask	Yes	2881	0.9278583	3105	11337	10474	0.9238776	0.92785829	0.91821967	0.93643955	Increased hand washing	Belgium
67	ES	1 - Male athlete	Yes	130	0.9489051	137	11280	10731	0.9513298	0.94890511	0.89829034	0.97503206	Increased hand washing	Spain
68	ES	2 - Group of athletes	Yes	166	0.9273743	179	11280	10731	0.9513298	0.92737430	0.87972153	0.95706899	Increased hand washing	Spain
69	ES	3 - Woman blowing nose	Yes	1063	0.9382171	1133	11280	10731	0.9513298	0.93821712	0.92266289	0.95080983	Increased hand washing	Spain
70	ES	4 - Couple blowing noses	Yes	281	0.9397993	299	11280	10731	0.9513298	0.93979933	0.90685676	0.96158444	Increased hand washing	Spain
71	ES	5 - Woman wearing mask	Yes	6729	0.9541974	7052	11280	10731	0.9513298	0.95419739	0.94906589	0.95883433	Increased hand washing	Spain
72	ES	6 - Man wearing mask	Yes	2362	0.9524194	2480	11280	10731	0.9513298	0.95241935	0.94331873	0.96012058	Increased hand washing	Spain
73	IT	1 - Male athlete	Yes	41	0.8723404	47	14397	13225	0.9185942	0.87234043	0.74826059	0.94015396	Increased hand washing	Italy
74	IT	2 - Group of athletes	Yes	129	0.8716216	148	14397	13225	0.9185942	0.87162162	0.80818937	0.91625046	Increased hand washing	Italy
75	IT	3 - Woman blowing nose	Yes	1067	0.9246101	1154	14397	13225	0.9185942	0.92461005	0.90792862	0.93847396	Increased hand washing	Italy
76	IT	4 - Couple blowing noses	Yes	272	0.8802589	309	14397	13225	0.9185942	0.88025890	0.83931187	0.91186734	Increased hand washing	Italy
77	IT	5 - Woman wearing mask	Yes	10355	0.9214273	11238	14397	13225	0.9185942	0.92142730	0.91630732	0.92625926	Increased hand washing	Italy
78	IT	6 - Man wearing mask	Yes	1361	0.9067288	1501	14397	13225	0.9185942	0.90672885	0.89096078	0.92042037	Increased hand washing	Italy
79	NL	1 - Male athlete	Yes	18	0.9000000	20	8364	7293	0.8719512	0.90000000	0.69896635	0.97213352	Increased hand washing	Netherlands
80	NL	2 - Group of athletes	Yes	95	0.7851240	121	8364	7293	0.8719512	0.78512397	0.70376866	0.84893234	Increased hand washing	Netherlands
81	NL	3 - Woman blowing nose	Yes	1361	0.8959842	1519	8364	7293	0.8719512	0.89598420	0.87962003	0.91035058	Increased hand washing	Netherlands
82	NL	4 - Couple blowing noses	Yes	196	0.8909091	220	8364	7293	0.8719512	0.89090909	0.84281289	0.92558811	Increased hand washing	Netherlands
83	NL	5 - Woman wearing mask	Yes	4009	0.8597469	4663	8364	7293	0.8719512	0.85974694	0.84948370	0.86941795	Increased hand washing	Netherlands
84	NL	6 - Man wearing mask	Yes	1614	0.8863262	1821	8364	7293	0.8719512	0.88632619	0.87092686	0.90009902	Increased hand washing	Netherlands
85	UK	1 - Male athlete	Yes	23	0.9583333	24	11500	10848	0.9433043	0.95833333	0.79758194	0.99786278	Increased hand washing	United Kingdom
86	UK	2 - Group of athletes	Yes	68	0.9066667	75	11500	10848	0.9433043	0.90666667	0.81965313	0.95405148	Increased hand washing	United Kingdom
87	UK	3 - Woman blowing nose	Yes	833	0.9509132	876	11500	10848	0.9433043	0.95091324	0.93453367	0.96335537	Increased hand washing	United Kingdom
88	UK	4 - Couple blowing noses	Yes	232	0.8957529	259	11500	10848	0.9433043	0.89575290	0.85257629	0.92736155	Increased hand washing	United Kingdom
89	UK	5 - Woman wearing mask	Yes	8167	0.9463499	8630	11500	10848	0.9433043	0.94634994	0.94139432	0.95090838	Increased hand washing	United Kingdom
90	UK	6 - Man wearing mask	Yes	1525	0.9321516	1636	11500	10848	0.9433043	0.93215159	0.91892526	0.94335322	Increased hand washing	United Kingdom
91	US	1 - Male athlete	Yes	177	0.8894472	199	28997	26797	0.9241301	0.88944724	0.83829269	0.92585089	Increased hand washing	United States
92	US	2 - Group of athletes	Yes	358	0.8994975	398	28997	26797	0.9241301	0.89949749	0.86603399	0.92532288	Increased hand washing	United States
93	US	3 - Woman blowing nose	Yes	774	0.9214286	840	28997	26797	0.9241301	0.92142857	0.90125464	0.93776553	Increased hand washing	United States
94	US	4 - Couple blowing noses	Yes	366	0.9265823	395	28997	26797	0.9241301	0.92658228	0.89654891	0.94839836	Increased hand washing	United States
95	US	5 - Woman wearing mask	Yes	21835	0.9254471	23594	28997	26797	0.9241301	0.92544715	0.92202582	0.92872996	Increased hand washing	United States
96	US	6 - Man wearing mask	Yes	3287	0.9204705	3571	28997	26797	0.9241301	0.92047046	0.91113783	0.92889942	Increased hand washing	United States
