# Supplementary material for: Assessing self-selection biases in Facebook-recruited online surveys: Evidence from the COVID-19 Health Behavior Survey
Source: PLoS One. 2025 Jul 8;20(7):e0326884. doi: 10.1371/journal.pone.0326884 (PMC12237053; doi:10.1371/journal.pone.0326884)
Supplement: S4 File — (ZIP) [file pone.0326884.s004.zip › Supplementary_Material/Data_Figure_5.csv]

	x	response.level	predicted	std.error	conf.low	conf.high	group	Country	Image	Risk
1	3 - Woman blowing nose	High	0.307756937572282	0.0781807937331095	0.276106349842443	0.341324965439426	1	United States	3 - Woman blowing nose	Family
2	4 - Couple blowing noses	High	0.338193329598673	0.109693568808684	0.291863383993106	0.38784961209758	1	United States	4 - Couple blowing noses	Family
3	5 - Woman wearing mask	High	0.331509282504002	0.0144371670785254	0.325268678039385	0.337809674292562	1	United States	5 - Woman wearing mask	Family
4	6 - Man wearing mask	High	0.347802298754772	0.0366343532169814	0.331697935818513	0.36426237638494	1	United States	6 - Man wearing mask	Family
5	3 - Woman blowing nose	Low	0.351452234928208	0.0742663227814731	0.319032595961781	0.385302265940321	1	United States	3 - Woman blowing nose	Family
6	4 - Couple blowing noses	Low	0.287173445263446	0.111616308495813	0.24454595576264	0.333946807929769	1	United States	4 - Couple blowing noses	Family
7	5 - Woman wearing mask	Low	0.339764374838685	0.01442549054428	0.333450970750629	0.346135240073081	1	United States	5 - Woman wearing mask	Family
8	6 - Man wearing mask	Low	0.302398181666809	0.0374902099644834	0.287126047840722	0.318120137230068	1	United States	6 - Man wearing mask	Family
9	3 - Woman blowing nose	Medium	0.340790827499511	0.0755425808151011	0.308352515544118	0.374792448385166	1	United States	3 - Woman blowing nose	Family
10	4 - Couple blowing noses	Medium	0.374633225137881	0.106236581770008	0.327258514506411	0.424538174773255	1	United States	4 - Couple blowing noses	Family
11	5 - Woman wearing mask	Medium	0.328726342657313	0.014399411988117	0.322529020611306	0.33498386420183	1	United States	5 - Woman wearing mask	Family
12	6 - Man wearing mask	Medium	0.349799519578419	0.0363432964090628	0.333776829750046	0.366168623175688	1	United States	6 - Man wearing mask	Family
13	3 - Woman blowing nose	High	0.482759103427504	0.0696453525904386	0.448806690235326	0.516871453567043	1	United Kingdom	3 - Woman blowing nose	Family
14	4 - Couple blowing noses	High	0.430454395225313	0.132411692903918	0.368299337107252	0.49488134751242	1	United Kingdom	4 - Couple blowing noses	Family
15	5 - Woman wearing mask	High	0.460742654747032	0.0223697687267413	0.449869695295576	0.471653101721448	1	United Kingdom	5 - Woman wearing mask	Family
16	6 - Man wearing mask	High	0.494428459819283	0.0517814929863606	0.469095210797477	0.519790350073008	1	United Kingdom	6 - Man wearing mask	Family
17	3 - Woman blowing nose	Low	0.152376248556967	0.0943581319618053	0.129992779261022	0.177826143487126	1	United Kingdom	3 - Woman blowing nose	Family
18	4 - Couple blowing noses	Low	0.176041760507759	0.15282160583142	0.13670590809512	0.223762421167601	1	United Kingdom	4 - Couple blowing noses	Family
19	5 - Woman wearing mask	Low	0.167577795618473	0.0299848461712888	0.159539114160663	0.175936731935025	1	United Kingdom	5 - Woman wearing mask	Family
20	6 - Man wearing mask	Low	0.157626895092934	0.0692022974198416	0.140441696314607	0.176483208206715	1	United Kingdom	6 - Man wearing mask	Family
21	3 - Woman blowing nose	Medium	0.364864648015528	0.0713506436688808	0.333109108230641	0.397841508466253	1	United Kingdom	3 - Woman blowing nose	Family
22	4 - Couple blowing noses	Medium	0.393503844266928	0.130204829160323	0.334521689175502	0.455763272664837	1	United Kingdom	4 - Couple blowing noses	Family
23	5 - Woman wearing mask	Medium	0.371679549634495	0.0229190323839611	0.361250963091591	0.382229038002403	1	United Kingdom	5 - Woman wearing mask	Family
24	6 - Man wearing mask	Medium	0.347944645087783	0.0535558333038786	0.324525002337573	0.372123301371248	1	United Kingdom	6 - Man wearing mask	Family
25	3 - Woman blowing nose	High	0.395171201149569	0.06217491367487	0.366447654233418	0.424637171499459	1	Spain	3 - Woman blowing nose	Family
26	4 - Couple blowing noses	High	0.406230816701903	0.120824413174128	0.350605063036111	0.464371075207814	1	Spain	4 - Couple blowing noses	Family
27	5 - Woman wearing mask	High	0.419491220144581	0.0248502105237833	0.407679186100612	0.43139623561972	1	Spain	5 - Woman wearing mask	Family
28	6 - Man wearing mask	High	0.413230579683179	0.0423614900292789	0.393254322821548	0.433496583581092	1	Spain	6 - Man wearing mask	Family
29	3 - Woman blowing nose	Low	0.230978645875711	0.0708154054027248	0.207248850183678	0.256546205829617	1	Spain	3 - Woman blowing nose	Family
30	4 - Couple blowing noses	Low	0.226584301440045	0.135791957243228	0.183345022452838	0.27656751342154	1	Spain	4 - Couple blowing noses	Family
31	5 - Woman wearing mask	Low	0.222677407840008	0.0293698474707742	0.212872782584579	0.232800059432826	1	Spain	5 - Woman wearing mask	Family
32	6 - Man wearing mask	Low	0.217657106886101	0.0498534351682303	0.201477868206005	0.234753627139282	1	Spain	6 - Man wearing mask	Family
33	3 - Woman blowing nose	Medium	0.37385015297472	0.0622406947964405	0.345761173039535	0.402816061032896	1	Spain	3 - Woman blowing nose	Family
34	4 - Couple blowing noses	Medium	0.367184881858052	0.121485606820491	0.313798504660525	0.424041225276988	1	Spain	4 - Couple blowing noses	Family
35	5 - Woman wearing mask	Medium	0.357831372015411	0.0254944221635924	0.346432634023321	0.369393185614512	1	Spain	5 - Woman wearing mask	Family
36	6 - Man wearing mask	Medium	0.36911231343072	0.0429122257967865	0.34975113484098	0.388904255022043	1	Spain	6 - Man wearing mask	Family
37	3 - Woman blowing nose	High	0.330016544184327	0.057344751894681	0.30565671049838	0.35532428220244	1	Netherlands	3 - Woman blowing nose	Family
38	4 - Couple blowing noses	High	0.321960376078054	0.153627542325604	0.260016712002628	0.39086616423629	1	Netherlands	4 - Couple blowing noses	Family
39	5 - Woman wearing mask	High	0.332995596043951	0.0333060611952416	0.318657976385264	0.347649160391686	1	Netherlands	5 - Woman wearing mask	Family
40	6 - Man wearing mask	High	0.316225545324442	0.0533340264388845	0.294068561098187	0.339249690018094	1	Netherlands	6 - Man wearing mask	Family
41	3 - Woman blowing nose	Low	0.300676988206906	0.060461089191309	0.276362385597045	0.326166595921796	1	Netherlands	3 - Woman blowing nose	Family
42	4 - Couple blowing noses	Low	0.308598981101719	0.146209306343846	0.251008216929853	0.372825953924115	1	Netherlands	4 - Couple blowing noses	Family
43	5 - Woman wearing mask	Low	0.305085186533139	0.0341715936299429	0.291074061030452	0.31946682511696	1	Netherlands	5 - Woman wearing mask	Family
44	6 - Man wearing mask	Low	0.298409006684466	0.0542982994095239	0.276616335150374	0.321156332235959	1	Netherlands	6 - Man wearing mask	Family
45	3 - Woman blowing nose	Medium	0.369306467608767	0.0559158038959646	0.344165418356869	0.395177436231258	1	Netherlands	3 - Woman blowing nose	Family
46	4 - Couple blowing noses	Medium	0.369440642820227	0.142905789933182	0.306888283380431	0.436709563853818	1	Netherlands	4 - Couple blowing noses	Family
47	5 - Woman wearing mask	Medium	0.36191921742291	0.0323564602984509	0.347405933187109	0.376688838471212	1	Netherlands	5 - Woman wearing mask	Family
48	6 - Man wearing mask	Medium	0.385365447991092	0.0505117931258178	0.362197954774037	0.409064392965068	1	Netherlands	6 - Man wearing mask	Family
49	3 - Woman blowing nose	High	0.518544288972538	0.0613112452220436	0.488512862497115	0.548442327484432	1	Italy	3 - Woman blowing nose	Family
50	4 - Couple blowing noses	High	0.485061124004496	0.117094729875824	0.428181430103937	0.542330468398406	1	Italy	4 - Couple blowing noses	Family
51	5 - Woman wearing mask	High	0.4995640118612	0.0194732343238913	0.490023626487743	0.509104714710935	1	Italy	5 - Woman wearing mask	Family
52	6 - Man wearing mask	High	0.504267510932582	0.053960673370677	0.477841893214607	0.530669307929535	1	Italy	6 - Man wearing mask	Family
53	3 - Woman blowing nose	Low	0.142045346612367	0.0805202570695646	0.123876528185087	0.162385056454753	1	Italy	3 - Woman blowing nose	Family
54	4 - Couple blowing noses	Low	0.132409346369464	0.152364489153776	0.101702384501876	0.170626610005394	1	Italy	4 - Couple blowing noses	Family
55	5 - Woman wearing mask	Low	0.150306396120136	0.0273151307141021	0.143596219756062	0.15727255186756	1	Italy	5 - Woman wearing mask	Family
56	6 - Man wearing mask	Low	0.144095548862986	0.0734438990602731	0.127235114539276	0.16277353301125	1	Italy	6 - Man wearing mask	Family
57	3 - Woman blowing nose	Medium	0.339410364415095	0.0644382309337992	0.311692288757757	0.368274513621897	1	Italy	3 - Woman blowing nose	Family
58	4 - Couple blowing noses	Medium	0.38252952962604	0.118869005823594	0.329200264258702	0.438846098382083	1	Italy	4 - Couple blowing noses	Family
59	5 - Woman wearing mask	Medium	0.350129592018663	0.0203405912939738	0.341113404336579	0.359254153740518	1	Italy	5 - Woman wearing mask	Family
60	6 - Man wearing mask	Medium	0.351636940204432	0.0564138499417383	0.326860149512379	0.377239328755447	1	Italy	6 - Man wearing mask	Family
61	3 - Woman blowing nose	High	0.271245697161723	0.0827189264869983	0.240409141320587	0.3044522332021	1	Germany	3 - Woman blowing nose	Family
62	4 - Couple blowing noses	High	0.270227831245597	0.149268980570133	0.216525737572896	0.331611577357266	1	Germany	4 - Couple blowing noses	Family
63	5 - Woman wearing mask	High	0.262823317601904	0.0175409028705905	0.256216897274917	0.269538350691873	1	Germany	5 - Woman wearing mask	Family
64	6 - Man wearing mask	High	0.272644504358668	0.0404406425991121	0.257212237013565	0.288642877416381	1	Germany	6 - Man wearing mask	Family
65	3 - Woman blowing nose	Low	0.398317063674951	0.0765188671371068	0.36297926008206	0.434747269672315	1	Germany	3 - Woman blowing nose	Family
66	4 - Couple blowing noses	Low	0.354951551739025	0.127777701631534	0.299897959535667	0.414133289925111	1	Germany	4 - Couple blowing noses	Family
67	5 - Woman wearing mask	Low	0.394755298714673	0.0158230551278426	0.387370349517386	0.402188609558398	1	Germany	5 - Woman wearing mask	Family
68	6 - Man wearing mask	Low	0.3979785633632	0.0369179586518672	0.380776713342422	0.415436159707411	1	Germany	6 - Man wearing mask	Family
69	3 - Woman blowing nose	Medium	0.330437239163326	0.0789692103910143	0.297133598862965	0.365532388488749	1	Germany	3 - Woman blowing nose	Family
70	4 - Couple blowing noses	Medium	0.374820617015378	0.132332995649936	0.316271698339933	0.437276379766962	1	Germany	4 - Couple blowing noses	Family
71	5 - Woman wearing mask	Medium	0.342421383683423	0.0162239636062037	0.335297669286322	0.349616841763131	1	Germany	5 - Woman wearing mask	Family
72	6 - Man wearing mask	Medium	0.329376932278132	0.0382872890282673	0.313018266706395	0.346159737127196	1	Germany	6 - Man wearing mask	Family
73	3 - Woman blowing nose	High	0.329112003103282	0.105057503338805	0.285342539847433	0.376062428997792	1	France	3 - Woman blowing nose	Family
74	4 - Couple blowing noses	High	0.348096447468257	0.166316353999199	0.27820335600105	0.425204774572527	1	France	4 - Couple blowing noses	Family
75	5 - Woman wearing mask	High	0.34431039725554	0.0220828276907831	0.334606030485655	0.354146416105728	1	France	5 - Woman wearing mask	Family
76	6 - Man wearing mask	High	0.336131682477824	0.0575245418847146	0.311454777437444	0.36173658636837	1	France	6 - Man wearing mask	Family
77	3 - Woman blowing nose	Low	0.272728230200709	0.110566836580081	0.231914650071407	0.317753000602735	1	France	3 - Woman blowing nose	Family
78	4 - Couple blowing noses	Low	0.258630075434139	0.160768576521483	0.202910563084503	0.323441568193286	1	France	4 - Couple blowing noses	Family
79	5 - Woman wearing mask	Low	0.257597873962422	0.0241053298441883	0.248666519407318	0.26673613096945	1	France	5 - Woman wearing mask	Family
80	6 - Man wearing mask	Low	0.254721187036557	0.0619424473861247	0.232366989096768	0.278445841204704	1	France	6 - Man wearing mask	Family
81	3 - Woman blowing nose	Medium	0.39815976669601	0.101216616427174	0.351712636613225	0.446515966725155	1	France	3 - Woman blowing nose	Family
82	4 - Couple blowing noses	Medium	0.393273477097604	0.154511998264163	0.323789487457129	0.467362732467998	1	France	4 - Couple blowing noses	Family
83	5 - Woman wearing mask	Medium	0.398091728782037	0.0213942628894296	0.388088420641555	0.408180883780682	1	France	5 - Woman wearing mask	Family
84	6 - Man wearing mask	Medium	0.409147130485618	0.054996045436903	0.383366716083865	0.435436978689743	1	France	6 - Man wearing mask	Family
85	3 - Woman blowing nose	High	0.38187974731936	0.0721579107342778	0.349098509270792	0.415772954630682	1	Belgium	3 - Woman blowing nose	Family
86	4 - Couple blowing noses	High	0.357951039218163	0.163528783341253	0.288069428105517	0.434440177520028	1	Belgium	4 - Couple blowing noses	Family
87	5 - Woman wearing mask	High	0.351411624390302	0.0262804439119907	0.339763405168414	0.363239480328703	1	Belgium	5 - Woman wearing mask	Family
88	6 - Man wearing mask	High	0.360791681116805	0.0393011693639677	0.343224263108344	0.378739745595684	1	Belgium	6 - Man wearing mask	Family
89	3 - Woman blowing nose	Low	0.266759886533923	0.0777396772200832	0.238033487611014	0.297599045697051	1	Belgium	3 - Woman blowing nose	Family
90	4 - Couple blowing noses	Low	0.213863853805	0.173186532375171	0.162297800818455	0.276407730516721	1	Belgium	4 - Couple blowing noses	Family
91	5 - Woman wearing mask	Low	0.252838836618338	0.0289022965252318	0.242288031524387	0.263689200494667	1	Belgium	5 - Woman wearing mask	Family
92	6 - Man wearing mask	Low	0.242922898598214	0.0444009741805612	0.22727801788403	0.259283349692042	1	Belgium	6 - Man wearing mask	Family
93	3 - Woman blowing nose	Medium	0.351360366146717	0.0727129897503983	0.319606716747223	0.384486056098371	1	Belgium	3 - Woman blowing nose	Family
94	4 - Couple blowing noses	Medium	0.428185106976837	0.152581763742302	0.357021681484843	0.502448738232576	1	Belgium	4 - Couple blowing noses	Family
95	5 - Woman wearing mask	Medium	0.39574953899136	0.025556516730984	0.383836161488487	0.407787964033037	1	Belgium	5 - Woman wearing mask	Family
96	6 - Man wearing mask	Medium	0.396285420284981	0.038542222498503	0.378361606335071	0.414492173341426	1	Belgium	6 - Man wearing mask	Family
97	3 - Woman blowing nose	High	0.276374022260004	0.0793984149794913	0.246356905630809	0.308551156086878	1	United States	3 - Woman blowing nose	Oneself
98	4 - Couple blowing noses	High	0.302871917776242	0.115096113199499	0.257454070372993	0.352498460371483	1	United States	4 - Couple blowing noses	Oneself
99	5 - Woman wearing mask	High	0.280835386738649	0.0151493039036191	0.274877774764895	0.286871038608961	1	United States	5 - Woman wearing mask	Oneself
100	6 - Man wearing mask	High	0.294666136887988	0.0378696975393604	0.279478171002099	0.3103239942364	1	United States	6 - Man wearing mask	Oneself
101	3 - Woman blowing nose	Low	0.421507707842941	0.0729677060775518	0.38708042634152	0.456715346723741	1	United States	3 - Woman blowing nose	Oneself
102	4 - Couple blowing noses	Low	0.373240885461601	0.106212039644312	0.325961042900051	0.423074100989849	1	United States	4 - Couple blowing noses	Oneself
103	5 - Woman wearing mask	Low	0.416695164279265	0.0138438576612131	0.410115372945922	0.423304766411123	1	United States	5 - Woman wearing mask	Oneself
104	6 - Man wearing mask	Low	0.370636483688547	0.0363226879733766	0.354188496522893	0.387390113356591	1	United States	6 - Man wearing mask	Oneself
105	3 - Woman blowing nose	Medium	0.302118269897055	0.0781808708118566	0.270820680520276	0.335369264786054	1	United States	3 - Woman blowing nose	Oneself
106	4 - Couple blowing noses	Medium	0.323887196762157	0.11087583254976	0.278226213888367	0.373167496272802	1	United States	4 - Couple blowing noses	Oneself
107	5 - Woman wearing mask	Medium	0.302469448982086	0.0147754494645865	0.296394730966572	0.308614061032591	1	United States	5 - Woman wearing mask	Oneself
108	6 - Man wearing mask	Medium	0.334697379423465	0.0369579736692732	0.318765358031021	0.351015391041365	1	United States	6 - Man wearing mask	Oneself
109	3 - Woman blowing nose	High	0.444421227055625	0.0701660001342547	0.410775503279317	0.478584422857375	1	United Kingdom	3 - Woman blowing nose	Oneself
110	4 - Couple blowing noses	High	0.342555604419935	0.141179842369138	0.283202008796122	0.407280582042473	1	United Kingdom	4 - Couple blowing noses	Oneself
111	5 - Woman wearing mask	High	0.394414223578737	0.0231692883578112	0.383621342421393	0.405311083812249	1	United Kingdom	5 - Woman wearing mask	Oneself
112	6 - Man wearing mask	High	0.434222143478338	0.0525101583670793	0.409129948470407	0.459656085023618	1	United Kingdom	6 - Man wearing mask	Oneself
113	3 - Woman blowing nose	Low	0.211190972707141	0.0867846694716848	0.18424370819219	0.240915543773964	1	United Kingdom	3 - Woman blowing nose	Oneself
114	4 - Couple blowing noses	Low	0.268478504327207	0.140543456195405	0.217922240890487	0.32587632696116	1	United Kingdom	4 - Couple blowing noses	Oneself
115	5 - Woman wearing mask	Low	0.237000788301895	0.0268480650493944	0.227617242211583	0.246647641899566	1	United Kingdom	5 - Woman wearing mask	Oneself
116	6 - Man wearing mask	Low	0.214559476096191	0.0635781596956464	0.194306175190451	0.236304692295972	1	United Kingdom	6 - Man wearing mask	Oneself
117	3 - Woman blowing nose	Medium	0.344387800237234	0.0729750926855797	0.312849807935253	0.377359133130287	1	United Kingdom	3 - Woman blowing nose	Oneself
118	4 - Couple blowing noses	Medium	0.388965891252858	0.132847360891159	0.329148856839111	0.452324012720229	1	United Kingdom	4 - Couple blowing noses	Oneself
119	5 - Woman wearing mask	Medium	0.368584988119368	0.0232618424148063	0.358039282271895	0.379257803190424	1	United Kingdom	5 - Woman wearing mask	Oneself
120	6 - Man wearing mask	Medium	0.351218380425471	0.0540823531409425	0.327461814395251	0.375735548471984	1	United Kingdom	6 - Man wearing mask	Oneself
121	3 - Woman blowing nose	High	0.363074899233031	0.0627383787630069	0.33514451301088	0.391960695402019	1	Spain	3 - Woman blowing nose	Oneself
122	4 - Couple blowing noses	High	0.370191261959992	0.123294593712097	0.315819840126226	0.428066682423225	1	Spain	4 - Couple blowing noses	Oneself
123	5 - Woman wearing mask	High	0.354427237151685	0.0257071624877912	0.342985037203848	0.366038491509196	1	Spain	5 - Woman wearing mask	Oneself
124	6 - Man wearing mask	High	0.367021551593948	0.0430649832111661	0.347641695080298	0.386841127564224	1	Spain	6 - Man wearing mask	Oneself
125	3 - Woman blowing nose	Low	0.287429727681129	0.0674597916616269	0.261127054226779	0.315251395620884	1	Spain	3 - Woman blowing nose	Oneself
126	4 - Couple blowing noses	Low	0.281928027135764	0.128484401900921	0.233841991314874	0.335571284877005	1	Spain	4 - Couple blowing noses	Oneself
127	5 - Woman wearing mask	Low	0.292224491748125	0.0271536801364292	0.281339914880111	0.303352422437009	1	Spain	5 - Woman wearing mask	Oneself
128	6 - Man wearing mask	Low	0.273801334626312	0.0470852826633692	0.255839528663999	0.292528473626133	1	Spain	6 - Man wearing mask	Oneself
129	3 - Woman blowing nose	Medium	0.34949537308584	0.0635089738342191	0.32175168379476	0.378297023258418	1	Spain	3 - Woman blowing nose	Oneself
130	4 - Couple blowing noses	Medium	0.347880710904244	0.124126021365891	0.294911004361977	0.404900963669862	1	Spain	4 - Couple blowing noses	Oneself
131	5 - Woman wearing mask	Medium	0.353348271100189	0.0256953492085687	0.341927664953003	0.364938793902241	1	Spain	5 - Woman wearing mask	Oneself
132	6 - Man wearing mask	Medium	0.35917711377974	0.0434327026898365	0.339827276854805	0.378996215354436	1	Spain	6 - Man wearing mask	Oneself
133	3 - Woman blowing nose	High	0.304740081482165	0.0583143633344747	0.28107801360386	0.329481190974831	1	Netherlands	3 - Woman blowing nose	Oneself
134	4 - Couple blowing noses	High	0.306657816078171	0.157799748248915	0.24507151588568	0.376012181625837	1	Netherlands	4 - Couple blowing noses	Oneself
135	5 - Woman wearing mask	High	0.279548116620516	0.0350327081581457	0.265930825492426	0.293583822749738	1	Netherlands	5 - Woman wearing mask	Oneself
136	6 - Man wearing mask	High	0.278798137971625	0.0549603398016932	0.257662890742699	0.300964168379743	1	Netherlands	6 - Man wearing mask	Oneself
137	3 - Woman blowing nose	Low	0.393119855297114	0.0584688704804229	0.366139693626681	0.420768385062869	1	Netherlands	3 - Woman blowing nose	Oneself
138	4 - Couple blowing noses	Low	0.346094697228329	0.146673408223008	0.284199566713187	0.413679386392998	1	Netherlands	4 - Couple blowing noses	Oneself
139	5 - Woman wearing mask	Low	0.389639649161446	0.0326018363030073	0.374554796284295	0.404938691918699	1	Netherlands	5 - Woman wearing mask	Oneself
140	6 - Man wearing mask	Low	0.365463568684743	0.0529478214277307	0.341750313992324	0.389847739779539	1	Netherlands	6 - Man wearing mask	Oneself
141	3 - Woman blowing nose	Medium	0.302140063220721	0.0589278910238563	0.278357366906391	0.327033887261601	1	Netherlands	3 - Woman blowing nose	Oneself
142	4 - Couple blowing noses	Medium	0.3472474866935	0.14831466816905	0.284580743459813	0.415695578676794	1	Netherlands	4 - Couple blowing noses	Oneself
143	5 - Woman wearing mask	Medium	0.330812234218037	0.0332444739304632	0.316550125724443	0.345392183137836	1	Netherlands	5 - Woman wearing mask	Oneself
144	6 - Man wearing mask	Medium	0.355738293343632	0.0518559964790578	0.332800569703011	0.379358063684246	1	Netherlands	6 - Man wearing mask	Oneself
145	3 - Woman blowing nose	High	0.378037044980068	0.0641977382107869	0.348937324204105	0.408042601736633	1	Italy	3 - Woman blowing nose	Oneself
146	4 - Couple blowing noses	High	0.389672549625243	0.124581122737091	0.333396407408053	0.449048883615317	1	Italy	4 - Couple blowing noses	Oneself
147	5 - Woman wearing mask	High	0.334800013511064	0.0213275281229876	0.325555697618024	0.34417287262303	1	Italy	5 - Woman wearing mask	Oneself
148	6 - Man wearing mask	High	0.359267918963406	0.0565406589192483	0.334175314513597	0.385154765860036	1	Italy	6 - Man wearing mask	Oneself
149	3 - Woman blowing nose	Low	0.252726310234438	0.0723148691725186	0.226907033855277	0.280417859170875	1	Italy	3 - Woman blowing nose	Oneself
150	4 - Couple blowing noses	Low	0.221537659226242	0.133838830188717	0.179601850870534	0.270042149965094	1	Italy	4 - Couple blowing noses	Oneself
151	5 - Woman wearing mask	Low	0.272237759848595	0.0227508142544842	0.263493497089094	0.281161430091027	1	Italy	5 - Woman wearing mask	Oneself
152	6 - Man wearing mask	Low	0.253683037376741	0.0655344446460521	0.230141934774727	0.278760224811402	1	Italy	6 - Man wearing mask	Oneself
153	3 - Woman blowing nose	Medium	0.369236644785494	0.0641736847434632	0.340454130032377	0.398980485299257	1	Italy	3 - Woman blowing nose	Oneself
154	4 - Couple blowing noses	Medium	0.388789791148515	0.120540764439715	0.33433174489969	0.446172759229842	1	Italy	4 - Couple blowing noses	Oneself
155	5 - Woman wearing mask	Medium	0.392962226640341	0.0203743142875169	0.38347830862507	0.402527556630095	1	Italy	5 - Woman wearing mask	Oneself
156	6 - Man wearing mask	Medium	0.387049043659853	0.0562533004575932	0.361239603745238	0.413508750692636	1	Italy	6 - Man wearing mask	Oneself
157	3 - Woman blowing nose	High	0.215995506455934	0.0842064380121931	0.18935621776498	0.245248687263197	1	Germany	3 - Woman blowing nose	Oneself
158	4 - Couple blowing noses	High	0.194137994604596	0.163094365372935	0.148931977585287	0.249050219618393	1	Germany	4 - Couple blowing noses	Oneself
159	5 - Woman wearing mask	High	0.177684317846167	0.0203058013997259	0.17194363277335	0.183574176655072	1	Germany	5 - Woman wearing mask	Oneself
160	6 - Man wearing mask	High	0.203501981103171	0.0433658349807855	0.190071696768989	0.217626249705199	1	Germany	6 - Man wearing mask	Oneself
161	3 - Woman blowing nose	Low	0.508481252323502	0.0765991053339738	0.470981839761748	0.545885468606726	1	Germany	3 - Woman blowing nose	Oneself
162	4 - Couple blowing noses	Low	0.492246990588939	0.129230454403527	0.429399508380768	0.555340473937204	1	Germany	4 - Couple blowing noses	Oneself
163	5 - Woman wearing mask	Low	0.540920361334669	0.0155978309613743	0.533319839133688	0.548501892508617	1	Germany	5 - Woman wearing mask	Oneself
164	6 - Man wearing mask	Low	0.537087936714331	0.0366908771195487	0.519168583517735	0.554911999804325	1	Germany	6 - Man wearing mask	Oneself
165	3 - Woman blowing nose	Medium	0.275523241220564	0.0821181507569951	0.244580945450977	0.308780005105076	1	Germany	3 - Woman blowing nose	Oneself
166	4 - Couple blowing noses	Medium	0.313615014806465	0.139392160634194	0.257983448145852	0.37517737566749	1	Germany	4 - Couple blowing noses	Oneself
167	5 - Woman wearing mask	Medium	0.281395320819164	0.0171481573083849	0.274649222377931	0.288241274105594	1	Germany	5 - Woman wearing mask	Oneself
168	6 - Man wearing mask	Medium	0.259410082182498	0.0408198370732082	0.244337879377576	0.275073585712069	1	Germany	6 - Man wearing mask	Oneself
169	3 - Woman blowing nose	High	0.283324414539387	0.10721529370654	0.242656728449008	0.327857219721351	1	France	3 - Woman blowing nose	Oneself
170	4 - Couple blowing noses	High	0.260785349409623	0.194140486233856	0.194285764072542	0.340429159628756	1	France	4 - Couple blowing noses	Oneself
171	5 - Woman wearing mask	High	0.286228041183931	0.0237816010473897	0.276800964432329	0.295844839466782	1	France	5 - Woman wearing mask	Oneself
172	6 - Man wearing mask	High	0.289573037701042	0.0597587056692715	0.266083810778675	0.314247974955927	1	France	6 - Man wearing mask	Oneself
173	3 - Woman blowing nose	Low	0.377617171741626	0.106362524219435	0.330009699170657	0.427708213926451	1	France	3 - Woman blowing nose	Oneself
174	4 - Couple blowing noses	Low	0.387825107280032	0.157197976544369	0.317655781136287	0.462977594034978	1	France	4 - Couple blowing noses	Oneself
175	5 - Woman wearing mask	Low	0.36979994927562	0.0223913524283133	0.359632081145296	0.380084664534823	1	France	5 - Woman wearing mask	Oneself
176	6 - Man wearing mask	Low	0.352205022036529	0.0592255201034415	0.326196033874356	0.379120973566495	1	France	6 - Man wearing mask	Oneself
177	3 - Woman blowing nose	Medium	0.339058413718988	0.104693301287176	0.294695259898794	0.386440825682142	1	France	3 - Woman blowing nose	Oneself
178	4 - Couple blowing noses	Medium	0.351389543310345	0.166206735598884	0.281163796835302	0.428694957251354	1	France	4 - Couple blowing noses	Oneself
179	5 - Woman wearing mask	Medium	0.343972009540449	0.0224739450218316	0.334101750219473	0.353978856966092	1	France	5 - Woman wearing mask	Oneself
180	6 - Man wearing mask	Medium	0.358221940262429	0.0567642998995575	0.333067029620195	0.384182294954059	1	France	6 - Man wearing mask	Oneself
181	3 - Woman blowing nose	High	0.345372053174104	0.0732387391696843	0.313675810368286	0.378504781439829	1	Belgium	3 - Woman blowing nose	Oneself
182	4 - Couple blowing noses	High	0.326930773324638	0.172788640117601	0.257164387271804	0.405297424236659	1	Belgium	4 - Couple blowing noses	Oneself
183	5 - Woman wearing mask	High	0.297194441623281	0.0278578312482825	0.285917743631766	0.308723612061094	1	Belgium	5 - Woman wearing mask	Oneself
184	6 - Man wearing mask	High	0.327909204762937	0.0405560523564243	0.310636542781186	0.345660718120394	1	Belgium	6 - Man wearing mask	Oneself
185	3 - Woman blowing nose	Low	0.335522088418505	0.0763696343710518	0.303012043721927	0.369670154602833	1	Belgium	3 - Woman blowing nose	Oneself
186	4 - Couple blowing noses	Low	0.319085181986627	0.161552467604885	0.254526214095628	0.391421219905497	1	Belgium	4 - Couple blowing noses	Oneself
187	5 - Woman wearing mask	Low	0.345715307953945	0.0270148265337416	0.333838447690394	0.357787766406917	1	Belgium	5 - Woman wearing mask	Oneself
188	6 - Man wearing mask	Low	0.310480407865534	0.042494854903306	0.292936897632462	0.328586311206447	1	Belgium	6 - Man wearing mask	Oneself
189	3 - Woman blowing nose	Medium	0.319105858407391	0.0748841979365647	0.288094979790076	0.351805206806105	1	Belgium	3 - Woman blowing nose	Oneself
190	4 - Couple blowing noses	Medium	0.353984044688734	0.161305608429794	0.285421556861337	0.429125696045052	1	Belgium	4 - Couple blowing noses	Oneself
191	5 - Woman wearing mask	Medium	0.357090250422773	0.0263889095290552	0.345305967061394	0.369049998196707	1	Belgium	5 - Woman wearing mask	Oneself
192	6 - Man wearing mask	Medium	0.361610387371529	0.0396630258306762	0.343864525970156	0.379742029932766	1	Belgium	6 - Man wearing mask	Oneself
