# Supplementary material for: Assessing self-selection biases in Facebook-recruited online surveys: Evidence from the COVID-19 Health Behavior Survey
Source: PLoS One. 2025 Jul 8;20(7):e0326884. doi: 10.1371/journal.pone.0326884 (PMC12237053; doi:10.1371/journal.pone.0326884)
Supplement: S4 File — (ZIP) [file pone.0326884.s004.zip › Supplementary_Material/Data_Figure_6.csv]

	x	predicted	std.error	conf.low	conf.high	group	Country	Outcome	Model
1	3 - Woman blowing nose	0.473821522497771	0.0895330549716316	0.43038235819058	0.517660603393362	1	Germany	Image+Sex+Age+Education+Month	Wearing a face mask
2	4 - Couple blowing noses	0.620649236410094	0.169589582149248	0.539893853822234	0.695231896761596	1	Germany	Image+Sex+Age+Education+Month	Wearing a face mask
3	5 - Woman wearing mask	0.465338198226441	0.0184413652088779	0.456357749321484	0.474341174861673	1	Germany	Image+Sex+Age+Education+Month	Wearing a face mask
4	6 - Man wearing mask	0.472840438454331	0.0420472632944643	0.452355889702253	0.493416839895765	1	Germany	Image+Sex+Age+Education+Month	Wearing a face mask
11	3 - Woman blowing nose	0.622763276267841	0.120152731651785	0.566061163639553	0.676293211508145	1	France	Image+Sex+Age+Education+Month	Wearing a face mask
21	4 - Couple blowing noses	0.625798684575767	0.206976033321388	0.527115677514874	0.715021805188165	1	France	Image+Sex+Age+Education+Month	Wearing a face mask
31	5 - Woman wearing mask	0.56813823740261	0.0249434090040001	0.55610548410395	0.5800911067929	1	France	Image+Sex+Age+Education+Month	Wearing a face mask
41	6 - Man wearing mask	0.608544071310377	0.0647316336918197	0.577940525299596	0.638317272511457	1	France	Image+Sex+Age+Education+Month	Wearing a face mask
12	3 - Woman blowing nose	0.768037537371811	0.0772311457366303	0.739985421561734	0.79390610183182	1	Spain	Image+Sex+Age+Education+Month	Wearing a face mask
22	4 - Couple blowing noses	0.785782872870729	0.17021157464654	0.724337837250564	0.83662106132502	1	Spain	Image+Sex+Age+Education+Month	Wearing a face mask
32	5 - Woman wearing mask	0.753493896389003	0.0340895601658189	0.74087471277706	0.765692890339904	1	Spain	Image+Sex+Age+Education+Month	Wearing a face mask
42	6 - Man wearing mask	0.764450173892195	0.0537990831036998	0.744937197361206	0.782905396393332	1	Spain	Image+Sex+Age+Education+Month	Wearing a face mask
13	3 - Woman blowing nose	0.804033826666347	0.0915063744830393	0.774229629165289	0.830763565766354	1	Italy	Image+Sex+Age+Education+Month	Wearing a face mask
23	4 - Couple blowing noses	0.799067714420538	0.186009029315939	0.734174513453827	0.851327212701668	1	Italy	Image+Sex+Age+Education+Month	Wearing a face mask
33	5 - Woman wearing mask	0.78431905238809	0.0289073114764736	0.774580482485949	0.793748925271582	1	Italy	Image+Sex+Age+Education+Month	Wearing a face mask
43	6 - Man wearing mask	0.784680625947823	0.0720999319374643	0.759847046634015	0.807596476546373	1	Italy	Image+Sex+Age+Education+Month	Wearing a face mask
14	3 - Woman blowing nose	0.288566527118841	0.0792541276318324	0.257750860993645	0.321470752095571	1	United Kingdom	Image+Sex+Age+Education+Month	Wearing a face mask
24	4 - Couple blowing noses	0.185624293925046	0.144879623162357	0.146458012453586	0.232412572027628	1	United Kingdom	Image+Sex+Age+Education+Month	Wearing a face mask
34	5 - Woman wearing mask	0.229876078791344	0.0285334085998738	0.220125440802547	0.239925752906961	1	United Kingdom	Image+Sex+Age+Education+Month	Wearing a face mask
44	6 - Man wearing mask	0.252101328382817	0.0609374321574385	0.230255058276899	0.275279079227274	1	United Kingdom	Image+Sex+Age+Education+Month	Wearing a face mask
15	3 - Woman blowing nose	0.620532719783998	0.086953280600876	0.579661667598678	0.659762329241093	1	United States	Image+Sex+Age+Education+Month	Wearing a face mask
25	4 - Couple blowing noses	0.597613196783668	0.12273862182168	0.538664308926067	0.653869783603409	1	United States	Image+Sex+Age+Education+Month	Wearing a face mask
35	5 - Woman wearing mask	0.535860534104932	0.0154634170147227	0.528314950732118	0.543389734676325	1	United States	Image+Sex+Age+Education+Month	Wearing a face mask
45	6 - Man wearing mask	0.609894456422902	0.0405360122033535	0.590835284282294	0.628623869177139	1	United States	Image+Sex+Age+Education+Month	Wearing a face mask
16	3 - Woman blowing nose	0.131721318818426	0.0797443448750239	0.114851005868958	0.150647936713275	1	Netherlands	Image+Sex+Age+Education+Month	Wearing a face mask
26	4 - Couple blowing noses	0.165807669371574	0.169137280253534	0.124865714554587	0.216847599746103	1	Netherlands	Image+Sex+Age+Education+Month	Wearing a face mask
36	5 - Woman wearing mask	0.117585267254923	0.0482378493797677	0.108124533323517	0.127755224328969	1	Netherlands	Image+Sex+Age+Education+Month	Wearing a face mask
46	6 - Man wearing mask	0.121923933427122	0.0727972658167019	0.107453934060137	0.138041132089606	1	Netherlands	Image+Sex+Age+Education+Month	Wearing a face mask
17	3 - Woman blowing nose	0.646289713289032	0.0810945051388013	0.609170641728109	0.681725313429569	1	Belgium	Image+Sex+Age+Education+Month	Wearing a face mask
27	4 - Couple blowing noses	0.696175600277002	0.194506539945215	0.610146059456671	0.770365796439002	1	Belgium	Image+Sex+Age+Education+Month	Wearing a face mask
37	5 - Woman wearing mask	0.589090827023437	0.0286914024047767	0.575413720726505	0.602631609150413	1	Belgium	Image+Sex+Age+Education+Month	Wearing a face mask
47	6 - Man wearing mask	0.573679020817958	0.0421957138664093	0.55334011528014	0.59377170052647	1	Belgium	Image+Sex+Age+Education+Month	Wearing a face mask
18	3 - Woman blowing nose	0.875059513903066	0.114152917155029	0.848478701127412	0.897540439989606	1	Germany	Image+Sex+Age+Education+Month	Increased hand washing
28	4 - Couple blowing noses	0.917645327220753	0.206873618197649	0.88135356411254	0.94354715237989	1	Germany	Image+Sex+Age+Education+Month	Increased hand washing
38	5 - Woman wearing mask	0.890575299512537	0.0247666869812695	0.885754400318033	0.895216833444275	1	Germany	Image+Sex+Age+Education+Month	Increased hand washing
48	6 - Man wearing mask	0.883313041967883	0.0554021239544144	0.871646828779795	0.894047786485575	1	Germany	Image+Sex+Age+Education+Month	Increased hand washing
19	3 - Woman blowing nose	0.919813032362374	0.182366286728322	0.889178584979073	0.942526538496746	1	France	Image+Sex+Age+Education+Month	Increased hand washing
29	4 - Couple blowing noses	0.89368574669242	0.225254870886208	0.8438902813845	0.928935162025499	1	France	Image+Sex+Age+Education+Month	Increased hand washing
39	5 - Woman wearing mask	0.926859476622226	0.040638541942748	0.921272933261076	0.932078820508968	1	France	Image+Sex+Age+Education+Month	Increased hand washing
49	6 - Man wearing mask	0.935361927899957	0.109945015190108	0.921045789699546	0.947230956511712	1	France	Image+Sex+Age+Education+Month	Increased hand washing
110	3 - Woman blowing nose	0.938003234848748	0.125629862666505	0.922043482682826	0.950869705049754	1	Spain	Image+Sex+Age+Education+Month	Increased hand washing
210	4 - Couple blowing noses	0.944960672291931	0.247461478514904	0.913574309700645	0.965380690482275	1	Spain	Image+Sex+Age+Education+Month	Increased hand washing
310	5 - Woman wearing mask	0.957317541975777	0.0603277808020136	0.952216264243278	0.961896012238756	1	Spain	Image+Sex+Age+Education+Month	Increased hand washing
410	6 - Man wearing mask	0.953777605219256	0.097638111211632	0.944569481362681	0.961518392405764	1	Spain	Image+Sex+Age+Education+Month	Increased hand washing
111	3 - Woman blowing nose	0.924925263773385	0.114601586587891	0.90776231977321	0.939108865467479	1	Italy	Image+Sex+Age+Education+Month	Increased hand washing
211	4 - Couple blowing noses	0.880063275120271	0.178287879238975	0.838023064970439	0.912333624681544	1	Italy	Image+Sex+Age+Education+Month	Increased hand washing
311	5 - Woman wearing mask	0.924386969073694	0.0365382757782096	0.919226858467057	0.929242805808157	1	Italy	Image+Sex+Age+Education+Month	Increased hand washing
411	6 - Man wearing mask	0.908199060666942	0.092339948501165	0.891954056055024	0.922214587759957	1	Italy	Image+Sex+Age+Education+Month	Increased hand washing
112	3 - Woman blowing nose	0.952124241151584	0.158854400592849	0.935760262456303	0.964478011584941	1	United Kingdom	Image+Sex+Age+Education+Month	Increased hand washing
212	4 - Couple blowing noses	0.902830770320205	0.208867716368324	0.860531065464959	0.933295797632546	1	United Kingdom	Image+Sex+Age+Education+Month	Increased hand washing
312	5 - Woman wearing mask	0.948290031782171	0.0496529163536171	0.943304371804113	0.952859176259463	1	United Kingdom	Image+Sex+Age+Education+Month	Increased hand washing
412	6 - Man wearing mask	0.936235167993601	0.102873210872434	0.923086184492655	0.947264657903906	1	United Kingdom	Image+Sex+Age+Education+Month	Increased hand washing
113	3 - Woman blowing nose	0.925716866710489	0.131230762695261	0.905977209200032	0.94157950828355	1	United States	Image+Sex+Age+Education+Month	Increased hand washing
213	4 - Couple blowing noses	0.931467046355454	0.195725275664884	0.902545334161641	0.952259641452667	1	United States	Image+Sex+Age+Education+Month	Increased hand washing
313	5 - Woman wearing mask	0.932148131849584	0.0268006793297123	0.928749449384764	0.935395972682919	1	United States	Image+Sex+Age+Education+Month	Increased hand washing
413	6 - Man wearing mask	0.927496463863986	0.0640823445695068	0.918583477946724	0.935502221218806	1	United States	Image+Sex+Age+Education+Month	Increased hand washing
114	3 - Woman blowing nose	0.894460400010356	0.0887678349218078	0.876873734944317	0.909793499089357	1	Netherlands	Image+Sex+Age+Education+Month	Increased hand washing
214	4 - Couple blowing noses	0.923013500396851	0.223829009919697	0.885473570311563	0.948957751288242	1	Netherlands	Image+Sex+Age+Education+Month	Increased hand washing
314	5 - Woman wearing mask	0.888873930072044	0.0493941812494157	0.87894520635733	0.898082741314715	1	Netherlands	Image+Sex+Age+Education+Month	Increased hand washing
414	6 - Man wearing mask	0.895032661342716	0.0789897482688897	0.87957311708871	0.90871358964156	1	Netherlands	Image+Sex+Age+Education+Month	Increased hand washing
115	3 - Woman blowing nose	0.932528938528138	0.133023755087268	0.914156791694999	0.947196203594876	1	Belgium	Image+Sex+Age+Education+Month	Increased hand washing
215	4 - Couple blowing noses	0.928302057244379	0.260970332356645	0.885887247455277	0.955739280676968	1	Belgium	Image+Sex+Age+Education+Month	Increased hand washing
315	5 - Woman wearing mask	0.933753514190611	0.0501952003224559	0.927401969082017	0.939585567408351	1	Belgium	Image+Sex+Age+Education+Month	Increased hand washing
415	6 - Man wearing mask	0.925505500443647	0.0720839323122821	0.91516008456247	0.934679434557853	1	Belgium	Image+Sex+Age+Education+Month	Increased hand washing
