# Supplementary material for: Assessing self-selection biases in Facebook-recruited online surveys: Evidence from the COVID-19 Health Behavior Survey
Source: PLoS One. 2025 Jul 8;20(7):e0326884. doi: 10.1371/journal.pone.0326884 (PMC12237053; doi:10.1371/journal.pone.0326884)
Supplement: S4 File — (ZIP) [file pone.0326884.s004.zip › Supplementary_Material/S_Data_Figure_S10.csv]

	x	response.level	predicted	std.error	conf.low	conf.high	group	Country	Model	Image
1	3 - Woman blowing nose	High	0.372864044298208	0.0698303308820389	0.341455569357544	0.405383155099725	1	Belgium	Image	3 - Woman blowing nose
2	4 - Couple blowing noses	High	0.276241707197255	0.166233791870607	0.21602322031143	0.345841520487551	1	Belgium	Image	4 - Couple blowing noses
3	5 - Woman wearing mask	High	0.285489271786623	0.0264997579800671	0.275013642475753	0.296200903386893	1	Belgium	Image	5 - Woman wearing mask
4	6 - Man wearing mask	High	0.370048204930911	0.0371694716600598	0.353232397877214	0.387185305318738	1	Belgium	Image	6 - Man wearing mask
5	3 - Woman blowing nose	Low	0.318130602518905	0.0725014812414	0.288131458184996	0.349718716263873	1	Belgium	Image	3 - Woman blowing nose
6	4 - Couple blowing noses	Low	0.397796312340595	0.15186532743149	0.329089451232579	0.470782057862246	1	Belgium	Image	4 - Couple blowing noses
7	5 - Woman wearing mask	Low	0.375017588797179	0.0247218783363205	0.363731526816447	0.38644115101424	1	Belgium	Image	5 - Woman wearing mask
8	6 - Man wearing mask	Low	0.271819421507601	0.0403375400890591	0.256455923240994	0.287747118630564	1	Belgium	Image	6 - Man wearing mask
9	3 - Woman blowing nose	Medium	0.309005353182888	0.073076857000771	0.279286917324352	0.340392529110683	1	Belgium	Image	3 - Woman blowing nose
10	4 - Couple blowing noses	Medium	0.32596198046215	0.158575117446652	0.261669888772949	0.397545141227591	1	Belgium	Image	4 - Couple blowing noses
11	5 - Woman wearing mask	Medium	0.339493139416198	0.0252747584276591	0.328474807128701	0.350688055962451	1	Belgium	Image	5 - Woman wearing mask
12	6 - Man wearing mask	Medium	0.358132373561487	0.0374304174972577	0.341449439271917	0.375166064116868	1	Belgium	Image	6 - Man wearing mask
13	3 - Woman blowing nose	High	0.374181750919294	0.0698840425512054	0.34269922337808	0.406766652066789	1	Belgium	Image+Sex	3 - Woman blowing nose
14	4 - Couple blowing noses	High	0.276989778490771	0.166347731770683	0.216619135678581	0.346738369355449	1	Belgium	Image+Sex	4 - Couple blowing noses
15	5 - Woman wearing mask	High	0.28734782182374	0.0265501736324975	0.276810636422417	0.298120769035687	1	Belgium	Image+Sex	5 - Woman wearing mask
16	6 - Man wearing mask	High	0.369587284528958	0.0373335277411963	0.352707279590501	0.386792405394308	1	Belgium	Image+Sex	6 - Man wearing mask
17	3 - Woman blowing nose	Low	0.31652435363684	0.0728310352559102	0.286480959947938	0.348180959868627	1	Belgium	Image+Sex	3 - Woman blowing nose
18	4 - Couple blowing noses	Low	0.397370593314703	0.152602952111004	0.328378201320323	0.470699408295917	1	Belgium	Image+Sex	4 - Couple blowing noses
19	5 - Woman wearing mask	Low	0.371212400832282	0.0249330728726062	0.359879534578965	0.382688790463348	1	Belgium	Image+Sex	5 - Woman wearing mask
20	6 - Man wearing mask	Low	0.275517778546059	0.0405025278287717	0.259957673348156	0.29164221170848	1	Belgium	Image+Sex	6 - Man wearing mask
21	3 - Woman blowing nose	Medium	0.309293895443866	0.0732112829587938	0.279505874994729	0.34075511304993	1	Belgium	Image+Sex	3 - Woman blowing nose
22	4 - Couple blowing noses	Medium	0.325639628194526	0.1589539800075	0.261243125467793	0.397371518175374	1	Belgium	Image+Sex	4 - Couple blowing noses
23	5 - Woman wearing mask	Medium	0.341439777343979	0.0253553657488274	0.330354917797869	0.35270067958796	1	Belgium	Image+Sex	5 - Woman wearing mask
24	6 - Man wearing mask	Medium	0.354894936924984	0.0376614436526027	0.338181979795933	0.371969627315963	1	Belgium	Image+Sex	6 - Man wearing mask
25	3 - Woman blowing nose	High	0.339122852092486	0.0717311874912688	0.308360338259588	0.371306734871345	1	Belgium	Image+Sex+Age	3 - Woman blowing nose
26	4 - Couple blowing noses	High	0.293782112480188	0.170159990977893	0.229596163102244	0.367355646187275	1	Belgium	Image+Sex+Age	4 - Couple blowing noses
27	5 - Woman wearing mask	High	0.296474659669366	0.027415346026834	0.285391027109168	0.307803335298465	1	Belgium	Image+Sex+Age	5 - Woman wearing mask
28	6 - Man wearing mask	High	0.338283427546107	0.0395707542977544	0.32114594372268	0.355856037451218	1	Belgium	Image+Sex+Age	6 - Man wearing mask
29	3 - Woman blowing nose	Low	0.35196664792697	0.0744635843468542	0.319438878022202	0.385928370092183	1	Belgium	Image+Sex+Age	3 - Woman blowing nose
30	4 - Couple blowing noses	Low	0.367522647050967	0.157648661279224	0.299045934043005	0.441796610426389	1	Belgium	Image+Sex+Age	4 - Couple blowing noses
31	5 - Woman wearing mask	Low	0.349107080714472	0.0265086399008288	0.337395505264167	0.3610036977992	1	Belgium	Image+Sex+Age	5 - Woman wearing mask
32	6 - Man wearing mask	Low	0.304649101824169	0.0417851556802049	0.287582696889381	0.3222701520379	1	Belgium	Image+Sex+Age	6 - Man wearing mask
33	3 - Woman blowing nose	Medium	0.308910499980544	0.0742846802636348	0.278721341480371	0.340824428230632	1	Belgium	Image+Sex+Age	3 - Woman blowing nose
34	4 - Couple blowing noses	Medium	0.338695240468846	0.159592664187247	0.272512970572647	0.411851114621834	1	Belgium	Image+Sex+Age	4 - Couple blowing noses
35	5 - Woman wearing mask	Medium	0.354418259616162	0.0260665262579783	0.342817494607669	0.366192845465207	1	Belgium	Image+Sex+Age	5 - Woman wearing mask
36	6 - Man wearing mask	Medium	0.357067470629724	0.0391494951168847	0.339651724990465	0.374869273279542	1	Belgium	Image+Sex+Age	6 - Man wearing mask
37	3 - Woman blowing nose	High	0.334115856864943	0.0721630172170625	0.303419970637562	0.36628421913157	1	Belgium	Image+Sex+Age+Education	3 - Woman blowing nose
38	4 - Couple blowing noses	High	0.291477191106572	0.170281402022191	0.227590671817826	0.364826780688131	1	Belgium	Image+Sex+Age+Education	4 - Couple blowing noses
39	5 - Woman wearing mask	High	0.29814935466487	0.0275216768643738	0.286986010574973	0.309558410303902	1	Belgium	Image+Sex+Age+Education	5 - Woman wearing mask
40	6 - Man wearing mask	High	0.335310313229243	0.0398525340502847	0.318131193954547	0.35293694035612	1	Belgium	Image+Sex+Age+Education	6 - Man wearing mask
41	3 - Woman blowing nose	Low	0.354976432942633	0.0747942344677451	0.322167314779548	0.389208267059867	1	Belgium	Image+Sex+Age+Education	3 - Woman blowing nose
42	4 - Couple blowing noses	Low	0.369100268059953	0.157701865656125	0.300447337704534	0.44349524543742	1	Belgium	Image+Sex+Age+Education	4 - Couple blowing noses
43	5 - Woman wearing mask	Low	0.348177274707374	0.0266784249937147	0.336406475404967	0.360136414085878	1	Belgium	Image+Sex+Age+Education	5 - Woman wearing mask
44	6 - Man wearing mask	Low	0.30606394848293	0.0419573897124124	0.288881867934464	0.323802643293533	1	Belgium	Image+Sex+Age+Education	6 - Man wearing mask
45	3 - Woman blowing nose	Medium	0.310907710192423	0.0746119012381641	0.28047317267196	0.343070114040448	1	Belgium	Image+Sex+Age+Education	3 - Woman blowing nose
46	4 - Couple blowing noses	Medium	0.339422540833475	0.159648829994015	0.273135000791911	0.41266416634102	1	Belgium	Image+Sex+Age+Education	4 - Couple blowing noses
47	5 - Woman wearing mask	Medium	0.353673370627756	0.0262304605342983	0.342011757654641	0.365511729389425	1	Belgium	Image+Sex+Age+Education	5 - Woman wearing mask
48	6 - Man wearing mask	Medium	0.358625738287826	0.0393414327524674	0.341089767620554	0.376548050317591	1	Belgium	Image+Sex+Age+Education	6 - Man wearing mask
49	3 - Woman blowing nose	High	0.345372053174104	0.0732387391696843	0.313675810368286	0.378504781439829	1	Belgium	Image+Sex+Age+Education+Month	3 - Woman blowing nose
50	4 - Couple blowing noses	High	0.326930773324638	0.172788640117601	0.257164387271804	0.405297424236659	1	Belgium	Image+Sex+Age+Education+Month	4 - Couple blowing noses
51	5 - Woman wearing mask	High	0.297194441623281	0.0278578312482825	0.285917743631766	0.308723612061094	1	Belgium	Image+Sex+Age+Education+Month	5 - Woman wearing mask
52	6 - Man wearing mask	High	0.327909204762937	0.0405560523564243	0.310636542781186	0.345660718120394	1	Belgium	Image+Sex+Age+Education+Month	6 - Man wearing mask
53	3 - Woman blowing nose	Low	0.335522088418505	0.0763696343710518	0.303012043721927	0.369670154602833	1	Belgium	Image+Sex+Age+Education+Month	3 - Woman blowing nose
54	4 - Couple blowing noses	Low	0.319085181986627	0.161552467604885	0.254526214095628	0.391421219905497	1	Belgium	Image+Sex+Age+Education+Month	4 - Couple blowing noses
55	5 - Woman wearing mask	Low	0.345715307953945	0.0270148265337416	0.333838447690394	0.357787766406917	1	Belgium	Image+Sex+Age+Education+Month	5 - Woman wearing mask
56	6 - Man wearing mask	Low	0.310480407865534	0.042494854903306	0.292936897632462	0.328586311206447	1	Belgium	Image+Sex+Age+Education+Month	6 - Man wearing mask
57	3 - Woman blowing nose	Medium	0.319105858407391	0.0748841979365647	0.288094979790076	0.351805206806105	1	Belgium	Image+Sex+Age+Education+Month	3 - Woman blowing nose
58	4 - Couple blowing noses	Medium	0.353984044688734	0.161305608429794	0.285421556861337	0.429125696045052	1	Belgium	Image+Sex+Age+Education+Month	4 - Couple blowing noses
59	5 - Woman wearing mask	Medium	0.357090250422773	0.0263889095290552	0.345305967061394	0.369049998196707	1	Belgium	Image+Sex+Age+Education+Month	5 - Woman wearing mask
60	6 - Man wearing mask	Medium	0.361610387371529	0.0396630258306762	0.343864525970156	0.379742029932766	1	Belgium	Image+Sex+Age+Education+Month	6 - Man wearing mask
61	3 - Woman blowing nose	High	0.313819302760367	0.104286234729649	0.271560245071698	0.359409871984782	1	France	Image	3 - Woman blowing nose
62	4 - Couple blowing noses	High	0.185176278042949	0.187259815211102	0.136027241772766	0.247006660891912	1	France	Image	4 - Couple blowing noses
63	5 - Woman wearing mask	High	0.285192888719421	0.0226413826415214	0.276233306364376	0.294324898048238	1	France	Image	5 - Woman wearing mask
64	6 - Man wearing mask	High	0.307070528224978	0.0562565621142127	0.28412086820314	0.33101677500357	1	France	Image	6 - Man wearing mask
65	3 - Woman blowing nose	Low	0.346605104093528	0.101690578220979	0.30294660305314	0.393007983346927	1	France	Image	3 - Woman blowing nose
66	4 - Couple blowing noses	Low	0.518520797993533	0.145578500434803	0.447392545493923	0.588906251967907	1	France	Image	4 - Couple blowing noses
67	5 - Woman wearing mask	Low	0.381333596240761	0.0210467926186286	0.371650514309402	0.391111930292303	1	France	Image	5 - Woman wearing mask
68	6 - Man wearing mask	Low	0.326597253444403	0.0553341276212449	0.303207829739808	0.350882368205032	1	France	Image	6 - Man wearing mask
69	3 - Woman blowing nose	Medium	0.339575593146106	0.10218949926888	0.296196976899815	0.385824444697209	1	France	Image	3 - Woman blowing nose
70	4 - Couple blowing noses	Medium	0.296302923963517	0.159297241777562	0.235559166949306	0.365226903151674	1	France	Image	4 - Couple blowing noses
71	5 - Woman wearing mask	Medium	0.333473515039817	0.0216833981051825	0.324095162630097	0.342985537454901	1	France	Image	5 - Woman wearing mask
72	6 - Man wearing mask	Medium	0.366332218330619	0.0538602546090524	0.342190370703154	0.391164475354334	1	France	Image	6 - Man wearing mask
73	3 - Woman blowing nose	High	0.316195091363435	0.104320841703048	0.273730254468437	0.361964412577332	1	France	Image+Sex	3 - Woman blowing nose
74	4 - Couple blowing noses	High	0.181633977325862	0.187538596705677	0.133208251725621	0.242734208064968	1	France	Image+Sex	4 - Couple blowing noses
75	5 - Woman wearing mask	High	0.287369525975993	0.0227027114180057	0.278344046852118	0.296567393410374	1	France	Image+Sex	5 - Woman wearing mask
76	6 - Man wearing mask	High	0.308507478838821	0.0563321663407539	0.285464446131057	0.332544900155367	1	France	Image+Sex	6 - Man wearing mask
77	3 - Woman blowing nose	Low	0.343849374737963	0.102385472383775	0.300092270568139	0.390427681034461	1	France	Image+Sex	3 - Woman blowing nose
78	4 - Couple blowing noses	Low	0.54080794796451	0.14635349156323	0.46922597562556	0.610744617151563	1	France	Image+Sex	4 - Couple blowing noses
79	5 - Woman wearing mask	Low	0.379175172497546	0.0212418068048109	0.369425120316449	0.389023798087905	1	France	Image+Sex	5 - Woman wearing mask
80	6 - Man wearing mask	Low	0.329866573710526	0.055674657021032	0.306207720825653	0.354419593627019	1	France	Image+Sex	6 - Man wearing mask
81	3 - Woman blowing nose	Medium	0.339955533898603	0.102666894989244	0.296355023307099	0.386447701072835	1	France	Image+Sex	3 - Woman blowing nose
82	4 - Couple blowing noses	Medium	0.277558074709629	0.160028517504579	0.219213264896542	0.344578475823104	1	France	Image+Sex	4 - Couple blowing noses
83	5 - Woman wearing mask	Medium	0.333455301526462	0.0218437060937922	0.324008390677238	0.343037876794706	1	France	Image+Sex	5 - Woman wearing mask
84	6 - Man wearing mask	Medium	0.361625947450653	0.0541838659223689	0.337487166791861	0.386484066838224	1	France	Image+Sex	6 - Man wearing mask
85	3 - Woman blowing nose	High	0.280912847154866	0.105715585884066	0.241012440059991	0.324593882986528	1	France	Image+Sex+Age	3 - Woman blowing nose
86	4 - Couple blowing noses	High	0.217883956817763	0.190783906327545	0.160842863389665	0.288206434339623	1	France	Image+Sex+Age	4 - Couple blowing noses
87	5 - Woman wearing mask	High	0.288364699267269	0.0234270137622095	0.27903453750369	0.297877939024145	1	France	Image+Sex+Age	5 - Woman wearing mask
88	6 - Man wearing mask	High	0.283909989919864	0.0590123185435498	0.260993610779064	0.307999908606424	1	France	Image+Sex+Age	6 - Man wearing mask
89	3 - Woman blowing nose	Low	0.391904463659741	0.103984943161235	0.344541453196629	0.441393834968297	1	France	Image+Sex+Age	3 - Woman blowing nose
90	4 - Couple blowing noses	Low	0.466796224971139	0.151744637171543	0.39402487904954	0.541008467673887	1	France	Image+Sex+Age	4 - Couple blowing noses
91	5 - Woman wearing mask	Low	0.368935709771006	0.0221226759037522	0.358899231914815	0.379086894152343	1	France	Image+Sex+Age	5 - Woman wearing mask
92	6 - Man wearing mask	Low	0.361690796068649	0.058185981719478	0.335798219362862	0.388412363583183	1	France	Image+Sex+Age	6 - Man wearing mask
93	3 - Woman blowing nose	Medium	0.327182689185394	0.103776717050022	0.284071615176757	0.373423780057595	1	France	Image+Sex+Age	3 - Woman blowing nose
94	4 - Couple blowing noses	Medium	0.315319818211097	0.161650543764358	0.251205421987917	0.387333377874786	1	France	Image+Sex+Age	4 - Couple blowing noses
95	5 - Woman wearing mask	Medium	0.342699590961725	0.0222418194860646	0.33294835420762	0.352585462419617	1	France	Image+Sex+Age	5 - Woman wearing mask
96	6 - Man wearing mask	Medium	0.354399214011486	0.0562268184510539	0.329607706937917	0.37999845233696	1	France	Image+Sex+Age	6 - Man wearing mask
97	3 - Woman blowing nose	High	0.277890681428634	0.105975750118602	0.238184759363268	0.321422970590424	1	France	Image+Sex+Age+Education	3 - Woman blowing nose
98	4 - Couple blowing noses	High	0.217902824243445	0.19082960253245	0.160845718226733	0.288247521591786	1	France	Image+Sex+Age+Education	4 - Couple blowing noses
99	5 - Woman wearing mask	High	0.288591911119055	0.0234336590948887	0.27925466119141	0.298112231901076	1	France	Image+Sex+Age+Education	5 - Woman wearing mask
100	6 - Man wearing mask	High	0.282783106595675	0.0590988560078779	0.259892044621884	0.306854450907591	1	France	Image+Sex+Age+Education	6 - Man wearing mask
101	3 - Woman blowing nose	Low	0.393887453592316	0.104205399837093	0.346323493091489	0.443551269576161	1	France	Image+Sex+Age+Education	3 - Woman blowing nose
102	4 - Couple blowing noses	Low	0.466502910242772	0.151730297483185	0.393750233145491	0.540708830183043	1	France	Image+Sex+Age+Education	4 - Couple blowing noses
103	5 - Woman wearing mask	Low	0.368807074731223	0.0221391522610853	0.358764677649152	0.378964445308091	1	France	Image+Sex+Age+Education	5 - Woman wearing mask
104	6 - Man wearing mask	Low	0.362276981700838	0.0582365493982466	0.336342431095722	0.389039020127588	1	France	Image+Sex+Age+Education	6 - Man wearing mask
105	3 - Woman blowing nose	Medium	0.32822186497905	0.104021220924082	0.284934222599251	0.374640335782062	1	France	Image+Sex+Age+Education	3 - Woman blowing nose
106	4 - Couple blowing noses	Medium	0.315594265513784	0.161659005970166	0.251441437397378	0.387638955155229	1	France	Image+Sex+Age+Education	4 - Couple blowing noses
107	5 - Woman wearing mask	Medium	0.342601014149722	0.0222577581996938	0.332844224926701	0.352492696976385	1	France	Image+Sex+Age+Education	5 - Woman wearing mask
108	6 - Man wearing mask	Medium	0.354939911703487	0.0562814189430715	0.330106256853426	0.380580411439586	1	France	Image+Sex+Age+Education	6 - Man wearing mask
109	3 - Woman blowing nose	High	0.283324414539387	0.10721529370654	0.242656728449008	0.327857219721351	1	France	Image+Sex+Age+Education+Month	3 - Woman blowing nose
110	4 - Couple blowing noses	High	0.260785349409623	0.194140486233856	0.194285764072542	0.340429159628756	1	France	Image+Sex+Age+Education+Month	4 - Couple blowing noses
111	5 - Woman wearing mask	High	0.286228041183931	0.0237816010473897	0.276800964432329	0.295844839466782	1	France	Image+Sex+Age+Education+Month	5 - Woman wearing mask
112	6 - Man wearing mask	High	0.289573037701042	0.0597587056692715	0.266083810778675	0.314247974955927	1	France	Image+Sex+Age+Education+Month	6 - Man wearing mask
113	3 - Woman blowing nose	Low	0.377617171741626	0.106362524219435	0.330009699170657	0.427708213926451	1	France	Image+Sex+Age+Education+Month	3 - Woman blowing nose
114	4 - Couple blowing noses	Low	0.387825107280032	0.157197976544369	0.317655781136287	0.462977594034978	1	France	Image+Sex+Age+Education+Month	4 - Couple blowing noses
115	5 - Woman wearing mask	Low	0.36979994927562	0.0223913524283133	0.359632081145296	0.380084664534823	1	France	Image+Sex+Age+Education+Month	5 - Woman wearing mask
116	6 - Man wearing mask	Low	0.352205022036529	0.0592255201034415	0.326196033874356	0.379120973566495	1	France	Image+Sex+Age+Education+Month	6 - Man wearing mask
117	3 - Woman blowing nose	Medium	0.339058413718988	0.104693301287176	0.294695259898794	0.386440825682142	1	France	Image+Sex+Age+Education+Month	3 - Woman blowing nose
118	4 - Couple blowing noses	Medium	0.351389543310345	0.166206735598884	0.281163796835302	0.428694957251354	1	France	Image+Sex+Age+Education+Month	4 - Couple blowing noses
119	5 - Woman wearing mask	Medium	0.343972009540449	0.0224739450218316	0.334101750219473	0.353978856966092	1	France	Image+Sex+Age+Education+Month	5 - Woman wearing mask
120	6 - Man wearing mask	Medium	0.358221940262429	0.0567642998995575	0.333067029620195	0.384182294954059	1	France	Image+Sex+Age+Education+Month	6 - Man wearing mask
121	3 - Woman blowing nose	High	0.282210066479578	0.0797598277052651	0.251646217700545	0.314923910795534	1	Germany	Image	3 - Woman blowing nose
122	4 - Couple blowing noses	High	0.186306430335317	0.158371766676564	0.143736793260305	0.23797965042776	1	Germany	Image	4 - Couple blowing noses
123	5 - Woman wearing mask	High	0.178245217298597	0.0194947833793436	0.172717220307157	0.183910811018078	1	Germany	Image	5 - Woman wearing mask
124	6 - Man wearing mask	High	0.244046784740912	0.0401648691904023	0.229817631860929	0.258860829055313	1	Germany	Image	6 - Man wearing mask
125	3 - Woman blowing nose	Low	0.431703908305746	0.0724750985378842	0.397246531311264	0.466835257907907	1	Germany	Image	3 - Woman blowing nose
126	4 - Couple blowing noses	Low	0.532330115247026	0.123583902572106	0.471850084583292	0.591874800935569	1	Germany	Image	4 - Couple blowing noses
127	5 - Woman wearing mask	Low	0.547038532766815	0.014988524705584	0.539749742959922	0.554307207794778	1	Germany	Image	5 - Woman wearing mask
128	6 - Man wearing mask	Low	0.491964462179909	0.0345077345746332	0.475075965857282	0.508871318430125	1	Germany	Image	6 - Man wearing mask
129	3 - Woman blowing nose	Medium	0.286086025214675	0.0794324349563133	0.255373678887043	0.318910069045342	1	Germany	Image	3 - Woman blowing nose
130	4 - Couple blowing noses	Medium	0.281363454417657	0.137130365180246	0.230324636856078	0.338734706351077	1	Germany	Image	4 - Couple blowing noses
131	5 - Woman wearing mask	Medium	0.274716249934588	0.0167148440308508	0.268237209932789	0.281291628234772	1	Germany	Image	5 - Woman wearing mask
132	6 - Man wearing mask	Medium	0.263988753079179	0.03913771114045	0.249356469203452	0.279160343959071	1	Germany	Image	6 - Man wearing mask
133	3 - Woman blowing nose	High	0.277371612855528	0.0799982216973599	0.247064418958128	0.309866542344226	1	Germany	Image+Sex	3 - Woman blowing nose
134	4 - Couple blowing noses	High	0.185566025607278	0.158517807933648	0.143100703186417	0.237145504707538	1	Germany	Image+Sex	4 - Couple blowing noses
135	5 - Woman wearing mask	High	0.178280063832038	0.019547982344163	0.172736313064419	0.183962169441938	1	Germany	Image+Sex	5 - Woman wearing mask
136	6 - Man wearing mask	High	0.244533902133014	0.0402131849824725	0.230268214726254	0.259385561585101	1	Germany	Image+Sex	6 - Man wearing mask
137	3 - Woman blowing nose	Low	0.441967688557561	0.0727559205882419	0.407145335133431	0.477370194418269	1	Germany	Image+Sex	3 - Woman blowing nose
138	4 - Couple blowing noses	Low	0.53435356861175	0.123995715621387	0.473675359358782	0.594031856221344	1	Germany	Image+Sex	4 - Couple blowing noses
139	5 - Woman wearing mask	Low	0.547075372168942	0.0150397391578015	0.539761740627207	0.554368735678086	1	Germany	Image+Sex	5 - Woman wearing mask
140	6 - Man wearing mask	Low	0.491041282077531	0.0346271736206661	0.474096531915031	0.50800664202894	1	Germany	Image+Sex	6 - Man wearing mask
141	3 - Woman blowing nose	Medium	0.280660698586911	0.0796533440004434	0.250245313449759	0.313228428649758	1	Germany	Image+Sex	3 - Woman blowing nose
142	4 - Couple blowing noses	Medium	0.280080405780972	0.137351570243383	0.22912351468306	0.337409757404467	1	Germany	Image+Sex	4 - Couple blowing noses
143	5 - Woman wearing mask	Medium	0.274644563999021	0.016767822215421	0.26814621202877	0.281239880982337	1	Germany	Image+Sex	5 - Woman wearing mask
144	6 - Man wearing mask	Medium	0.264424815789455	0.0391964796292751	0.249754980879523	0.27963514884152	1	Germany	Image+Sex	6 - Man wearing mask
145	3 - Woman blowing nose	High	0.224508995878437	0.0824902841586313	0.197616467955475	0.253903131644796	1	Germany	Image+Sex+Age	3 - Woman blowing nose
146	4 - Couple blowing noses	High	0.165279921243786	0.160944986551573	0.12620896380594	0.213490993401047	1	Germany	Image+Sex+Age	4 - Couple blowing noses
147	5 - Woman wearing mask	High	0.180086403329442	0.0199326519581798	0.174389833870009	0.185927149601067	1	Germany	Image+Sex+Age	5 - Woman wearing mask
148	6 - Man wearing mask	High	0.206741352559165	0.0427515770030605	0.193336817428655	0.220820846804273	1	Germany	Image+Sex+Age	6 - Man wearing mask
149	3 - Woman blowing nose	Low	0.504589960357531	0.0745740543846947	0.468092891523646	0.541038178601669	1	Germany	Image+Sex+Age	3 - Woman blowing nose
150	4 - Couple blowing noses	Low	0.556818408330243	0.126357941166643	0.495150791055101	0.616783172978498	1	Germany	Image+Sex+Age	4 - Couple blowing noses
151	5 - Woman wearing mask	Low	0.539174161472496	0.015390691604886	0.531670855453888	0.546659756502703	1	Germany	Image+Sex+Age	5 - Woman wearing mask
152	6 - Man wearing mask	Low	0.535939153275675	0.0361273279425682	0.518291007711867	0.553497742544151	1	Germany	Image+Sex+Age	6 - Man wearing mask
153	3 - Woman blowing nose	Medium	0.270901043764032	0.0812380757593954	0.240620697889662	0.303469142962802	1	Germany	Image+Sex+Age	3 - Woman blowing nose
154	4 - Couple blowing noses	Medium	0.277901670425971	0.138150148366203	0.22694135299533	0.335341344436988	1	Germany	Image+Sex+Age	4 - Couple blowing noses
155	5 - Woman wearing mask	Medium	0.280739435198062	0.0169700392996683	0.274072516536968	0.28750429949691	1	Germany	Image+Sex+Age	5 - Woman wearing mask
156	6 - Man wearing mask	Medium	0.257319494165161	0.0405421245198998	0.242428964842892	0.272795289475882	1	Germany	Image+Sex+Age	6 - Man wearing mask
157	3 - Woman blowing nose	High	0.222915548314747	0.0825815787007152	0.196137394278007	0.252202643695923	1	Germany	Image+Sex+Age+Education	3 - Woman blowing nose
158	4 - Couple blowing noses	High	0.164579341335263	0.161063168398321	0.125623621313901	0.212676899740179	1	Germany	Image+Sex+Age+Education	4 - Couple blowing noses
159	5 - Woman wearing mask	High	0.180169050458079	0.0199384921355039	0.174468774331648	0.186013602251056	1	Germany	Image+Sex+Age+Education	5 - Woman wearing mask
160	6 - Man wearing mask	High	0.205858898505647	0.0428133853484093	0.192478864927854	0.219915736582459	1	Germany	Image+Sex+Age+Education	6 - Man wearing mask
161	3 - Woman blowing nose	Low	0.504516449388806	0.0746238762955413	0.467995362183988	0.540989404226741	1	Germany	Image+Sex+Age+Education	3 - Woman blowing nose
162	4 - Couple blowing noses	Low	0.556848528872054	0.126371756714494	0.49517453413678	0.616818422677962	1	Germany	Image+Sex+Age+Education	4 - Couple blowing noses
163	5 - Woman wearing mask	Low	0.539419406791886	0.0153998467302557	0.531912159623436	0.546908812272473	1	Germany	Image+Sex+Age+Education	5 - Woman wearing mask
164	6 - Man wearing mask	Low	0.536094735658128	0.0361480831896969	0.518437034470931	0.553662393618904	1	Germany	Image+Sex+Age+Education	6 - Man wearing mask
165	3 - Woman blowing nose	Medium	0.272568002296447	0.0813001292366611	0.242140896887472	0.305278395718602	1	Germany	Image+Sex+Age+Education	3 - Woman blowing nose
166	4 - Couple blowing noses	Medium	0.278572129792683	0.138158433628215	0.22752475178385	0.336089506748861	1	Germany	Image+Sex+Age+Education	4 - Couple blowing noses
167	5 - Woman wearing mask	Medium	0.280411542750035	0.0169897787960292	0.273741755519726	0.28717958034489	1	Germany	Image+Sex+Age+Education	5 - Woman wearing mask
168	6 - Man wearing mask	Medium	0.258046365836224	0.0405594381024861	0.243121299431221	0.273556518609091	1	Germany	Image+Sex+Age+Education	6 - Man wearing mask
169	3 - Woman blowing nose	High	0.215995506455934	0.0842064380121931	0.18935621776498	0.245248687263197	1	Germany	Image+Sex+Age+Education+Month	3 - Woman blowing nose
170	4 - Couple blowing noses	High	0.194137994604596	0.163094365372935	0.148931977585287	0.249050219618393	1	Germany	Image+Sex+Age+Education+Month	4 - Couple blowing noses
171	5 - Woman wearing mask	High	0.177684317846167	0.0203058013997259	0.17194363277335	0.183574176655072	1	Germany	Image+Sex+Age+Education+Month	5 - Woman wearing mask
172	6 - Man wearing mask	High	0.203501981103171	0.0433658349807855	0.190071696768989	0.217626249705199	1	Germany	Image+Sex+Age+Education+Month	6 - Man wearing mask
173	3 - Woman blowing nose	Low	0.508481252323502	0.0765991053339738	0.470981839761748	0.545885468606726	1	Germany	Image+Sex+Age+Education+Month	3 - Woman blowing nose
174	4 - Couple blowing noses	Low	0.492246990588939	0.129230454403527	0.429399508380768	0.555340473937204	1	Germany	Image+Sex+Age+Education+Month	4 - Couple blowing noses
175	5 - Woman wearing mask	Low	0.540920361334669	0.0155978309613743	0.533319839133688	0.548501892508617	1	Germany	Image+Sex+Age+Education+Month	5 - Woman wearing mask
176	6 - Man wearing mask	Low	0.537087936714331	0.0366908771195487	0.519168583517735	0.554911999804325	1	Germany	Image+Sex+Age+Education+Month	6 - Man wearing mask
177	3 - Woman blowing nose	Medium	0.275523241220564	0.0821181507569951	0.244580945450977	0.308780005105076	1	Germany	Image+Sex+Age+Education+Month	3 - Woman blowing nose
178	4 - Couple blowing noses	Medium	0.313615014806465	0.139392160634194	0.257983448145852	0.37517737566749	1	Germany	Image+Sex+Age+Education+Month	4 - Couple blowing noses
179	5 - Woman wearing mask	Medium	0.281395320819164	0.0171481573083849	0.274649222377931	0.288241274105594	1	Germany	Image+Sex+Age+Education+Month	5 - Woman wearing mask
180	6 - Man wearing mask	Medium	0.259410082182498	0.0408198370732082	0.244337879377576	0.275073585712069	1	Germany	Image+Sex+Age+Education+Month	6 - Man wearing mask
181	3 - Woman blowing nose	High	0.407279985411551	0.0599136482159108	0.379269528362184	0.435906395945647	1	Italy	Image	3 - Woman blowing nose
182	4 - Couple blowing noses	High	0.359222884439507	0.118572851963411	0.307648227098765	0.414270213002219	1	Italy	Image	4 - Couple blowing noses
183	5 - Woman wearing mask	High	0.334134322326368	0.0199986936160623	0.325470933280144	0.342911082073786	1	Italy	Image	5 - Woman wearing mask
184	6 - Man wearing mask	High	0.423716980044813	0.0522340629424332	0.39893369116113	0.448890068742175	1	Italy	Image	6 - Man wearing mask
185	3 - Woman blowing nose	Low	0.253900031094457	0.067634332405182	0.229616159406993	0.279819296787619	1	Italy	Image	3 - Woman blowing nose
186	4 - Couple blowing noses	Low	0.278315716291068	0.126934089099142	0.2311875320522	0.330915925923579	1	Italy	Image	4 - Couple blowing noses
187	5 - Woman wearing mask	Low	0.287951056011128	0.0208324920608723	0.279652280428122	0.296394770557465	1	Italy	Image	5 - Woman wearing mask
188	6 - Man wearing mask	Low	0.225850512492095	0.0617286385277257	0.205400322760859	0.247702067018031	1	Italy	Image	6 - Man wearing mask
189	3 - Woman blowing nose	Medium	0.338819983493992	0.0621946069575476	0.31207068248818	0.366640123563618	1	Italy	Image	3 - Woman blowing nose
190	4 - Couple blowing noses	Medium	0.362461399269425	0.118341381942222	0.310744352308275	0.417571171425667	1	Italy	Image	4 - Couple blowing noses
191	5 - Woman wearing mask	Medium	0.377914621662504	0.0194551078040197	0.368992749854257	0.38691993936596	1	Italy	Image	5 - Woman wearing mask
192	6 - Man wearing mask	Medium	0.350432507463092	0.0540997576345004	0.326694826898234	0.37493451373683	1	Italy	Image	6 - Man wearing mask
193	3 - Woman blowing nose	High	0.404977925341992	0.0600470080911086	0.376963692750832	0.433625080089553	1	Italy	Image+Sex	3 - Woman blowing nose
194	4 - Couple blowing noses	High	0.358264548299592	0.118706228824546	0.30670602336081	0.413323121712389	1	Italy	Image+Sex	4 - Couple blowing noses
195	5 - Woman wearing mask	High	0.335428609569503	0.0200430854715207	0.326728990059353	0.344241432062979	1	Italy	Image+Sex	5 - Woman wearing mask
196	6 - Man wearing mask	High	0.422906044449162	0.0523184865225094	0.39809776884813	0.448109335183461	1	Italy	Image+Sex	6 - Man wearing mask
197	3 - Woman blowing nose	Low	0.25771043232057	0.0678858161660331	0.233087896666326	0.283970894815783	1	Italy	Image+Sex	3 - Woman blowing nose
198	4 - Couple blowing noses	Low	0.279935170355008	0.127437008274371	0.232445240234537	0.332919222078145	1	Italy	Image+Sex	4 - Couple blowing noses
199	5 - Woman wearing mask	Low	0.28511713918853	0.021020947376347	0.276794334459272	0.293588606582136	1	Italy	Image+Sex	5 - Woman wearing mask
200	6 - Man wearing mask	Low	0.227047134556751	0.0619459139867688	0.206447723413257	0.249056867418749	1	Italy	Image+Sex	6 - Man wearing mask
201	3 - Woman blowing nose	Medium	0.337311642337437	0.0623095173371274	0.310577251607968	0.365128524688035	1	Italy	Image+Sex	3 - Woman blowing nose
202	4 - Couple blowing noses	Medium	0.3618002813454	0.118453961306583	0.310084471106685	0.416928901513561	1	Italy	Image+Sex	4 - Couple blowing noses
203	5 - Woman wearing mask	Medium	0.379454251241967	0.0195026955606405	0.370495927011356	0.388495504019448	1	Italy	Image+Sex	5 - Woman wearing mask
204	6 - Man wearing mask	Medium	0.350046820994087	0.054169926600508	0.326291908390117	0.374569627230458	1	Italy	Image+Sex	6 - Man wearing mask
205	3 - Woman blowing nose	High	0.348276578462751	0.0626321433026848	0.32095639172843	0.376632435360682	1	Italy	Image+Sex+Age	3 - Woman blowing nose
206	4 - Couple blowing noses	High	0.349288206102001	0.122851026056933	0.296722742321099	0.405792688529228	1	Italy	Image+Sex+Age	4 - Couple blowing noses
207	5 - Woman wearing mask	High	0.340085907117144	0.0209222139839919	0.330944086448576	0.349348398310559	1	Italy	Image+Sex+Age	5 - Woman wearing mask
208	6 - Man wearing mask	High	0.348441527979058	0.0557660288626881	0.324055512768731	0.373648242348954	1	Italy	Image+Sex+Age	6 - Man wearing mask
209	3 - Woman blowing nose	Low	0.292113302331486	0.0696766894276876	0.264695205702885	0.321131117675495	1	Italy	Image+Sex+Age	3 - Woman blowing nose
210	4 - Couple blowing noses	Low	0.273281607237407	0.13083075583202	0.225401805413357	0.327037957401357	1	Italy	Image+Sex+Age	4 - Couple blowing noses
211	5 - Woman wearing mask	Low	0.269742873530479	0.0225332362483338	0.261132272427372	0.278530369779463	1	Italy	Image+Sex+Age	5 - Woman wearing mask
212	6 - Man wearing mask	Low	0.268724243521379	0.0642698811509324	0.24470194338039	0.294186268896225	1	Italy	Image+Sex+Age	6 - Man wearing mask
213	3 - Woman blowing nose	Medium	0.359610119205763	0.0631278175887464	0.331638209283464	0.388569680180609	1	Italy	Image+Sex+Age	3 - Woman blowing nose
214	4 - Couple blowing noses	Medium	0.377430186660592	0.118813780974779	0.324462021131735	0.433496527391345	1	Italy	Image+Sex+Age	4 - Couple blowing noses
215	5 - Woman wearing mask	Medium	0.390171219352376	0.0201337503188819	0.380823586565596	0.399600219512424	1	Italy	Image+Sex+Age	5 - Woman wearing mask
216	6 - Man wearing mask	Medium	0.382834228499562	0.0558458396998709	0.357325458694146	0.409005101814715	1	Italy	Image+Sex+Age	6 - Man wearing mask
217	3 - Woman blowing nose	High	0.346744040984527	0.0627014812371552	0.319455593765911	0.375078780499982	1	Italy	Image+Sex+Age+Education	3 - Woman blowing nose
218	4 - Couple blowing noses	High	0.350586426888978	0.122907478039631	0.297891895545824	0.407196219014415	1	Italy	Image+Sex+Age+Education	4 - Couple blowing noses
219	5 - Woman wearing mask	High	0.340132483500303	0.0209311720283195	0.330986150951404	0.349399562737516	1	Italy	Image+Sex+Age+Education	5 - Woman wearing mask
220	6 - Man wearing mask	High	0.348025052657147	0.0558094887636095	0.323635060489021	0.373238822516779	1	Italy	Image+Sex+Age+Education	6 - Man wearing mask
221	3 - Woman blowing nose	Low	0.292793609517385	0.0697170013702054	0.265320191541231	0.321865524021578	1	Italy	Image+Sex+Age+Education	3 - Woman blowing nose
222	4 - Couple blowing noses	Low	0.272216091866927	0.130842223594523	0.22446139768204	0.325861766352707	1	Italy	Image+Sex+Age+Education	4 - Couple blowing noses
223	5 - Woman wearing mask	Low	0.2697061712851	0.0225431048430695	0.261092591326053	0.278496814366338	1	Italy	Image+Sex+Age+Education	5 - Woman wearing mask
224	6 - Man wearing mask	Low	0.268803855966478	0.0642801109266554	0.244773114713506	0.29427455313035	1	Italy	Image+Sex+Age+Education	6 - Man wearing mask
225	3 - Woman blowing nose	Medium	0.360462349498089	0.0631662398841577	0.332441851597208	0.389466710154306	1	Italy	Image+Sex+Age+Education	3 - Woman blowing nose
226	4 - Couple blowing noses	Medium	0.377197481244096	0.118865315651757	0.324222833626829	0.433278111986735	1	Italy	Image+Sex+Age+Education	4 - Couple blowing noses
227	5 - Woman wearing mask	Medium	0.390161345214597	0.0201423153426651	0.380809842956946	0.399594290651323	1	Italy	Image+Sex+Age+Education	5 - Woman wearing mask
228	6 - Man wearing mask	Medium	0.383171091376374	0.0558564783278938	0.357648093061144	0.409354760403287	1	Italy	Image+Sex+Age+Education	6 - Man wearing mask
229	3 - Woman blowing nose	High	0.378037044980068	0.0641977382107869	0.348937324204105	0.408042601736633	1	Italy	Image+Sex+Age+Education+Month	3 - Woman blowing nose
230	4 - Couple blowing noses	High	0.389672549625243	0.124581122737091	0.333396407408053	0.449048883615317	1	Italy	Image+Sex+Age+Education+Month	4 - Couple blowing noses
231	5 - Woman wearing mask	High	0.334800013511064	0.0213275281229876	0.325555697618024	0.34417287262303	1	Italy	Image+Sex+Age+Education+Month	5 - Woman wearing mask
232	6 - Man wearing mask	High	0.359267918963406	0.0565406589192483	0.334175314513597	0.385154765860036	1	Italy	Image+Sex+Age+Education+Month	6 - Man wearing mask
233	3 - Woman blowing nose	Low	0.252726310234438	0.0723148691725186	0.226907033855277	0.280417859170875	1	Italy	Image+Sex+Age+Education+Month	3 - Woman blowing nose
234	4 - Couple blowing noses	Low	0.221537659226242	0.133838830188717	0.179601850870534	0.270042149965094	1	Italy	Image+Sex+Age+Education+Month	4 - Couple blowing noses
235	5 - Woman wearing mask	Low	0.272237759848595	0.0227508142544842	0.263493497089094	0.281161430091027	1	Italy	Image+Sex+Age+Education+Month	5 - Woman wearing mask
236	6 - Man wearing mask	Low	0.253683037376741	0.0655344446460521	0.230141934774727	0.278760224811402	1	Italy	Image+Sex+Age+Education+Month	6 - Man wearing mask
237	3 - Woman blowing nose	Medium	0.369236644785494	0.0641736847434632	0.340454130032377	0.398980485299257	1	Italy	Image+Sex+Age+Education+Month	3 - Woman blowing nose
238	4 - Couple blowing noses	Medium	0.388789791148515	0.120540764439715	0.33433174489969	0.446172759229842	1	Italy	Image+Sex+Age+Education+Month	4 - Couple blowing noses
239	5 - Woman wearing mask	Medium	0.392962226640341	0.0203743142875169	0.38347830862507	0.402527556630095	1	Italy	Image+Sex+Age+Education+Month	5 - Woman wearing mask
240	6 - Man wearing mask	Medium	0.387049043659853	0.0562533004575932	0.361239603745238	0.413508750692636	1	Italy	Image+Sex+Age+Education+Month	6 - Man wearing mask
