# Supplementary material for: Assessing self-selection biases in Facebook-recruited online surveys: Evidence from the COVID-19 Health Behavior Survey
Source: PLoS One. 2025 Jul 8;20(7):e0326884. doi: 10.1371/journal.pone.0326884 (PMC12237053; doi:10.1371/journal.pone.0326884)
Supplement: S4 File — (ZIP) [file pone.0326884.s004.zip › Supplementary_Material/S_Data_Figure_S11.csv]

	x	response.level	predicted	std.error	conf.low	conf.high	group	Country	Model	Image
1	3 - Woman blowing nose	High	0.358130567356123	0.0535151898770271	0.334394633619341	0.382582904153727	1	Netherlands	Image	3 - Woman blowing nose
2	4 - Couple blowing noses	High	0.268181738421808	0.152185206345755	0.213804263370757	0.330574063580074	1	Netherlands	Image	4 - Couple blowing noses
3	5 - Woman wearing mask	High	0.264421655683317	0.0332050634663111	0.251958744004987	0.277272531561259	1	Netherlands	Image	5 - Woman wearing mask
4	6 - Man wearing mask	High	0.302031741849051	0.0510388519833554	0.281370054953087	0.323527605277882	1	Netherlands	Image	6 - Man wearing mask
5	3 - Woman blowing nose	Low	0.333113689754513	0.0544376001580225	0.309847686342179	0.357222451624933	1	Netherlands	Image	3 - Woman blowing nose
6	4 - Couple blowing noses	Low	0.422728162176108	0.136479644738003	0.35914451179731	0.48897959504458	1	Netherlands	Image	4 - Couple blowing noses
7	5 - Woman wearing mask	Low	0.423118868357085	0.029641005283773	0.409005433010203	0.437358906979262	1	Netherlands	Image	5 - Woman wearing mask
8	6 - Man wearing mask	Low	0.349258256312802	0.0491549606801745	0.327691835867198	0.371459817187826	1	Netherlands	Image	6 - Man wearing mask
9	3 - Woman blowing nose	Medium	0.308755742889364	0.0555389702015815	0.286019198335758	0.332458088337961	1	Netherlands	Image	3 - Woman blowing nose
10	4 - Couple blowing noses	Medium	0.309090099402084	0.145893319020243	0.251557599960711	0.373219201714518	1	Netherlands	Image	4 - Couple blowing noses
11	5 - Woman wearing mask	Medium	0.312459475959598	0.0315952133138683	0.299312992770654	0.325914801550657	1	Netherlands	Image	5 - Woman wearing mask
12	6 - Man wearing mask	Medium	0.348710001838146	0.0491728772215001	0.327152685567546	0.370904768931043	1	Netherlands	Image	6 - Man wearing mask
13	3 - Woman blowing nose	High	0.356653404885945	0.0537821820864167	0.332848374203454	0.381188190448943	1	Netherlands	Image+Sex	3 - Woman blowing nose
14	4 - Couple blowing noses	High	0.267763599271507	0.152340463436492	0.213395095953984	0.330169819218812	1	Netherlands	Image+Sex	4 - Couple blowing noses
15	5 - Woman wearing mask	High	0.267235839795521	0.0333035815100064	0.254649562040919	0.280210334920256	1	Netherlands	Image+Sex	5 - Woman wearing mask
16	6 - Man wearing mask	High	0.30162873457529	0.0512192037654679	0.280912109052353	0.323186508480186	1	Netherlands	Image+Sex	6 - Man wearing mask
17	3 - Woman blowing nose	Low	0.339842510182874	0.0547541261624168	0.316195311256456	0.364315989432685	1	Netherlands	Image+Sex	3 - Woman blowing nose
18	4 - Couple blowing noses	Low	0.426509188710386	0.137250824102803	0.362364850499077	0.493225081908069	1	Netherlands	Image+Sex	4 - Couple blowing noses
19	5 - Woman wearing mask	Low	0.416804791869306	0.0299834198528794	0.402593504370723	0.431155682102685	1	Netherlands	Image+Sex	5 - Woman wearing mask
20	6 - Man wearing mask	Low	0.353703397120703	0.0494324913170196	0.331881907455856	0.376151882499339	1	Netherlands	Image+Sex	6 - Man wearing mask
21	3 - Woman blowing nose	Medium	0.303504084931181	0.0559411568800918	0.28083782700732	0.327167485737851	1	Netherlands	Image+Sex	3 - Woman blowing nose
22	4 - Couple blowing noses	Medium	0.305727212018107	0.146368713930285	0.248421433587722	0.369748872829366	1	Netherlands	Image+Sex	4 - Couple blowing noses
23	5 - Woman wearing mask	Medium	0.315959368335174	0.0317337542021627	0.302673153933369	0.329553173197557	1	Netherlands	Image+Sex	5 - Woman wearing mask
24	6 - Man wearing mask	Medium	0.344667868304008	0.0494815000089791	0.323104110627672	0.366890729223216	1	Netherlands	Image+Sex	6 - Man wearing mask
25	3 - Woman blowing nose	High	0.325140688806509	0.0557831605563019	0.301623406288478	0.349573769028975	1	Netherlands	Image+Sex+Age	3 - Woman blowing nose
26	4 - Couple blowing noses	High	0.277899438419025	0.154731073889433	0.221288659102574	0.342620566115514	1	Netherlands	Image+Sex+Age	4 - Couple blowing noses
27	5 - Woman wearing mask	High	0.276345731752292	0.0343005036034484	0.263105669587339	0.289989866440234	1	Netherlands	Image+Sex+Age	5 - Woman wearing mask
28	6 - Man wearing mask	High	0.27882973392339	0.0536357235726321	0.258189879716695	0.300451275301558	1	Netherlands	Image+Sex+Age	6 - Man wearing mask
29	3 - Woman blowing nose	Low	0.370004129227003	0.0559394415764685	0.344831087090857	0.395904372976006	1	Netherlands	Image+Sex+Age	3 - Woman blowing nose
30	4 - Couple blowing noses	Low	0.40776263268131	0.140086690532993	0.34348836920496	0.475355630431536	1	Netherlands	Image+Sex+Age	4 - Couple blowing noses
31	5 - Woman wearing mask	Low	0.398826936860642	0.0315156994756702	0.384113430077814	0.413725442827059	1	Netherlands	Image+Sex+Age	5 - Woman wearing mask
32	6 - Man wearing mask	Low	0.375535252686542	0.0510113535633388	0.352396207596657	0.399256949317067	1	Netherlands	Image+Sex+Age	6 - Man wearing mask
33	3 - Woman blowing nose	Medium	0.304855181966488	0.057200591196272	0.28162922327558	0.32911903105303	1	Netherlands	Image+Sex+Age	3 - Woman blowing nose
34	4 - Couple blowing noses	Medium	0.314337928899665	0.146696079978482	0.255891121626629	0.379328999336828	1	Netherlands	Image+Sex+Age	4 - Couple blowing noses
35	5 - Woman wearing mask	Medium	0.324827331387066	0.0326779214391373	0.310941311874275	0.33902836252039	1	Netherlands	Image+Sex+Age	5 - Woman wearing mask
36	6 - Man wearing mask	Medium	0.345635013390069	0.0510371844681161	0.323373158898129	0.368594563051806	1	Netherlands	Image+Sex+Age	6 - Man wearing mask
37	3 - Woman blowing nose	High	0.322534201391438	0.0561999226340386	0.298950662953288	0.34705716779478	1	Netherlands	Image+Sex+Age+Education	3 - Woman blowing nose
38	4 - Couple blowing noses	High	0.276285825996269	0.154823032738131	0.219872735159246	0.340849011599358	1	Netherlands	Image+Sex+Age+Education	4 - Couple blowing noses
39	5 - Woman wearing mask	High	0.277492376463755	0.0344270138117192	0.264169234202768	0.291221523963051	1	Netherlands	Image+Sex+Age+Education	5 - Woman wearing mask
40	6 - Man wearing mask	High	0.277644608993292	0.0537783684216646	0.25700782074607	0.299271006582516	1	Netherlands	Image+Sex+Age+Education	6 - Man wearing mask
41	3 - Woman blowing nose	Low	0.371411881264224	0.0562552077860759	0.34605562521305	0.397496725724598	1	Netherlands	Image+Sex+Age+Education	3 - Woman blowing nose
42	4 - Couple blowing noses	Low	0.408710292358535	0.140135185752006	0.344352051830648	0.476357742187861	1	Netherlands	Image+Sex+Age+Education	4 - Couple blowing noses
43	5 - Woman wearing mask	Low	0.398227262998816	0.0316760006461704	0.383447484960888	0.413194938196271	1	Netherlands	Image+Sex+Age+Education	5 - Woman wearing mask
44	6 - Man wearing mask	Low	0.376085909739451	0.0510773971814981	0.352902550825219	0.399851181542599	1	Netherlands	Image+Sex+Age+Education	6 - Man wearing mask
45	3 - Woman blowing nose	Medium	0.306053917344339	0.0575268919510896	0.282644093094216	0.330509329312215	1	Netherlands	Image+Sex+Age+Education	3 - Woman blowing nose
46	4 - Couple blowing noses	Medium	0.315003881645196	0.14674764789761	0.256460294069135	0.380080135503272	1	Netherlands	Image+Sex+Age+Education	4 - Couple blowing noses
47	5 - Woman wearing mask	Medium	0.324280360537429	0.0328560306834144	0.31033225465935	0.338547634416746	1	Netherlands	Image+Sex+Age+Education	5 - Woman wearing mask
48	6 - Man wearing mask	Medium	0.346269481267257	0.0511064648747236	0.323957255332284	0.369279020476131	1	Netherlands	Image+Sex+Age+Education	6 - Man wearing mask
49	3 - Woman blowing nose	High	0.304740081482165	0.0583143633344747	0.28107801360386	0.329481190974831	1	Netherlands	Image+Sex+Age+Education+Month	3 - Woman blowing nose
50	4 - Couple blowing noses	High	0.306657816078171	0.157799748248915	0.24507151588568	0.376012181625837	1	Netherlands	Image+Sex+Age+Education+Month	4 - Couple blowing noses
51	5 - Woman wearing mask	High	0.279548116620516	0.0350327081581457	0.265930825492426	0.293583822749738	1	Netherlands	Image+Sex+Age+Education+Month	5 - Woman wearing mask
52	6 - Man wearing mask	High	0.278798137971625	0.0549603398016932	0.257662890742699	0.300964168379743	1	Netherlands	Image+Sex+Age+Education+Month	6 - Man wearing mask
53	3 - Woman blowing nose	Low	0.393119855297114	0.0584688704804229	0.366139693626681	0.420768385062869	1	Netherlands	Image+Sex+Age+Education+Month	3 - Woman blowing nose
54	4 - Couple blowing noses	Low	0.346094697228329	0.146673408223008	0.284199566713187	0.413679386392998	1	Netherlands	Image+Sex+Age+Education+Month	4 - Couple blowing noses
55	5 - Woman wearing mask	Low	0.389639649161446	0.0326018363030073	0.374554796284295	0.404938691918699	1	Netherlands	Image+Sex+Age+Education+Month	5 - Woman wearing mask
56	6 - Man wearing mask	Low	0.365463568684743	0.0529478214277307	0.341750313992324	0.389847739779539	1	Netherlands	Image+Sex+Age+Education+Month	6 - Man wearing mask
57	3 - Woman blowing nose	Medium	0.302140063220721	0.0589278910238563	0.278357366906391	0.327033887261601	1	Netherlands	Image+Sex+Age+Education+Month	3 - Woman blowing nose
58	4 - Couple blowing noses	Medium	0.3472474866935	0.14831466816905	0.284580743459813	0.415695578676794	1	Netherlands	Image+Sex+Age+Education+Month	4 - Couple blowing noses
59	5 - Woman wearing mask	Medium	0.330812234218037	0.0332444739304632	0.316550125724443	0.345392183137836	1	Netherlands	Image+Sex+Age+Education+Month	5 - Woman wearing mask
60	6 - Man wearing mask	Medium	0.355738293343632	0.0518559964790578	0.332800569703011	0.379358063684246	1	Netherlands	Image+Sex+Age+Education+Month	6 - Man wearing mask
61	3 - Woman blowing nose	High	0.373342139935222	0.0614209165913375	0.345633588888276	0.401907691467155	1	Spain	Image	3 - Woman blowing nose
62	4 - Couple blowing noses	High	0.354517937383881	0.120893572035856	0.302338764212888	0.410404988604024	1	Spain	Image	4 - Couple blowing noses
63	5 - Woman wearing mask	High	0.348979446696902	0.0249831142125207	0.337938575278015	0.360184793211012	1	Spain	Image	5 - Woman wearing mask
64	6 - Man wearing mask	High	0.383064852000887	0.0413064859685523	0.364121747931802	0.402369852423493	1	Spain	Image	6 - Man wearing mask
65	3 - Woman blowing nose	Low	0.283321252945681	0.0659300196714912	0.257832132632488	0.310276747358111	1	Spain	Image	3 - Woman blowing nose
66	4 - Couple blowing noses	Low	0.31103994010471	0.124927860706448	0.261127596811909	0.365769786426892	1	Spain	Image	4 - Couple blowing noses
67	5 - Woman wearing mask	Low	0.299489203369508	0.0259983536008963	0.288909288368942	0.31028749645015	1	Spain	Image	5 - Woman wearing mask
68	6 - Man wearing mask	Low	0.265322724350931	0.0454819034731287	0.248313497379346	0.283058325625415	1	Spain	Image	6 - Man wearing mask
69	3 - Woman blowing nose	Medium	0.343336607119098	0.0625681892341693	0.316243014849825	0.371490273318247	1	Spain	Image	3 - Woman blowing nose
70	4 - Couple blowing noses	Medium	0.334442122511408	0.122577569643656	0.283247526881758	0.389856811551868	1	Spain	Image	4 - Couple blowing noses
71	5 - Woman wearing mask	Medium	0.351531349933591	0.0249411988356458	0.340470410615108	0.362753984984706	1	Spain	Image	5 - Woman wearing mask
72	6 - Man wearing mask	Medium	0.351612423648182	0.0420556850171239	0.333057928747719	0.370626164511804	1	Spain	Image	6 - Man wearing mask
73	3 - Woman blowing nose	High	0.373696979144521	0.0614459518179727	0.345965529565272	0.402284050597792	1	Spain	Image+Sex	3 - Woman blowing nose
74	4 - Couple blowing noses	High	0.354788641348178	0.120899551070578	0.302585829680611	0.410694051379638	1	Spain	Image+Sex	4 - Couple blowing noses
75	5 - Woman wearing mask	High	0.349256773471992	0.0249907819921113	0.338208322501385	0.360469558737755	1	Spain	Image+Sex	5 - Woman wearing mask
76	6 - Man wearing mask	High	0.383336690862281	0.0413116124960224	0.364385756709301	0.402648866495401	1	Spain	Image+Sex	6 - Man wearing mask
77	3 - Woman blowing nose	Low	0.284412973490408	0.0659749183795229	0.258844229045686	0.311446071606001	1	Spain	Image+Sex	3 - Woman blowing nose
78	4 - Couple blowing noses	Low	0.310127859777445	0.125015984777611	0.260273323134384	0.364822214526681	1	Spain	Image+Sex	4 - Couple blowing noses
79	5 - Woman wearing mask	Low	0.299207111108089	0.0260268700498209	0.288621579734001	0.31001168943314	1	Spain	Image+Sex	5 - Woman wearing mask
80	6 - Man wearing mask	Low	0.264962920591277	0.0455181393346662	0.247955730704186	0.282698126301015	1	Spain	Image+Sex	6 - Man wearing mask
81	3 - Woman blowing nose	Medium	0.34189004736507	0.0626378553775421	0.314826419027651	0.370023758370265	1	Spain	Image+Sex	3 - Woman blowing nose
82	4 - Couple blowing noses	Medium	0.335083498874377	0.122652611994906	0.28380269750022	0.390577108931384	1	Spain	Image+Sex	4 - Couple blowing noses
83	5 - Woman wearing mask	Medium	0.351536115419919	0.0249598519670538	0.340466895437509	0.362767268807911	1	Spain	Image+Sex	5 - Woman wearing mask
84	6 - Man wearing mask	Medium	0.351700388546442	0.0420808197741987	0.333132692601612	0.370727658972663	1	Spain	Image+Sex	6 - Man wearing mask
85	3 - Woman blowing nose	High	0.358744521560813	0.0622829015234967	0.331171858559227	0.387283539493802	1	Spain	Image+Sex+Age	3 - Woman blowing nose
86	4 - Couple blowing noses	High	0.357245509170848	0.121806102500229	0.304475595766423	0.413720985215117	1	Spain	Image+Sex+Age	4 - Couple blowing noses
87	5 - Woman wearing mask	High	0.355747876543485	0.0254386403223601	0.344404601118181	0.367255466852786	1	Spain	Image+Sex+Age	5 - Woman wearing mask
88	6 - Man wearing mask	High	0.366163793141129	0.0426844606564759	0.34697338215926	0.385788554121681	1	Spain	Image+Sex+Age	6 - Man wearing mask
89	3 - Woman blowing nose	Low	0.296080625801189	0.0667263217496855	0.26956844346745	0.324043527085202	1	Spain	Image+Sex+Age	3 - Woman blowing nose
90	4 - Couple blowing noses	Low	0.302517325805463	0.126421273231458	0.252915989816946	0.357195363070269	1	Spain	Image+Sex+Age	4 - Couple blowing noses
91	5 - Woman wearing mask	Low	0.290148643767188	0.0269540713804748	0.279389632948778	0.3011488261183	1	Spain	Image+Sex+Age	5 - Woman wearing mask
92	6 - Man wearing mask	Low	0.277360772781675	0.0466001955989029	0.259431445240405	0.296033882487433	1	Spain	Image+Sex+Age	6 - Man wearing mask
93	3 - Woman blowing nose	Medium	0.345174852637998	0.0631236423568837	0.317770387325997	0.373648294813782	1	Spain	Image+Sex+Age	3 - Woman blowing nose
94	4 - Couple blowing noses	Medium	0.340237165023689	0.122776130395174	0.288460185227262	0.396133776104482	1	Spain	Image+Sex+Age	4 - Couple blowing noses
95	5 - Woman wearing mask	Medium	0.354103479689326	0.025440332058903	0.342783992351088	0.365588831298223	1	Spain	Image+Sex+Age	5 - Woman wearing mask
96	6 - Man wearing mask	Medium	0.356475434077196	0.0431142262196218	0.33733407857623	0.376086505754722	1	Spain	Image+Sex+Age	6 - Man wearing mask
97	3 - Woman blowing nose	High	0.36048383201012	0.0623923445026006	0.332799244595625	0.389128251584814	1	Spain	Image+Sex+Age+Education	3 - Woman blowing nose
98	4 - Couple blowing noses	High	0.358865543713196	0.121884602389305	0.305937572954967	0.415468960609196	1	Spain	Image+Sex+Age+Education	4 - Couple blowing noses
99	5 - Woman wearing mask	High	0.355289961827217	0.0254889403785922	0.343931246581885	0.366814070343226	1	Spain	Image+Sex+Age+Education	5 - Woman wearing mask
100	6 - Man wearing mask	High	0.366690756493738	0.0427159859805777	0.347473858810053	0.386341194997048	1	Spain	Image+Sex+Age+Education	6 - Man wearing mask
101	3 - Woman blowing nose	Low	0.293165341931374	0.0668965286593031	0.266750002576633	0.321051173180772	1	Spain	Image+Sex+Age+Education	3 - Woman blowing nose
102	4 - Couple blowing noses	Low	0.300190040666958	0.126554331756379	0.250784059134456	0.354721018362395	1	Spain	Image+Sex+Age+Education	4 - Couple blowing noses
103	5 - Woman wearing mask	Low	0.290799636735492	0.0269766985625472	0.280017068033478	0.301823351299805	1	Spain	Image+Sex+Age+Education	5 - Woman wearing mask
104	6 - Man wearing mask	Low	0.276324308939312	0.0466633620523974	0.258414293919011	0.294981867458439	1	Spain	Image+Sex+Age+Education	6 - Man wearing mask
105	3 - Woman blowing nose	Medium	0.346350826058507	0.0632250778400138	0.318855284392712	0.374912332033045	1	Spain	Image+Sex+Age+Education	3 - Woman blowing nose
106	4 - Couple blowing noses	Medium	0.340944415619846	0.122831901969856	0.289084504431256	0.396913487912783	1	Spain	Image+Sex+Age+Education	4 - Couple blowing noses
107	5 - Woman wearing mask	Medium	0.353910401437291	0.0254840336234905	0.342574521497075	0.365412894978534	1	Spain	Image+Sex+Age+Education	5 - Woman wearing mask
108	6 - Man wearing mask	Medium	0.35698493456695	0.0431370397131651	0.33782058065975	0.376618129833435	1	Spain	Image+Sex+Age+Education	6 - Man wearing mask
109	3 - Woman blowing nose	High	0.363074899233031	0.0627383787630069	0.33514451301088	0.391960695402019	1	Spain	Image+Sex+Age+Education+Month	3 - Woman blowing nose
110	4 - Couple blowing noses	High	0.370191261959992	0.123294593712097	0.315819840126226	0.428066682423225	1	Spain	Image+Sex+Age+Education+Month	4 - Couple blowing noses
111	5 - Woman wearing mask	High	0.354427237151685	0.0257071624877912	0.342985037203848	0.366038491509196	1	Spain	Image+Sex+Age+Education+Month	5 - Woman wearing mask
112	6 - Man wearing mask	High	0.367021551593948	0.0430649832111661	0.347641695080298	0.386841127564224	1	Spain	Image+Sex+Age+Education+Month	6 - Man wearing mask
113	3 - Woman blowing nose	Low	0.287429727681129	0.0674597916616269	0.261127054226779	0.315251395620884	1	Spain	Image+Sex+Age+Education+Month	3 - Woman blowing nose
114	4 - Couple blowing noses	Low	0.281928027135764	0.128484401900921	0.233841991314874	0.335571284877005	1	Spain	Image+Sex+Age+Education+Month	4 - Couple blowing noses
115	5 - Woman wearing mask	Low	0.292224491748125	0.0271536801364292	0.281339914880111	0.303352422437009	1	Spain	Image+Sex+Age+Education+Month	5 - Woman wearing mask
116	6 - Man wearing mask	Low	0.273801334626312	0.0470852826633692	0.255839528663999	0.292528473626133	1	Spain	Image+Sex+Age+Education+Month	6 - Man wearing mask
117	3 - Woman blowing nose	Medium	0.34949537308584	0.0635089738342191	0.32175168379476	0.378297023258418	1	Spain	Image+Sex+Age+Education+Month	3 - Woman blowing nose
118	4 - Couple blowing noses	Medium	0.347880710904244	0.124126021365891	0.294911004361977	0.404900963669862	1	Spain	Image+Sex+Age+Education+Month	4 - Couple blowing noses
119	5 - Woman wearing mask	Medium	0.353348271100189	0.0256953492085687	0.341927664953003	0.364938793902241	1	Spain	Image+Sex+Age+Education+Month	5 - Woman wearing mask
120	6 - Man wearing mask	Medium	0.35917711377974	0.0434327026898365	0.339827276854805	0.378996215354436	1	Spain	Image+Sex+Age+Education+Month	6 - Man wearing mask
121	3 - Woman blowing nose	High	0.458903840082324	0.067803150668202	0.426132536896786	0.492034527696532	1	United Kingdom	Image	3 - Woman blowing nose
122	4 - Couple blowing noses	High	0.297304954389103	0.135945738708978	0.244786633798419	0.355782718072905	1	United Kingdom	Image	4 - Couple blowing noses
123	5 - Woman wearing mask	High	0.393048485941802	0.0220391346742241	0.382792585816783	0.403399572826465	1	United Kingdom	Image	5 - Woman wearing mask
124	6 - Man wearing mask	High	0.441930953934017	0.0497837001513716	0.41802085370526	0.466113332280357	1	United Kingdom	Image	6 - Man wearing mask
125	3 - Woman blowing nose	Low	0.210046921202646	0.0829447951292538	0.184340646849115	0.238290669393412	1	United Kingdom	Image	3 - Woman blowing nose
126	4 - Couple blowing noses	Low	0.347489394191577	0.130492500595761	0.291966187628324	0.407494517499619	1	United Kingdom	Image	4 - Couple blowing noses
127	5 - Woman wearing mask	Low	0.252605528450266	0.0247741199511834	0.243548852196917	0.261882394600298	1	United Kingdom	Image	5 - Woman wearing mask
128	6 - Man wearing mask	Low	0.217604447205076	0.0599185479583417	0.198273572838199	0.238259907328938	1	United Kingdom	Image	6 - Man wearing mask
129	3 - Woman blowing nose	Medium	0.33104923871503	0.071796715016157	0.300658878056645	0.362917330125406	1	United Kingdom	Image	3 - Woman blowing nose
130	4 - Couple blowing noses	Medium	0.35520565141932	0.129837329202546	0.299283731556938	0.415382497280414	1	United Kingdom	Image	4 - Couple blowing noses
131	5 - Woman wearing mask	Medium	0.354345985607932	0.0225050983829291	0.34432050630906	0.364501097720875	1	United Kingdom	Image	5 - Woman wearing mask
132	6 - Man wearing mask	Medium	0.340464598860907	0.052173901500484	0.317890446445129	0.363786849997456	1	United Kingdom	Image	6 - Man wearing mask
133	3 - Woman blowing nose	High	0.456224281381475	0.0679618829587949	0.423418612136698	0.489414206260697	1	United Kingdom	Image+Sex	3 - Woman blowing nose
134	4 - Couple blowing noses	High	0.296662223363962	0.136162127596035	0.244139708010126	0.355174574879924	1	United Kingdom	Image+Sex	4 - Couple blowing noses
135	5 - Woman wearing mask	High	0.393972365025616	0.0221039494437968	0.383677557866386	0.404362170634944	1	United Kingdom	Image+Sex	5 - Woman wearing mask
136	6 - Man wearing mask	High	0.444737272851347	0.0498733521644255	0.420746997854856	0.468987934717554	1	United Kingdom	Image+Sex	6 - Man wearing mask
137	3 - Woman blowing nose	Low	0.213381774093358	0.0832520759584812	0.187272488867443	0.242047077885974	1	United Kingdom	Image+Sex	3 - Woman blowing nose
138	4 - Couple blowing noses	Low	0.348067677081731	0.131148345089189	0.292227551865463	0.408420743652376	1	United Kingdom	Image+Sex	4 - Couple blowing noses
139	5 - Woman wearing mask	Low	0.250472335519969	0.0249847312955667	0.241391832128396	0.259777450910614	1	United Kingdom	Image+Sex	5 - Woman wearing mask
140	6 - Man wearing mask	Low	0.212813594523385	0.0603123684554588	0.193682321724234	0.233287845011602	1	United Kingdom	Image+Sex	6 - Man wearing mask
141	3 - Woman blowing nose	Medium	0.330393944525167	0.0719052194951666	0.29999209798862	0.362282244203695	1	United Kingdom	Image+Sex	3 - Woman blowing nose
142	4 - Couple blowing noses	Medium	0.355270099554307	0.129997961912404	0.299276715573198	0.415527288935305	1	United Kingdom	Image+Sex	4 - Couple blowing noses
143	5 - Woman wearing mask	Medium	0.355555299454416	0.0225545209360285	0.345492010424893	0.365747908004975	1	United Kingdom	Image+Sex	5 - Woman wearing mask
144	6 - Man wearing mask	Medium	0.342449132625268	0.0522146407915107	0.319789832754447	0.365850446491972	1	United Kingdom	Image+Sex	6 - Man wearing mask
145	3 - Woman blowing nose	High	0.432759347477996	0.0689530120694068	0.399932282765217	0.466187576980796	1	United Kingdom	Image+Sex+Age	3 - Woman blowing nose
146	4 - Couple blowing noses	High	0.303884221546236	0.138171080576996	0.249799940435819	0.363996717551307	1	United Kingdom	Image+Sex+Age	4 - Couple blowing noses
147	5 - Woman wearing mask	High	0.397869276320661	0.0226491897185984	0.387284140558191	0.408550813944696	1	United Kingdom	Image+Sex+Age	5 - Woman wearing mask
148	6 - Man wearing mask	High	0.423619510948651	0.0512353657804946	0.399307391232703	0.448307147616902	1	United Kingdom	Image+Sex+Age	6 - Man wearing mask
149	3 - Woman blowing nose	Low	0.232094960993112	0.084367618988722	0.20393541473971	0.262858891907822	1	United Kingdom	Image+Sex+Age	3 - Woman blowing nose
150	4 - Couple blowing noses	Low	0.330591451999685	0.134662381231579	0.274991209761785	0.39136507251868	1	United Kingdom	Image+Sex+Age	4 - Couple blowing noses
151	5 - Woman wearing mask	Low	0.237707414222276	0.0262925109945933	0.2284961568479	0.247171035870056	1	United Kingdom	Image+Sex+Age	5 - Woman wearing mask
152	6 - Man wearing mask	Low	0.229885957221553	0.0616254070568527	0.209202567095872	0.25196271830582	1	United Kingdom	Image+Sex+Age	6 - Man wearing mask
153	3 - Woman blowing nose	Medium	0.335145691528891	0.0724072578433489	0.304297092109049	0.367469765461565	1	United Kingdom	Image+Sex+Age	3 - Woman blowing nose
154	4 - Couple blowing noses	Medium	0.36552432645408	0.130381996444514	0.308527984453163	0.426554662053989	1	United Kingdom	Image+Sex+Age	4 - Couple blowing noses
155	5 - Woman wearing mask	Medium	0.364423309457063	0.0229032537526006	0.354090657263246	0.374882478954359	1	United Kingdom	Image+Sex+Age	5 - Woman wearing mask
156	6 - Man wearing mask	Medium	0.346494531829796	0.0531633425381365	0.323292399432704	0.370450272645644	1	United Kingdom	Image+Sex+Age	6 - Man wearing mask
157	3 - Woman blowing nose	High	0.427432861272501	0.069254576528044	0.394587470767613	0.460930731920108	1	United Kingdom	Image+Sex+Age+Education	3 - Woman blowing nose
158	4 - Couple blowing noses	High	0.301164671832001	0.138335877516874	0.247332259013983	0.361092714823665	1	United Kingdom	Image+Sex+Age+Education	4 - Couple blowing noses
159	5 - Woman wearing mask	High	0.398588969294279	0.0226710496557283	0.387986850658137	0.409287053890998	1	United Kingdom	Image+Sex+Age+Education	5 - Woman wearing mask
160	6 - Man wearing mask	High	0.422428505897715	0.051313476707525	0.398100839592819	0.447138419891468	1	United Kingdom	Image+Sex+Age+Education	6 - Man wearing mask
161	3 - Woman blowing nose	Low	0.234392390464946	0.0846118355541376	0.205950600861645	0.265448933822021	1	United Kingdom	Image+Sex+Age+Education	3 - Woman blowing nose
162	4 - Couple blowing noses	Low	0.332045738898437	0.134753706731	0.276266073436123	0.392972475984926	1	United Kingdom	Image+Sex+Age+Education	4 - Couple blowing noses
163	5 - Woman wearing mask	Low	0.237326916606413	0.0263452266380224	0.228107798526387	0.246799499659042	1	United Kingdom	Image+Sex+Age+Education	5 - Woman wearing mask
164	6 - Man wearing mask	Low	0.230464975273262	0.0616682995182221	0.209729743981081	0.252594975210417	1	United Kingdom	Image+Sex+Age+Education	6 - Man wearing mask
165	3 - Woman blowing nose	Medium	0.338174748262553	0.0726449657444285	0.30707701118948	0.370736792641589	1	United Kingdom	Image+Sex+Age+Education	3 - Woman blowing nose
166	4 - Couple blowing noses	Medium	0.366789589269562	0.130438021392909	0.309668780141263	0.427915591501322	1	United Kingdom	Image+Sex+Age+Education	4 - Couple blowing noses
167	5 - Woman wearing mask	Medium	0.364084114099308	0.0229397839548452	0.353739358327421	0.374556057935512	1	United Kingdom	Image+Sex+Age+Education	5 - Woman wearing mask
168	6 - Man wearing mask	Medium	0.347106518829023	0.0532019545676735	0.323867144418274	0.371098207175202	1	United Kingdom	Image+Sex+Age+Education	6 - Man wearing mask
169	3 - Woman blowing nose	High	0.444421227055625	0.0701660001342547	0.410775503279317	0.478584422857375	1	United Kingdom	Image+Sex+Age+Education+Month	3 - Woman blowing nose
170	4 - Couple blowing noses	High	0.342555604419935	0.141179842369138	0.283202008796122	0.407280582042473	1	United Kingdom	Image+Sex+Age+Education+Month	4 - Couple blowing noses
171	5 - Woman wearing mask	High	0.394414223578737	0.0231692883578112	0.383621342421393	0.405311083812249	1	United Kingdom	Image+Sex+Age+Education+Month	5 - Woman wearing mask
172	6 - Man wearing mask	High	0.434222143478338	0.0525101583670793	0.409129948470407	0.459656085023618	1	United Kingdom	Image+Sex+Age+Education+Month	6 - Man wearing mask
173	3 - Woman blowing nose	Low	0.211190972707141	0.0867846694716848	0.18424370819219	0.240915543773964	1	United Kingdom	Image+Sex+Age+Education+Month	3 - Woman blowing nose
174	4 - Couple blowing noses	Low	0.268478504327207	0.140543456195405	0.217922240890487	0.32587632696116	1	United Kingdom	Image+Sex+Age+Education+Month	4 - Couple blowing noses
175	5 - Woman wearing mask	Low	0.237000788301895	0.0268480650493944	0.227617242211583	0.246647641899566	1	United Kingdom	Image+Sex+Age+Education+Month	5 - Woman wearing mask
176	6 - Man wearing mask	Low	0.214559476096191	0.0635781596956464	0.194306175190451	0.236304692295972	1	United Kingdom	Image+Sex+Age+Education+Month	6 - Man wearing mask
177	3 - Woman blowing nose	Medium	0.344387800237234	0.0729750926855797	0.312849807935253	0.377359133130287	1	United Kingdom	Image+Sex+Age+Education+Month	3 - Woman blowing nose
178	4 - Couple blowing noses	Medium	0.388965891252858	0.132847360891159	0.329148856839111	0.452324012720229	1	United Kingdom	Image+Sex+Age+Education+Month	4 - Couple blowing noses
179	5 - Woman wearing mask	Medium	0.368584988119368	0.0232618424148063	0.358039282271895	0.379257803190424	1	United Kingdom	Image+Sex+Age+Education+Month	5 - Woman wearing mask
180	6 - Man wearing mask	Medium	0.351218380425471	0.0540823531409425	0.327461814395251	0.375735548471984	1	United Kingdom	Image+Sex+Age+Education+Month	6 - Man wearing mask
181	3 - Woman blowing nose	High	0.276190079691216	0.0771692099000292	0.246997865825667	0.307423884073978	1	United States	Image	3 - Woman blowing nose
182	4 - Couple blowing noses	High	0.275944040480316	0.112565388971909	0.234101531533576	0.32211992449434	1	United States	Image	4 - Couple blowing noses
183	5 - Woman wearing mask	High	0.28134233759106	0.0144784021866446	0.275640557048797	0.287115312845413	1	United States	Image	5 - Woman wearing mask
184	6 - Man wearing mask	High	0.302436035777918	0.0364331135990666	0.287587076715187	0.317709772295117	1	United States	Image	6 - Man wearing mask
185	3 - Woman blowing nose	Low	0.43928647460427	0.0695209863221603	0.406050444593138	0.473076134527212	1	United States	Image	3 - Woman blowing nose
186	4 - Couple blowing noses	Low	0.417725206037885	0.102021596658348	0.3700325139123	0.467008001311112	1	United States	Image	4 - Couple blowing noses
187	5 - Woman wearing mask	Low	0.419259407356306	0.013193703277206	0.412976656447388	0.425568447020795	1	United States	Image	5 - Woman wearing mask
188	6 - Man wearing mask	Low	0.379725397237222	0.0344808729831904	0.363942008250729	0.395767374262592	1	United States	Image	6 - Man wearing mask
189	3 - Woman blowing nose	Medium	0.284523445704514	0.076472206933648	0.255019896974801	0.315992501071108	1	United States	Image	3 - Woman blowing nose
190	4 - Couple blowing noses	Medium	0.306330753481799	0.109151556284158	0.262839325505837	0.353566961490225	1	United States	Image	4 - Couple blowing noses
191	5 - Woman wearing mask	Medium	0.299398255052634	0.014214741709343	0.293587144154032	0.305274681516843	1	United States	Image	5 - Woman wearing mask
192	6 - Man wearing mask	Medium	0.31783856698486	0.0359383552003822	0.3027660495934	0.333302740740463	1	United States	Image	6 - Man wearing mask
193	3 - Woman blowing nose	High	0.270388210298717	0.0777371949695427	0.241400615795588	0.30147334097895	1	United States	Image+Sex	3 - Woman blowing nose
194	4 - Couple blowing noses	High	0.274021908356452	0.113274026227029	0.232129661291566	0.320320617867581	1	United States	Image+Sex	4 - Couple blowing noses
195	5 - Woman wearing mask	High	0.282273773642032	0.0147160018714548	0.276467218166416	0.288153713365871	1	United States	Image+Sex	5 - Woman wearing mask
196	6 - Man wearing mask	High	0.304868322845094	0.0366939821531685	0.289844328798002	0.320319815023672	1	United States	Image+Sex	6 - Man wearing mask
197	3 - Woman blowing nose	Low	0.449795899978996	0.0708521837924175	0.415721277332438	0.484348203583593	1	United States	Image+Sex	3 - Woman blowing nose
198	4 - Couple blowing noses	Low	0.420713671958813	0.104055554170911	0.371966543255635	0.47105757794055	1	United States	Image+Sex	4 - Couple blowing noses
199	5 - Woman wearing mask	Low	0.416517137864609	0.0134777583424434	0.410111758540936	0.422950829245251	1	United States	Image+Sex	5 - Woman wearing mask
200	6 - Man wearing mask	Low	0.374009990923691	0.0352050078298879	0.358000659536258	0.39030000139827	1	United States	Image+Sex	6 - Man wearing mask
201	3 - Woman blowing nose	Medium	0.279815889722287	0.0769825160253959	0.250441689506666	0.311204947712392	1	United States	Image+Sex	3 - Woman blowing nose
202	4 - Couple blowing noses	Medium	0.305264419684735	0.109828605684867	0.261610815401439	0.352722642831937	1	United States	Image+Sex	4 - Couple blowing noses
203	5 - Woman wearing mask	Medium	0.301209088493359	0.0144283537147285	0.295290518186173	0.307194574408046	1	United States	Image+Sex	5 - Woman wearing mask
204	6 - Man wearing mask	Medium	0.321121686231215	0.0361709310300006	0.305866518956589	0.336768569156463	1	United States	Image+Sex	6 - Man wearing mask
205	3 - Woman blowing nose	High	0.25631256635394	0.0782743447681069	0.228176214617622	0.286629951472734	1	United States	Image+Sex+Age	3 - Woman blowing nose
206	4 - Couple blowing noses	High	0.281352007500361	0.114097357707595	0.238414481777015	0.32868505835358	1	United States	Image+Sex+Age	4 - Couple blowing noses
207	5 - Woman wearing mask	High	0.282488662086001	0.0148511039977061	0.276626400457159	0.288425622137117	1	United States	Image+Sex+Age	5 - Woman wearing mask
208	6 - Man wearing mask	High	0.287096713500716	0.0374505164168237	0.272311133148646	0.302351538279023	1	United States	Image+Sex+Age	6 - Man wearing mask
209	3 - Woman blowing nose	Low	0.45992898324251	0.0712009147764588	0.425513535368362	0.494730864695924	1	United States	Image+Sex+Age	3 - Woman blowing nose
210	4 - Couple blowing noses	Low	0.411593749450058	0.104769634854149	0.362917065343817	0.46206402524659	1	United States	Image+Sex+Age	4 - Couple blowing noses
211	5 - Woman wearing mask	Low	0.415269266151622	0.0136040669521259	0.408809796918033	0.421757986413466	1	United States	Image+Sex+Age	5 - Woman wearing mask
212	6 - Man wearing mask	Low	0.385060023397987	0.0356786837214846	0.368640300868996	0.401745726716829	1	United States	Image+Sex+Age	6 - Man wearing mask
213	3 - Woman blowing nose	Medium	0.28375845040355	0.0771629371869201	0.254049389334093	0.315472448556726	1	United States	Image+Sex+Age	3 - Woman blowing nose
214	4 - Couple blowing noses	Medium	0.30705424304958	0.109979986557098	0.263184131154667	0.354716588126565	1	United States	Image+Sex+Age	4 - Couple blowing noses
215	5 - Woman wearing mask	Medium	0.302242071762378	0.0145254350183175	0.296272137724929	0.30827960369531	1	United States	Image+Sex+Age	5 - Woman wearing mask
216	6 - Man wearing mask	Medium	0.327843263101297	0.0365962762050058	0.312236675455292	0.343839931660579	1	United States	Image+Sex+Age	6 - Man wearing mask
217	3 - Woman blowing nose	High	0.257650387464993	0.0783358694693232	0.229391164012615	0.288089450545046	1	United States	Image+Sex+Age+Education	3 - Woman blowing nose
218	4 - Couple blowing noses	High	0.281580287902842	0.114171765185444	0.23859299713723	0.328966357207482	1	United States	Image+Sex+Age+Education	4 - Couple blowing noses
219	5 - Woman wearing mask	High	0.282924774709823	0.0148970730788464	0.277038911538292	0.288885718833593	1	United States	Image+Sex+Age+Education	5 - Woman wearing mask
220	6 - Man wearing mask	High	0.287481272517061	0.0374749385273907	0.272673969451656	0.3027579576048	1	United States	Image+Sex+Age+Education	6 - Man wearing mask
221	3 - Woman blowing nose	Low	0.457585088284975	0.0714613429343804	0.423082999350765	0.492498883535947	1	United States	Image+Sex+Age+Education	3 - Woman blowing nose
222	4 - Couple blowing noses	Low	0.411122274789603	0.104998680246878	0.362363268800825	0.461691658928564	1	United States	Image+Sex+Age+Education	4 - Couple blowing noses
223	5 - Woman wearing mask	Low	0.414633058285922	0.0136672948443963	0.40814664122036	0.421149207307313	1	United States	Image+Sex+Age+Education	5 - Woman wearing mask
224	6 - Man wearing mask	Low	0.38448260959746	0.0357732180646475	0.368029676484767	0.401204126212693	1	United States	Image+Sex+Age+Education	6 - Man wearing mask
225	3 - Woman blowing nose	Medium	0.284764524250031	0.0772815523915258	0.254943466940588	0.316591569301599	1	United States	Image+Sex+Age+Education	3 - Woman blowing nose
226	4 - Couple blowing noses	Medium	0.307297437307555	0.110054241041229	0.263377550711561	0.355011517808924	1	United States	Image+Sex+Age+Education	4 - Couple blowing noses
227	5 - Woman wearing mask	Medium	0.302442167004255	0.0145787600718208	0.296448161104047	0.308504224594063	1	United States	Image+Sex+Age+Education	5 - Woman wearing mask
228	6 - Man wearing mask	Medium	0.328036117885479	0.0366373692909005	0.31240731566972	0.344055556428615	1	United States	Image+Sex+Age+Education	6 - Man wearing mask
229	3 - Woman blowing nose	High	0.276374022260004	0.0793984149794913	0.246356905630809	0.308551156086878	1	United States	Image+Sex+Age+Education+Month	3 - Woman blowing nose
230	4 - Couple blowing noses	High	0.302871917776242	0.115096113199499	0.257454070372993	0.352498460371483	1	United States	Image+Sex+Age+Education+Month	4 - Couple blowing noses
231	5 - Woman wearing mask	High	0.280835386738649	0.0151493039036191	0.274877774764895	0.286871038608961	1	United States	Image+Sex+Age+Education+Month	5 - Woman wearing mask
232	6 - Man wearing mask	High	0.294666136887988	0.0378696975393604	0.279478171002099	0.3103239942364	1	United States	Image+Sex+Age+Education+Month	6 - Man wearing mask
233	3 - Woman blowing nose	Low	0.421507707842941	0.0729677060775518	0.38708042634152	0.456715346723741	1	United States	Image+Sex+Age+Education+Month	3 - Woman blowing nose
234	4 - Couple blowing noses	Low	0.373240885461601	0.106212039644312	0.325961042900051	0.423074100989849	1	United States	Image+Sex+Age+Education+Month	4 - Couple blowing noses
235	5 - Woman wearing mask	Low	0.416695164279265	0.0138438576612131	0.410115372945922	0.423304766411123	1	United States	Image+Sex+Age+Education+Month	5 - Woman wearing mask
236	6 - Man wearing mask	Low	0.370636483688547	0.0363226879733766	0.354188496522893	0.387390113356591	1	United States	Image+Sex+Age+Education+Month	6 - Man wearing mask
237	3 - Woman blowing nose	Medium	0.302118269897055	0.0781808708118566	0.270820680520276	0.335369264786054	1	United States	Image+Sex+Age+Education+Month	3 - Woman blowing nose
238	4 - Couple blowing noses	Medium	0.323887196762157	0.11087583254976	0.278226213888367	0.373167496272802	1	United States	Image+Sex+Age+Education+Month	4 - Couple blowing noses
239	5 - Woman wearing mask	Medium	0.302469448982086	0.0147754494645865	0.296394730966572	0.308614061032591	1	United States	Image+Sex+Age+Education+Month	5 - Woman wearing mask
240	6 - Man wearing mask	Medium	0.334697379423465	0.0369579736692732	0.318765358031021	0.351015391041365	1	United States	Image+Sex+Age+Education+Month	6 - Man wearing mask
