# Supplementary material for: Assessing self-selection biases in Facebook-recruited online surveys: Evidence from the COVID-19 Health Behavior Survey
Source: PLoS One. 2025 Jul 8;20(7):e0326884. doi: 10.1371/journal.pone.0326884 (PMC12237053; doi:10.1371/journal.pone.0326884)
Supplement: S4 File — (ZIP) [file pone.0326884.s004.zip › Supplementary_Material/S_Data_Figure_S3.csv]

	Image	Country	Education	Percent
1	Total	Belgium	Secondary school or lower	48.3549439887095
2	Total	Belgium	University level	48.6901296639323
3	Total	Belgium	Postgraduate Degree	2.95492634735821
4	Total	France	Secondary school or lower	22.6867950131456
5	Total	France	University level	70.7743193961496
6	Total	France	Postgraduate Degree	6.53888559070478
7	Total	Germany	Secondary school or lower	64.2419397815081
8	Total	Germany	University level	32.4984456878941
9	Total	Germany	Postgraduate Degree	3.25961453059774
10	Total	Italy	Secondary school or lower	54.9767312634577
11	Total	Italy	University level	35.2503993887616
12	Total	Italy	Postgraduate Degree	9.77286934778079
13	Total	Netherlands	Secondary school or lower	73.8641798182688
14	Total	Netherlands	University level	24.4141559062649
15	Total	Netherlands	Postgraduate Degree	1.72166427546628
16	Total	Spain	Secondary school or lower	33.7943262411348
17	Total	Spain	University level	56.3741134751773
18	Total	Spain	Postgraduate Degree	9.83156028368794
19	Total	United Kingdom	Secondary school or lower	45.4782608695652
20	Total	United Kingdom	University level	46.7652173913043
21	Total	United Kingdom	Postgraduate Degree	7.75652173913043
22	Total	United States	Secondary school or lower	38.4108700900093
23	Total	United States	University level	56.1161499465462
24	Total	United States	Postgraduate Degree	5.47297996344449
25	1 - Male athlete	Belgium	Secondary school or lower	50
26	2 - Group of athletes	Belgium	Secondary school or lower	43.8709677419355
27	3 - Woman blowing nose	Belgium	Secondary school or lower	65.3363740022805
28	4 - Couple blowing noses	Belgium	Secondary school or lower	59.6685082872928
29	5 - Woman wearing mask	Belgium	Secondary school or lower	42.0999856754047
30	6 - Man wearing mask	Belgium	Secondary school or lower	57.1658615136876
31	1 - Male athlete	Belgium	University level	44.7368421052632
32	2 - Group of athletes	Belgium	University level	52.258064516129
33	3 - Woman blowing nose	Belgium	University level	33.0672748004561
34	4 - Couple blowing noses	Belgium	University level	37.5690607734807
35	5 - Woman wearing mask	Belgium	University level	54.2472425153989
36	6 - Man wearing mask	Belgium	University level	41.1272141706924
37	1 - Male athlete	Belgium	Postgraduate Degree	5.26315789473684
38	2 - Group of athletes	Belgium	Postgraduate Degree	3.87096774193548
39	3 - Woman blowing nose	Belgium	Postgraduate Degree	1.5963511972634
40	4 - Couple blowing noses	Belgium	Postgraduate Degree	2.76243093922652
41	5 - Woman wearing mask	Belgium	Postgraduate Degree	3.65277180919639
42	6 - Man wearing mask	Belgium	Postgraduate Degree	1.70692431561997
43	1 - Male athlete	France	Secondary school or lower	16.6666666666667
44	2 - Group of athletes	France	Secondary school or lower	27.8260869565217
45	3 - Woman blowing nose	France	Secondary school or lower	40.2810304449649
46	4 - Couple blowing noses	France	Secondary school or lower	16.4021164021164
47	5 - Woman wearing mask	France	Secondary school or lower	20.5141603093322
48	6 - Man wearing mask	France	Secondary school or lower	32.053872053872
49	1 - Male athlete	France	University level	83.3333333333333
50	2 - Group of athletes	France	University level	60.8695652173913
51	3 - Woman blowing nose	France	University level	51.9906323185012
52	4 - Couple blowing noses	France	University level	80.9523809523809
53	5 - Woman wearing mask	France	University level	73.0483854112237
54	6 - Man wearing mask	France	University level	60.9427609427609
55	1 - Male athlete	France	Postgraduate Degree	0
56	2 - Group of athletes	France	Postgraduate Degree	11.304347826087
57	3 - Woman blowing nose	France	Postgraduate Degree	7.72833723653396
58	4 - Couple blowing noses	France	Postgraduate Degree	2.64550264550265
59	5 - Woman wearing mask	France	Postgraduate Degree	6.43745427944404
60	6 - Man wearing mask	France	Postgraduate Degree	7.003367003367
61	1 - Male athlete	Germany	Secondary school or lower	53.3333333333333
62	2 - Group of athletes	Germany	Secondary school or lower	53.6363636363636
63	3 - Woman blowing nose	Germany	Secondary school or lower	71.6494845360825
64	4 - Couple blowing noses	Germany	Secondary school or lower	68.0608365019012
65	5 - Woman wearing mask	Germany	Secondary school or lower	63.3934535738143
66	6 - Man wearing mask	Germany	Secondary school or lower	67.2619047619048
67	1 - Male athlete	Germany	University level	44.4444444444444
68	2 - Group of athletes	Germany	University level	42.7272727272727
69	3 - Woman blowing nose	Germany	University level	24.7422680412371
70	4 - Couple blowing noses	Germany	University level	28.5171102661597
71	5 - Woman wearing mask	Germany	University level	33.3611667780004
72	6 - Man wearing mask	Germany	University level	29.4940476190476
73	1 - Male athlete	Germany	Postgraduate Degree	2.22222222222222
74	2 - Group of athletes	Germany	Postgraduate Degree	3.63636363636364
75	3 - Woman blowing nose	Germany	Postgraduate Degree	3.60824742268041
76	4 - Couple blowing noses	Germany	Postgraduate Degree	3.42205323193916
77	5 - Woman wearing mask	Germany	Postgraduate Degree	3.24537964818526
78	6 - Man wearing mask	Germany	Postgraduate Degree	3.24404761904762
79	1 - Male athlete	Italy	Secondary school or lower	63.8297872340426
80	2 - Group of athletes	Italy	Secondary school or lower	60.8108108108108
81	3 - Woman blowing nose	Italy	Secondary school or lower	59.2720970537262
82	4 - Couple blowing noses	Italy	Secondary school or lower	50.1618122977346
83	5 - Woman wearing mask	Italy	Secondary school or lower	54.4402918668802
84	6 - Man wearing mask	Italy	Secondary school or lower	55.8294470353098
85	1 - Male athlete	Italy	University level	29.7872340425532
86	2 - Group of athletes	Italy	University level	31.0810810810811
87	3 - Woman blowing nose	Italy	University level	31.629116117851
88	4 - Couple blowing noses	Italy	University level	42.3948220064725
89	5 - Woman wearing mask	Italy	University level	35.6202171204841
90	6 - Man wearing mask	Italy	University level	34.3770819453698
91	1 - Male athlete	Italy	Postgraduate Degree	6.38297872340426
92	2 - Group of athletes	Italy	Postgraduate Degree	8.10810810810811
93	3 - Woman blowing nose	Italy	Postgraduate Degree	9.09878682842288
94	4 - Couple blowing noses	Italy	Postgraduate Degree	7.44336569579288
95	5 - Woman wearing mask	Italy	Postgraduate Degree	9.9394910126357
96	6 - Man wearing mask	Italy	Postgraduate Degree	9.79347101932045
97	1 - Male athlete	Netherlands	Secondary school or lower	70
98	2 - Group of athletes	Netherlands	Secondary school or lower	68.5950413223141
99	3 - Woman blowing nose	Netherlands	Secondary school or lower	87.7551020408163
100	4 - Couple blowing noses	Netherlands	Secondary school or lower	79.5454545454545
101	5 - Woman wearing mask	Netherlands	Secondary school or lower	66.0090070769891
102	6 - Man wearing mask	Netherlands	Secondary school or lower	82.0977484898408
103	1 - Male athlete	Netherlands	University level	30
104	2 - Group of athletes	Netherlands	University level	31.404958677686
105	3 - Woman blowing nose	Netherlands	University level	11.3890717577354
106	4 - Couple blowing noses	Netherlands	University level	18.1818181818182
107	5 - Woman wearing mask	Netherlands	University level	31.7392236757452
108	6 - Man wearing mask	Netherlands	University level	16.7490389895662
109	1 - Male athlete	Netherlands	Postgraduate Degree	0
110	2 - Group of athletes	Netherlands	Postgraduate Degree	0
111	3 - Woman blowing nose	Netherlands	Postgraduate Degree	0.855826201448321
112	4 - Couple blowing noses	Netherlands	Postgraduate Degree	2.27272727272727
113	5 - Woman wearing mask	Netherlands	Postgraduate Degree	2.25176924726571
114	6 - Man wearing mask	Netherlands	Postgraduate Degree	1.15321252059308
115	1 - Male athlete	Spain	Secondary school or lower	35.7664233576642
116	2 - Group of athletes	Spain	Secondary school or lower	38.5474860335196
117	3 - Woman blowing nose	Spain	Secondary school or lower	42.2771403353928
118	4 - Couple blowing noses	Spain	Secondary school or lower	39.4648829431438
119	5 - Woman wearing mask	Spain	Secondary school or lower	31.0833806012479
120	6 - Man wearing mask	Spain	Secondary school or lower	36.491935483871
121	1 - Male athlete	Spain	University level	56.9343065693431
122	2 - Group of athletes	Spain	University level	50.8379888268156
123	3 - Woman blowing nose	Spain	University level	49.4263018534863
124	4 - Couple blowing noses	Spain	University level	52.8428093645485
125	5 - Woman wearing mask	Spain	University level	58.7209302325581
126	6 - Man wearing mask	Spain	University level	53.6693548387097
127	1 - Male athlete	Spain	Postgraduate Degree	7.2992700729927
128	2 - Group of athletes	Spain	Postgraduate Degree	10.6145251396648
129	3 - Woman blowing nose	Spain	Postgraduate Degree	8.29655781112092
130	4 - Couple blowing noses	Spain	Postgraduate Degree	7.69230769230769
131	5 - Woman wearing mask	Spain	Postgraduate Degree	10.195689166194
132	6 - Man wearing mask	Spain	Postgraduate Degree	9.83870967741936
133	1 - Male athlete	United Kingdom	Secondary school or lower	50
134	2 - Group of athletes	United Kingdom	Secondary school or lower	50.6666666666667
135	3 - Woman blowing nose	United Kingdom	Secondary school or lower	61.0730593607306
136	4 - Couple blowing noses	United Kingdom	Secondary school or lower	54.0540540540541
137	5 - Woman wearing mask	United Kingdom	Secondary school or lower	42.3638470451912
138	6 - Man wearing mask	United Kingdom	Secondary school or lower	51.8948655256724
139	1 - Male athlete	United Kingdom	University level	37.5
140	2 - Group of athletes	United Kingdom	University level	41.3333333333333
141	3 - Woman blowing nose	United Kingdom	University level	35.7305936073059
142	4 - Couple blowing noses	United Kingdom	University level	40.1544401544402
143	5 - Woman wearing mask	United Kingdom	University level	49.3858632676709
144	6 - Man wearing mask	United Kingdom	University level	40.281173594132
145	1 - Male athlete	United Kingdom	Postgraduate Degree	12.5
146	2 - Group of athletes	United Kingdom	Postgraduate Degree	8
147	3 - Woman blowing nose	United Kingdom	Postgraduate Degree	3.19634703196347
148	4 - Couple blowing noses	United Kingdom	Postgraduate Degree	5.79150579150579
149	5 - Woman wearing mask	United Kingdom	Postgraduate Degree	8.25028968713789
150	6 - Man wearing mask	United Kingdom	Postgraduate Degree	7.8239608801956
151	1 - Male athlete	United States	Secondary school or lower	32.1608040201005
152	2 - Group of athletes	United States	Secondary school or lower	33.6683417085427
153	3 - Woman blowing nose	United States	Secondary school or lower	38.8095238095238
154	4 - Couple blowing noses	United States	Secondary school or lower	38.9873417721519
155	5 - Woman wearing mask	United States	Secondary school or lower	38.5776044757142
156	6 - Man wearing mask	United States	Secondary school or lower	38.0285634276113
157	1 - Male athlete	United States	University level	62.3115577889447
158	2 - Group of athletes	United States	University level	58.0402010050251
159	3 - Woman blowing nose	United States	University level	56.9047619047619
160	4 - Couple blowing noses	United States	University level	55.6962025316456
161	5 - Woman wearing mask	United States	University level	56.0396711028228
162	6 - Man wearing mask	United States	University level	55.922710725287
163	1 - Male athlete	United States	Postgraduate Degree	5.52763819095477
164	2 - Group of athletes	United States	Postgraduate Degree	8.29145728643216
165	3 - Woman blowing nose	United States	Postgraduate Degree	4.28571428571429
166	4 - Couple blowing noses	United States	Postgraduate Degree	5.31645569620253
167	5 - Woman wearing mask	United States	Postgraduate Degree	5.38272442146308
168	6 - Man wearing mask	United States	Postgraduate Degree	6.04872584710165
