# Supplementary material for: Assessing self-selection biases in Facebook-recruited online surveys: Evidence from the COVID-19 Health Behavior Survey
Source: PLoS One. 2025 Jul 8;20(7):e0326884. doi: 10.1371/journal.pone.0326884 (PMC12237053; doi:10.1371/journal.pone.0326884)
Supplement: S4 File — (ZIP) [file pone.0326884.s004.zip › Supplementary_Material/S_Data_Figure_S4.csv]

	x	predicted	std.error	conf.low	conf.high	group	Country	Model
1	3 - Woman blowing nose	0.671607753705781	0.0719028013172055	0.639809819156662	0.701906415447711	1	Belgium	Image
2	4 - Couple blowing noses	0.773480662983126	0.177575498815725	0.706828183673119	0.828653168588775	1	Belgium	Image
3	5 - Woman wearing mask	0.550350952585587	0.0240593827319536	0.538656020684241	0.561990491122133	1	Belgium	Image
4	6 - Man wearing mask	0.550402576489542	0.0360758906399244	0.532850099568562	0.567830441071366	1	Belgium	Image
11	3 - Woman blowing nose	0.672259577388747	0.072024288643081	0.640436143098272	0.702574496035614	1	Belgium	Image+Sex
21	4 - Couple blowing noses	0.773982811503847	0.177808998301313	0.707327465720208	0.829124888685544	1	Belgium	Image+Sex
31	5 - Woman wearing mask	0.552244132654078	0.0241400104044854	0.540518087148078	0.563912361680585	1	Belgium	Image+Sex
41	6 - Man wearing mask	0.546617833149743	0.0362122991413626	0.528977414510936	0.564141951999697	1	Belgium	Image+Sex
12	3 - Woman blowing nose	0.651103355397899	0.0729616283043306	0.617958131047127	0.682848799850046	1	Belgium	Image+Sex+Age
22	4 - Couple blowing noses	0.787808881064169	0.17984435337864	0.722977564947736	0.840808574592221	1	Belgium	Image+Sex+Age
32	5 - Woman wearing mask	0.566221484328286	0.024969210270216	0.554164739262795	0.578200350403521	1	Belgium	Image+Sex+Age
42	6 - Man wearing mask	0.522635620818817	0.037463015957471	0.504294457541403	0.540915944803544	1	Belgium	Image+Sex+Age
13	3 - Woman blowing nose	0.660142064830923	0.0733947582444192	0.627165604413251	0.691635903930925	1	Belgium	Image+Sex+Age+Education
23	4 - Couple blowing noses	0.79182341146905	0.180127475785057	0.727684911986503	0.844091955289865	1	Belgium	Image+Sex+Age+Education
33	5 - Woman wearing mask	0.562683594097207	0.0251155915170217	0.550535567967036	0.574756896990574	1	Belgium	Image+Sex+Age+Education
43	6 - Man wearing mask	0.528237501166551	0.0377122996529886	0.509787641476988	0.546610540258856	1	Belgium	Image+Sex+Age+Education
14	3 - Woman blowing nose	0.646289713289032	0.0810945051388013	0.609170641728109	0.681725313429569	1	Belgium	Image+Sex+Age+Education+Month
24	4 - Couple blowing noses	0.696175600277002	0.194506539945215	0.610146059456671	0.770365796439002	1	Belgium	Image+Sex+Age+Education+Month
34	5 - Woman wearing mask	0.589090827023437	0.0286914024047767	0.575413720726505	0.602631609150413	1	Belgium	Image+Sex+Age+Education+Month
44	6 - Man wearing mask	0.573679020817958	0.0421957138664093	0.55334011528014	0.59377170052647	1	Belgium	Image+Sex+Age+Education+Month
15	3 - Woman blowing nose	0.637002341920331	0.100638374554053	0.590281537862435	0.681272211584664	1	France	Image
25	4 - Couple blowing noses	0.820105820105816	0.189376280513701	0.75876012258301	0.868554187533715	1	France	Image
35	5 - Woman wearing mask	0.527745845960915	0.0204770041151565	0.517733389388127	0.537736031439595	1	France	Image
45	6 - Man wearing mask	0.654545454545416	0.0545721873867463	0.629977534404556	0.678315110230891	1	France	Image
16	3 - Woman blowing nose	0.637714756379816	0.100730048709808	0.59098334466256	0.681980094415185	1	France	Image+Sex
26	4 - Couple blowing noses	0.81580236644759	0.189535184575776	0.753372504318746	0.865255562985179	1	France	Image+Sex
36	5 - Woman wearing mask	0.528210444139075	0.0205005164702135	0.518187339514092	0.538210855094671	1	France	Image+Sex
46	6 - Man wearing mask	0.653019444716849	0.0546289271702616	0.628378641537916	0.67686658419472	1	France	Image+Sex
17	3 - Woman blowing nose	0.61253717216893	0.10156761483613	0.564370993550282	0.658599330253297	1	France	Image+Sex+Age
27	4 - Couple blowing noses	0.842041877984765	0.191367936410227	0.785569884553604	0.885803456622962	1	France	Image+Sex+Age
37	5 - Woman wearing mask	0.53397628048431	0.0208088052603542	0.523814561769809	0.544109879754337	1	France	Image+Sex+Age
47	6 - Man wearing mask	0.625291400007386	0.0562085489354824	0.599144644382474	0.65072688803546	1	France	Image+Sex+Age
18	3 - Woman blowing nose	0.616056066191784	0.101889748940389	0.567863902206132	0.662072049606359	1	France	Image+Sex+Age+Education
28	4 - Couple blowing noses	0.842407127590956	0.191325878678809	0.786046397487876	0.886072884435627	1	France	Image+Sex+Age+Education
38	5 - Woman wearing mask	0.533682704013968	0.0208315776007319	0.52350916244967	0.54382830584405	1	France	Image+Sex+Age+Education
48	6 - Man wearing mask	0.626845980894034	0.0563059794811279	0.600692634370199	0.652277946042614	1	France	Image+Sex+Age+Education
19	3 - Woman blowing nose	0.622763276267841	0.120152731651785	0.566061163639553	0.676293211508145	1	France	Image+Sex+Age+Education+Month
29	4 - Couple blowing noses	0.625798684575767	0.206976033321388	0.527115677514874	0.715021805188165	1	France	Image+Sex+Age+Education+Month
39	5 - Woman wearing mask	0.56813823740261	0.0249434090040001	0.55610548410395	0.5800911067929	1	France	Image+Sex+Age+Education+Month
49	6 - Man wearing mask	0.608544071310377	0.0647316336918197	0.577940525299596	0.638317272511457	1	France	Image+Sex+Age+Education+Month
110	3 - Woman blowing nose	0.502577319587563	0.0717967696963896	0.467443698225666	0.537685507741955	1	Germany	Image
210	4 - Couple blowing noses	0.787071969239087	0.150522388321735	0.733479211009802	0.832351308131705	1	Germany	Image
310	5 - Woman wearing mask	0.465208194176941	0.0149582880498571	0.45792220959948	0.472509056504963	1	Germany	Image
410	6 - Man wearing mask	0.490476190476172	0.0345095385267377	0.47359027658651	0.507383864758437	1	Germany	Image
111	3 - Woman blowing nose	0.498613982833779	0.0719102382297132	0.463443955014951	0.533797731367917	1	Germany	Image+Sex
211	4 - Couple blowing noses	0.786811403812761	0.150569498374799	0.733157232326416	0.832147231965465	1	Germany	Image+Sex
311	5 - Woman wearing mask	0.465292209705371	0.0149651946648044	0.458002675894532	0.472596599395336	1	Germany	Image+Sex
411	6 - Man wearing mask	0.490798410695172	0.0345266196744943	0.473903374649214	0.507714492221113	1	Germany	Image+Sex
112	3 - Woman blowing nose	0.465737860323865	0.0730238476528614	0.430358708251235	0.501465105552971	1	Germany	Image+Sex+Age
212	4 - Couple blowing noses	0.78058845012046	0.151381676921358	0.72559686038076	0.827184255474769	1	Germany	Image+Sex+Age
312	5 - Woman wearing mask	0.470967810928895	0.0151520108542781	0.463575409898368	0.47837296918748	1	Germany	Image+Sex+Age
412	6 - Man wearing mask	0.467206009223439	0.0356049209167131	0.449881644828093	0.484609817072721	1	Germany	Image+Sex+Age
113	3 - Woman blowing nose	0.468608468127224	0.0730991488132813	0.433151824417159	0.504384937156579	1	Germany	Image+Sex+Age+Education
213	4 - Couple blowing noses	0.7813110999932	0.151414487192291	0.726424375324516	0.827796463138099	1	Germany	Image+Sex+Age+Education
313	5 - Woman wearing mask	0.47052811437417	0.0151663012058793	0.463129608918637	0.477939593364367	1	Germany	Image+Sex+Age+Education
413	6 - Man wearing mask	0.468605217841706	0.0356383506206263	0.451256690248756	0.486029969530737	1	Germany	Image+Sex+Age+Education
114	3 - Woman blowing nose	0.473821522497771	0.0895330549716316	0.43038235819058	0.517660603393362	1	Germany	Image+Sex+Age+Education+Month
214	4 - Couple blowing noses	0.620649236410094	0.169589582149248	0.539893853822234	0.695231896761596	1	Germany	Image+Sex+Age+Education+Month
314	5 - Woman wearing mask	0.465338198226441	0.0184413652088779	0.456357749321484	0.474341174861673	1	Germany	Image+Sex+Age+Education+Month
414	6 - Man wearing mask	0.472840438454331	0.0420472632944643	0.452355889702253	0.493416839895765	1	Germany	Image+Sex+Age+Education+Month
115	3 - Woman blowing nose	0.851819757365642	0.0828567848943596	0.830130052594849	0.871169825809068	1	Italy	Image
215	4 - Couple blowing noses	0.870550161811087	0.169461969416104	0.828309376156715	0.90360790025875	1	Italy	Image
315	5 - Woman wearing mask	0.700302544936522	0.0205906897421537	0.691764601742367	0.708703578597688	1	Italy	Image
415	6 - Man wearing mask	0.780812791472087	0.0623919186729118	0.759167964172166	0.801022157215746	1	Italy	Image
116	3 - Woman blowing nose	0.849854052211926	0.0830243117961881	0.827887959012502	0.869458734481785	1	Italy	Image+Sex
216	4 - Couple blowing noses	0.870206317556487	0.169783371199501	0.827785733196475	0.903397103456705	1	Italy	Image+Sex
316	5 - Woman wearing mask	0.702702102614462	0.02074516951581	0.69413839054633	0.711125826511688	1	Italy	Image+Sex
416	6 - Man wearing mask	0.779642984119411	0.0625658060722076	0.757855915898511	0.79998710963819	1	Italy	Image+Sex
117	3 - Woman blowing nose	0.842449918267046	0.0835902912477052	0.819466456555878	0.862996574142211	1	Italy	Image+Sex+Age
217	4 - Couple blowing noses	0.873807822820006	0.170471977221848	0.832149103706015	0.906291614320265	1	Italy	Image+Sex+Age
317	5 - Woman wearing mask	0.708419028995077	0.0212207472098644	0.69975387821438	0.716935263655984	1	Italy	Image+Sex+Age
417	6 - Man wearing mask	0.770040248298914	0.0641591694123175	0.747021379059009	0.791549059527334	1	Italy	Image+Sex+Age
118	3 - Woman blowing nose	0.841972202943238	0.0836223447092229	0.818924714377734	0.862578443331692	1	Italy	Image+Sex+Age+Education
218	4 - Couple blowing noses	0.87417468829982	0.170503252183808	0.832605336371109	0.906579331666794	1	Italy	Image+Sex+Age+Education
318	5 - Woman wearing mask	0.708639172690388	0.0212342963233545	0.699972216442182	0.717156931464426	1	Italy	Image+Sex+Age+Education
418	6 - Man wearing mask	0.769964714695026	0.0641669382085546	0.74693789117655	0.791481190668228	1	Italy	Image+Sex+Age+Education
119	3 - Woman blowing nose	0.804033826666347	0.0915063744830393	0.774229629165289	0.830763565766354	1	Italy	Image+Sex+Age+Education+Month
219	4 - Couple blowing noses	0.799067714420538	0.186009029315939	0.734174513453827	0.851327212701668	1	Italy	Image+Sex+Age+Education+Month
319	5 - Woman wearing mask	0.78431905238809	0.0289073114764736	0.774580482485949	0.793748925271582	1	Italy	Image+Sex+Age+Education+Month
419	6 - Man wearing mask	0.784680625947823	0.0720999319374643	0.759847046634015	0.807596476546373	1	Italy	Image+Sex+Age+Education+Month
