# Supplementary material for: Assessing self-selection biases in Facebook-recruited online surveys: Evidence from the COVID-19 Health Behavior Survey
Source: PLoS One. 2025 Jul 8;20(7):e0326884. doi: 10.1371/journal.pone.0326884 (PMC12237053; doi:10.1371/journal.pone.0326884)
Supplement: S4 File — (ZIP) [file pone.0326884.s004.zip › Supplementary_Material/S_Data_Figure_S5.csv]

	x	predicted	std.error	conf.low	conf.high	group	Country	Model
1	3 - Woman blowing nose	0.140223831468129	0.0738953967355693	0.123654995535605	0.158610947426273	1	Netherlands	Image
2	4 - Couple blowing noses	0.236363636364116	0.158691871506911	0.184861579531326	0.296986396398484	1	Netherlands	Image
3	5 - Woman wearing mask	0.136607334334253	0.0426408514212983	0.127046017001697	0.146767244307866	1	Netherlands	Image
4	6 - Man wearing mask	0.145524437122503	0.0664549308113467	0.1300639840443	0.162479403829571	1	Netherlands	Image
11	3 - Woman blowing nose	0.139306908710854	0.0741681371113014	0.122773354026031	0.157666811046562	1	Netherlands	Image+Sex
21	4 - Couple blowing noses	0.235657911948163	0.158750535887308	0.184255238254458	0.296193836865538	1	Netherlands	Image+Sex
31	5 - Woman wearing mask	0.137044641136698	0.0427091298220771	0.127442352582018	0.147248331668716	1	Netherlands	Image+Sex
41	6 - Man wearing mask	0.144849334709277	0.0666213732561163	0.129412980284611	0.161784768219566	1	Netherlands	Image+Sex
12	3 - Woman blowing nose	0.131633149454404	0.0760860277318114	0.115503139204631	0.149634639419511	1	Netherlands	Image+Sex+Age
22	4 - Couple blowing noses	0.234670869418475	0.159560266961622	0.183194229653828	0.295381324428914	1	Netherlands	Image+Sex+Age
32	5 - Woman wearing mask	0.141388447943417	0.0433134046430525	0.131392963007436	0.152011249131576	1	Netherlands	Image+Sex+Age
42	6 - Man wearing mask	0.135677186089769	0.0691852134328722	0.120546150247243	0.152378405390492	1	Netherlands	Image+Sex+Age
13	3 - Woman blowing nose	0.134780540834349	0.076399735475855	0.118253280198177	0.153216302470834	1	Netherlands	Image+Sex+Age+Education
23	4 - Couple blowing noses	0.235589311581948	0.160095325941767	0.18380225463002	0.296664105552957	1	Netherlands	Image+Sex+Age+Education
33	5 - Woman wearing mask	0.138450368474964	0.0440165103702778	0.128477092599199	0.149065420324351	1	Netherlands	Image+Sex+Age+Education
43	6 - Man wearing mask	0.136741146609054	0.0692299266029305	0.121498781884749	0.153561458022897	1	Netherlands	Image+Sex+Age+Education
14	3 - Woman blowing nose	0.131721318818426	0.0797443448750239	0.114851005868958	0.150647936713275	1	Netherlands	Image+Sex+Age+Education+Month
24	4 - Couple blowing noses	0.165807669371574	0.169137280253534	0.124865714554587	0.216847599746103	1	Netherlands	Image+Sex+Age+Education+Month
34	5 - Woman wearing mask	0.117585267254923	0.0482378493797677	0.108124533323517	0.127755224328969	1	Netherlands	Image+Sex+Age+Education+Month
44	6 - Man wearing mask	0.121923933427122	0.0727972658167019	0.107453934060137	0.138041132089606	1	Netherlands	Image+Sex+Age+Education+Month
15	3 - Woman blowing nose	0.74492497793413	0.0681544844393091	0.718724899153565	0.769467371310029	1	Spain	Image
25	4 - Couple blowing noses	0.832775919732448	0.154971172284229	0.786119601900009	0.870925626474084	1	Spain	Image
35	5 - Woman wearing mask	0.670731707317021	0.0253392864951488	0.659671853392307	0.681605617922418	1	Spain	Image
45	6 - Man wearing mask	0.746370967741377	0.0461526809999493	0.728869107621699	0.763110245514745	1	Spain	Image
16	3 - Woman blowing nose	0.743674468918669	0.06823959644968	0.717360851547147	0.768329452320181	1	Spain	Image+Sex
26	4 - Couple blowing noses	0.834144896829962	0.155145011341685	0.787716223600275	0.87206830062491	1	Spain	Image+Sex
36	5 - Woman wearing mask	0.6713898505263	0.0253934900632716	0.660317079952922	0.682275352860158	1	Spain	Image+Sex
46	6 - Man wearing mask	0.747230601590892	0.0462333013968233	0.729735421211704	0.763959583951018	1	Spain	Image+Sex
17	3 - Woman blowing nose	0.737518932976675	0.0686369890673978	0.71065899878742	0.762717958455708	1	Spain	Image+Sex+Age
27	4 - Couple blowing noses	0.835558796146374	0.15537808020014	0.789350059909878	0.873258614872707	1	Spain	Image+Sex+Age
37	5 - Woman wearing mask	0.676390500219277	0.02596334888637	0.665153539875857	0.687427571459318	1	Spain	Image+Sex+Age
47	6 - Man wearing mask	0.739620074249965	0.0470796945120161	0.721461016276532	0.756994025115216	1	Spain	Image+Sex+Age
18	3 - Woman blowing nose	0.735473346580869	0.0687496254881369	0.708441227460583	0.760845235644913	1	Spain	Image+Sex+Age+Education
28	4 - Couple blowing noses	0.834763902440129	0.155461030499841	0.788361242482109	0.872636246893051	1	Spain	Image+Sex+Age+Education
38	5 - Woman wearing mask	0.677406434740779	0.0260304274546257	0.666158104018084	0.688453016946234	1	Spain	Image+Sex+Age+Education
48	6 - Man wearing mask	0.739121634296046	0.0471126796884019	0.720927923594272	0.756529803261249	1	Spain	Image+Sex+Age+Education
19	3 - Woman blowing nose	0.768037537371811	0.0772311457366303	0.739985421561734	0.79390610183182	1	Spain	Image+Sex+Age+Education+Month
29	4 - Couple blowing noses	0.785782872870729	0.17021157464654	0.724337837250564	0.83662106132502	1	Spain	Image+Sex+Age+Education+Month
39	5 - Woman wearing mask	0.753493896389003	0.0340895601658189	0.74087471277706	0.765692890339904	1	Spain	Image+Sex+Age+Education+Month
49	6 - Man wearing mask	0.764450173892195	0.0537990831036998	0.744937197361206	0.782905396393332	1	Spain	Image+Sex+Age+Education+Month
110	3 - Woman blowing nose	0.364155251141555	0.0702148694240809	0.332923332490075	0.396575253079052	1	United Kingdom	Image
210	4 - Couple blowing noses	0.35135135135137	0.130159090719721	0.295626566437869	0.411444439072346	1	United Kingdom	Image
310	5 - Woman wearing mask	0.246349942063115	0.0249823409149755	0.237372407610084	0.255553234470578	1	United Kingdom	Image
410	6 - Man wearing mask	0.317237163814288	0.0531228357018259	0.295125983150958	0.340205388875584	1	United Kingdom	Image
111	3 - Woman blowing nose	0.363401627078565	0.0702947800411994	0.332165829831263	0.395833754803937	1	United Kingdom	Image+Sex
211	4 - Couple blowing noses	0.351133598128269	0.13016970569405	0.295423289194484	0.411218090332172	1	United Kingdom	Image+Sex
311	5 - Woman wearing mask	0.246338332576504	0.0249840533565275	0.237360480387857	0.255541976837286	1	United Kingdom	Image+Sex
411	6 - Man wearing mask	0.317556146862441	0.0531432625229324	0.295424020048164	0.340544938789486	1	United Kingdom	Image+Sex
112	3 - Woman blowing nose	0.358352427604987	0.0707460181888087	0.327132771145271	0.390820971084314	1	United Kingdom	Image+Sex+Age
212	4 - Couple blowing noses	0.351416380072135	0.130407058669251	0.295584779006136	0.411631235607472	1	United Kingdom	Image+Sex+Age
312	5 - Woman wearing mask	0.247471737556874	0.0250753709809321	0.238433147095041	0.256737456391682	1	United Kingdom	Image+Sex+Age
412	6 - Man wearing mask	0.311476601799696	0.0541372433271665	0.289187764558892	0.334674487294462	1	United Kingdom	Image+Sex+Age
113	3 - Woman blowing nose	0.35868154227352	0.0710101142782635	0.327333862770031	0.391285006701702	1	United Kingdom	Image+Sex+Age+Education
213	4 - Couple blowing noses	0.351774445884879	0.130453507872896	0.295892944169354	0.41203373552719	1	United Kingdom	Image+Sex+Age+Education
313	5 - Woman wearing mask	0.247345726332786	0.0251015898933618	0.238300953015678	0.25661813889411	1	United Kingdom	Image+Sex+Age+Education
413	6 - Man wearing mask	0.311814356543662	0.054162961722158	0.289501144408517	0.335036386955752	1	United Kingdom	Image+Sex+Age+Education
114	3 - Woman blowing nose	0.288566527118841	0.0792541276318324	0.257750860993645	0.321470752095571	1	United Kingdom	Image+Sex+Age+Education+Month
214	4 - Couple blowing noses	0.185624293925046	0.144879623162357	0.146458012453586	0.232412572027628	1	United Kingdom	Image+Sex+Age+Education+Month
314	5 - Woman wearing mask	0.229876078791344	0.0285334085998738	0.220125440802547	0.239925752906961	1	United Kingdom	Image+Sex+Age+Education+Month
414	6 - Man wearing mask	0.252101328382817	0.0609374321574385	0.230255058276899	0.275279079227274	1	United Kingdom	Image+Sex+Age+Education+Month
115	3 - Woman blowing nose	0.72023809523788	0.076864838681452	0.688901909494431	0.749565305402691	1	United States	Image
215	4 - Couple blowing noses	0.706329113923852	0.110475814284874	0.659505867044804	0.749162426911303	1	United States	Image
315	5 - Woman wearing mask	0.528524201068202	0.0130417860307559	0.522150340628454	0.534888774174669	1	United States	Image
415	6 - Man wearing mask	0.689162699523969	0.0361557577535323	0.673782665142939	0.704136022723892	1	United States	Image
116	3 - Woman blowing nose	0.716769473413341	0.077336460828661	0.685015157663878	0.746507192817438	1	United States	Image+Sex
216	4 - Couple blowing noses	0.706000980553245	0.111198655795247	0.658832289522216	0.749131484341571	1	United States	Image+Sex
316	5 - Woman wearing mask	0.528930257477163	0.0131424526781321	0.522507702006929	0.535343248339777	1	United States	Image+Sex
416	6 - Man wearing mask	0.692485552045756	0.0364296097764469	0.677075574675097	0.70747786962712	1	United States	Image+Sex
117	3 - Woman blowing nose	0.708118871291605	0.0776450840744636	0.675700790044398	0.738550226981097	1	United States	Image+Sex+Age
217	4 - Couple blowing noses	0.713784051635393	0.111786071668417	0.667019911377806	0.756379316563976	1	United States	Image+Sex+Age
317	5 - Woman wearing mask	0.531852862378963	0.0132319175489301	0.525390678705427	0.538304378968777	1	United States	Image+Sex+Age
417	6 - Man wearing mask	0.679773510286124	0.036815017888325	0.663867027091085	0.69527278231854	1	United States	Image+Sex+Age
118	3 - Woman blowing nose	0.709919910654634	0.0778053223456934	0.677542181099301	0.740292760651946	1	United States	Image+Sex+Age+Education
218	4 - Couple blowing noses	0.714406646885839	0.111953292964232	0.667624149145267	0.75700110167153	1	United States	Image+Sex+Age+Education
318	5 - Woman wearing mask	0.531930222764528	0.0132671213041284	0.525450949381796	0.538398746402518	1	United States	Image+Sex+Age+Education
418	6 - Man wearing mask	0.680350105511107	0.036880318942689	0.664429589959533	0.695861044964475	1	United States	Image+Sex+Age+Education
119	3 - Woman blowing nose	0.620532719783998	0.086953280600876	0.579661667598678	0.659762329241093	1	United States	Image+Sex+Age+Education+Month
219	4 - Couple blowing noses	0.597613196783668	0.12273862182168	0.538664308926067	0.653869783603409	1	United States	Image+Sex+Age+Education+Month
319	5 - Woman wearing mask	0.535860534104932	0.0154634170147227	0.528314950732118	0.543389734676325	1	United States	Image+Sex+Age+Education+Month
419	6 - Man wearing mask	0.609894456422902	0.0405360122033535	0.590835284282294	0.628623869177139	1	United States	Image+Sex+Age+Education+Month
