# Supplementary material for: Assessing self-selection biases in Facebook-recruited online surveys: Evidence from the COVID-19 Health Behavior Survey
Source: PLoS One. 2025 Jul 8;20(7):e0326884. doi: 10.1371/journal.pone.0326884 (PMC12237053; doi:10.1371/journal.pone.0326884)
Supplement: S4 File — (ZIP) [file pone.0326884.s004.zip › Supplementary_Material/S_Data_Figure_S6.csv]

	x	predicted	std.error	conf.low	conf.high	group	Country	Model
1	3 - Woman blowing nose	0.925883694412591	0.128903500626416	0.906570939926734	0.941462078193075	1	Belgium	Image
2	4 - Couple blowing noses	0.906077348066234	0.25479616826878	0.854116814891428	0.94081310719574	1	Belgium	Image
3	5 - Woman wearing mask	0.923506660936718	0.0450307413616941	0.917034156076171	0.929513031461302	1	Belgium	Image
4	6 - Man wearing mask	0.927858293075382	0.0693640769495621	0.918211836538912	0.936445753332389	1	Belgium	Image
11	3 - Woman blowing nose	0.929702016682832	0.130008862839194	0.911113590648239	0.944639325839749	1	Belgium	Image+Sex
21	4 - Couple blowing noses	0.910180891969185	0.256534433027788	0.859729773993653	0.943675028372808	1	Belgium	Image+Sex
31	5 - Woman wearing mask	0.928767692258654	0.0471073763499689	0.922412301019926	0.934639386225426	1	Belgium	Image+Sex
41	6 - Man wearing mask	0.92812910801446	0.0699105389095086	0.918435485505463	0.936750019786983	1	Belgium	Image+Sex
12	3 - Woman blowing nose	0.924304680605241	0.13093498739855	0.904278769759681	0.940417010917361	1	Belgium	Image+Sex+Age
22	4 - Couple blowing noses	0.91460609575019	0.257895011524719	0.865966194369474	0.946681719194203	1	Belgium	Image+Sex+Age
32	5 - Woman wearing mask	0.933182781494388	0.0496374990183608	0.926854946228481	0.938999219561984	1	Belgium	Image+Sex+Age
42	6 - Man wearing mask	0.923393385146688	0.0708717345820339	0.91297125029285	0.932659476209529	1	Belgium	Image+Sex+Age
13	3 - Woman blowing nose	0.928257019531298	0.132075940118276	0.908989160331595	0.943698349773792	1	Belgium	Image+Sex+Age+Education
23	4 - Couple blowing noses	0.91713279172993	0.258309910923178	0.869634926253013	0.948352817974964	1	Belgium	Image+Sex+Age+Education
33	5 - Woman wearing mask	0.932583317902963	0.0496983552810619	0.926195047730854	0.93845538670158	1	Belgium	Image+Sex+Age+Education
43	6 - Man wearing mask	0.925835813678766	0.0717302433512365	0.915585676623328	0.934929768170175	1	Belgium	Image+Sex+Age+Education
14	3 - Woman blowing nose	0.932528938528138	0.133023755087268	0.914156791694999	0.947196203594876	1	Belgium	Image+Sex+Age+Education+Month
24	4 - Couple blowing noses	0.928302057244379	0.260970332356645	0.885887247455277	0.955739280676968	1	Belgium	Image+Sex+Age+Education+Month
34	5 - Woman wearing mask	0.933753514190611	0.0501952003224559	0.927401969082017	0.939585567408351	1	Belgium	Image+Sex+Age+Education+Month
44	6 - Man wearing mask	0.925505500443647	0.0720839323122821	0.91516008456247	0.934679434557853	1	Belgium	Image+Sex+Age+Education+Month
15	3 - Woman blowing nose	0.920374707259954	0.178763173467722	0.890619017458853	0.942557824372412	1	France	Image
25	4 - Couple blowing noses	0.867724867724889	0.214703425625845	0.811560145869396	0.909026135567833	1	France	Image
35	5 - Woman wearing mask	0.920367854530252	0.0377608399047901	0.914772067152516	0.925626111688825	1	France	Image
45	6 - Man wearing mask	0.936700336695898	0.106569578473665	0.923126912261593	0.948012084157018	1	France	Image
16	3 - Woman blowing nose	0.923286411130626	0.179566973227269	0.894345310981193	0.944789313819124	1	France	Image+Sex
26	4 - Couple blowing noses	0.858166452278706	0.215537483536893	0.798621067464856	0.902259804236664	1	France	Image+Sex
36	5 - Woman wearing mask	0.923181209788805	0.0388666204960218	0.917601736182666	0.928412352686619	1	France	Image+Sex
46	6 - Man wearing mask	0.937115549540293	0.106945392433619	0.923571923302444	0.948393251421958	1	France	Image+Sex
17	3 - Woman blowing nose	0.916389692441094	0.180254467357902	0.885033287760153	0.939775804911154	1	France	Image+Sex+Age
27	4 - Couple blowing noses	0.878804481663045	0.218117504028197	0.825440985134749	0.917485277159055	1	France	Image+Sex+Age
37	5 - Woman wearing mask	0.925960008626729	0.0401424755440211	0.92038194618848	0.931176493436981	1	France	Image+Sex+Age
47	6 - Man wearing mask	0.933243257023945	0.108957367610172	0.918643550245024	0.945378773683748	1	France	Image+Sex+Age
18	3 - Woman blowing nose	0.918895469205074	0.181051309530166	0.888209345580232	0.941711140213566	1	France	Image+Sex+Age+Education
28	4 - Couple blowing noses	0.87945418087129	0.218144966447933	0.826312491708115	0.917951033046641	1	France	Image+Sex+Age+Education
38	5 - Woman wearing mask	0.926099755039646	0.040229025380084	0.920518907086164	0.93131797587542	1	France	Image+Sex+Age+Education
48	6 - Man wearing mask	0.934187100982605	0.109233357574698	0.919736145437844	0.946188485951539	1	France	Image+Sex+Age+Education
19	3 - Woman blowing nose	0.919813032362374	0.182366286728322	0.889178584979073	0.942526538496746	1	France	Image+Sex+Age+Education+Month
29	4 - Couple blowing noses	0.89368574669242	0.225254870886208	0.8438902813845	0.928935162025499	1	France	Image+Sex+Age+Education+Month
39	5 - Woman wearing mask	0.926859476622226	0.040638541942748	0.921272933261076	0.932078820508968	1	France	Image+Sex+Age+Education+Month
49	6 - Man wearing mask	0.935361927899957	0.109945015190108	0.921045789699546	0.947230956511712	1	France	Image+Sex+Age+Education+Month
110	3 - Woman blowing nose	0.881443298943916	0.111046465137672	0.856746006692758	0.902367938508411	1	Germany	Image
210	4 - Couple blowing noses	0.897338402143963	0.203148193394657	0.854436750849828	0.928651556885638	1	Germany	Image
310	5 - Woman wearing mask	0.881373858804054	0.0230740629229711	0.876563325655915	0.886021294582662	1	Germany	Image
410	6 - Man wearing mask	0.88124999997604	0.0533285694606905	0.869868756091737	0.891759703888208	1	Germany	Image
111	3 - Woman blowing nose	0.876042982373217	0.111720889650413	0.85024340138875	0.897931461018597	1	Germany	Image+Sex
211	4 - Couple blowing noses	0.900178553759331	0.204358701926506	0.857987492672965	0.93084521669723	1	Germany	Image+Sex
311	5 - Woman wearing mask	0.88621007630154	0.0238766190711712	0.881404983655128	0.890844592420535	1	Germany	Image+Sex
411	6 - Man wearing mask	0.886587824775338	0.0539865856999584	0.875505475985184	0.896799924461808	1	Germany	Image+Sex
112	3 - Woman blowing nose	0.868929763070421	0.112921268364818	0.841603462817982	0.892145926984254	1	Germany	Image+Sex+Age
212	4 - Couple blowing noses	0.895527936940382	0.204799423566269	0.85158592416051	0.927566340451207	1	Germany	Image+Sex+Age
312	5 - Woman wearing mask	0.888576274478111	0.02441220733964	0.883750204399885	0.893226198326639	1	Germany	Image+Sex+Age
412	6 - Man wearing mask	0.880604622411784	0.0549517917518231	0.868808508923741	0.891472576992423	1	Germany	Image+Sex+Age
113	3 - Woman blowing nose	0.870833956737267	0.113039590374411	0.843802741646455	0.893776095240272	1	Germany	Image+Sex+Age+Education
213	4 - Couple blowing noses	0.896053898995562	0.204831791880495	0.852288637045999	0.927948225979593	1	Germany	Image+Sex+Age+Education
313	5 - Woman wearing mask	0.888693505998847	0.0244464401698711	0.883864962966204	0.893345517747641	1	Germany	Image+Sex+Age+Education
413	6 - Man wearing mask	0.881471022343909	0.0550244102913684	0.869731722024643	0.892283441498427	1	Germany	Image+Sex+Age+Education
114	3 - Woman blowing nose	0.875059513903066	0.114152917155029	0.848478701127412	0.897540439989606	1	Germany	Image+Sex+Age+Education+Month
214	4 - Couple blowing noses	0.917645327220753	0.206873618197649	0.88135356411254	0.94354715237989	1	Germany	Image+Sex+Age+Education+Month
314	5 - Woman wearing mask	0.890575299512537	0.0247666869812695	0.885754400318033	0.895216833444275	1	Germany	Image+Sex+Age+Education+Month
414	6 - Man wearing mask	0.883313041967883	0.0554021239544144	0.871646828779795	0.894047786485575	1	Germany	Image+Sex+Age+Education+Month
115	3 - Woman blowing nose	0.924610051992995	0.111496376775179	0.907892470180506	0.93849892265002	1	Italy	Image
215	4 - Couple blowing noses	0.880258899676409	0.175224135355676	0.83908708228474	0.912001121376545	1	Italy	Image
315	5 - Woman wearing mask	0.921427300231346	0.0350581449099384	0.916306290817074	0.926260184050644	1	Italy	Image
415	6 - Man wearing mask	0.906728847435064	0.0887559044981497	0.890939544113459	0.920436381889646	1	Italy	Image
116	3 - Woman blowing nose	0.923705606524103	0.111666676246957	0.906779469322951	0.937769364107961	1	Italy	Image+Sex
216	4 - Couple blowing noses	0.880142505630498	0.175649527884472	0.83882530040685	0.91197944550328	1	Italy	Image+Sex
316	5 - Woman wearing mask	0.923179666347401	0.0356702486586838	0.918072533675392	0.927993404516638	1	Italy	Image+Sex
416	6 - Man wearing mask	0.906656001090138	0.0889549177717087	0.890817918571511	0.920401882480261	1	Italy	Image+Sex
117	3 - Woman blowing nose	0.922732929852449	0.112473063683494	0.905477867758922	0.937057033886895	1	Italy	Image+Sex+Age
217	4 - Couple blowing noses	0.879816960392484	0.175804834977694	0.838366893187834	0.911756194291572	1	Italy	Image+Sex+Age
317	5 - Woman wearing mask	0.923903920660105	0.0361456816937524	0.918771188450771	0.928737478837729	1	Italy	Image+Sex+Age
417	6 - Man wearing mask	0.904476359757087	0.0912378152105435	0.887869318464546	0.918848631521446	1	Italy	Image+Sex+Age
118	3 - Woman blowing nose	0.923479470647326	0.112606772851327	0.906351966800111	0.937689839257056	1	Italy	Image+Sex+Age+Education
218	4 - Couple blowing noses	0.879447484738248	0.175933883227913	0.837859109555326	0.911495435343243	1	Italy	Image+Sex+Age+Education
318	5 - Woman wearing mask	0.924057622376371	0.0362103595087939	0.918924903977004	0.928890542792266	1	Italy	Image+Sex+Age+Education
418	6 - Man wearing mask	0.904834745188732	0.0913253291231214	0.888265291672232	0.91917065908876	1	Italy	Image+Sex+Age+Education
119	3 - Woman blowing nose	0.924925263773385	0.114601586587891	0.90776231977321	0.939108865467479	1	Italy	Image+Sex+Age+Education+Month
219	4 - Couple blowing noses	0.880063275120271	0.178287879238975	0.838023064970439	0.912333624681544	1	Italy	Image+Sex+Age+Education+Month
319	5 - Woman wearing mask	0.924386969073694	0.0365382757782096	0.919226858467057	0.929242805808157	1	Italy	Image+Sex+Age+Education+Month
419	6 - Man wearing mask	0.908199060666942	0.092339948501165	0.891954056055024	0.922214587759957	1	Italy	Image+Sex+Age+Education+Month
