# Supplementary material for: Assessing self-selection biases in Facebook-recruited online surveys: Evidence from the COVID-19 Health Behavior Survey
Source: PLoS One. 2025 Jul 8;20(7):e0326884. doi: 10.1371/journal.pone.0326884 (PMC12237053; doi:10.1371/journal.pone.0326884)
Supplement: S4 File — (ZIP) [file pone.0326884.s004.zip › Supplementary_Material/S_Data_Figure_S7.csv]

	x	predicted	std.error	conf.low	conf.high	group	Country	Model
1	3 - Woman blowing nose	0.895984199450848	0.084042298658795	0.879601308749728	0.910365007473141	1	Netherlands	Image
2	4 - Couple blowing noses	0.890909090677363	0.216254137374946	0.842402087321791	0.925801172524321	1	Netherlands	Image
3	5 - Woman wearing mask	0.859746944027426	0.0421721453399053	0.849480696001776	0.869420611953378	1	Netherlands	Image
4	6 - Man wearing mask	0.88632619431652	0.0738261679631256	0.870912992512457	0.90011011576517	1	Netherlands	Image
11	3 - Woman blowing nose	0.896055055207318	0.0851773802885779	0.879446158877077	0.910608305803344	1	Netherlands	Image+Sex
21	4 - Couple blowing noses	0.895103470096755	0.21895375878302	0.847460855849443	0.929110566993213	1	Netherlands	Image+Sex
31	5 - Woman wearing mask	0.874542296700109	0.0452715193359141	0.8644791210039	0.883958530883753	1	Netherlands	Image+Sex
41	6 - Man wearing mask	0.888901505137561	0.075103181488499	0.873511484170464	0.902627736764206	1	Netherlands	Image+Sex
12	3 - Woman blowing nose	0.894027421928611	0.0860357549583399	0.876957542870497	0.908974972605833	1	Netherlands	Image+Sex+Age
22	4 - Couple blowing noses	0.894823606253558	0.219234259159283	0.847004367735586	0.928950522760167	1	Netherlands	Image+Sex+Age
32	5 - Woman wearing mask	0.877034745994066	0.0467298119695747	0.866811490284063	0.886575968662343	1	Netherlands	Image+Sex+Age
42	6 - Man wearing mask	0.885799802296693	0.0763548568920457	0.869765296885567	0.900086918291646	1	Netherlands	Image+Sex+Age
13	3 - Woman blowing nose	0.893714280600154	0.0864357011052416	0.876516104643505	0.908766501940132	1	Netherlands	Image+Sex+Age+Education
23	4 - Couple blowing noses	0.894674792686891	0.219298512388236	0.846783140577363	0.928854478286682	1	Netherlands	Image+Sex+Age+Education
33	5 - Woman wearing mask	0.877223894948569	0.0469559628473873	0.866962865365002	0.886796840596412	1	Netherlands	Image+Sex+Age+Education
43	6 - Man wearing mask	0.885681634930465	0.0764076474342509	0.869621249125487	0.899991178314978	1	Netherlands	Image+Sex+Age+Education
14	3 - Woman blowing nose	0.894460400010356	0.0887678349218078	0.876873734944317	0.909793499089357	1	Netherlands	Image+Sex+Age+Education+Month
24	4 - Couple blowing noses	0.923013500396851	0.223829009919697	0.885473570311563	0.948957751288242	1	Netherlands	Image+Sex+Age+Education+Month
34	5 - Woman wearing mask	0.888873930072044	0.0493941812494157	0.87894520635733	0.898082741314715	1	Netherlands	Image+Sex+Age+Education+Month
44	6 - Man wearing mask	0.895032661342716	0.0789897482688897	0.87957311708871	0.90871358964156	1	Netherlands	Image+Sex+Age+Education+Month
15	3 - Woman blowing nose	0.938217122675944	0.123394583783998	0.922621220556042	0.950837127850379	1	Spain	Image
25	4 - Couple blowing noses	0.93979933109182	0.243131936950516	0.906485037269089	0.961746386247223	1	Spain	Image
35	5 - Woman wearing mask	0.95419738980512	0.0569554410193557	0.949063640859706	0.958836162979384	1	Spain	Image
45	6 - Man wearing mask	0.952419354252772	0.0943217115080581	0.943305457744043	0.960130076036658	1	Spain	Image
16	3 - Woman blowing nose	0.938782142829517	0.123883825230064	0.923249292022735	0.951337137569207	1	Spain	Image+Sex
26	4 - Couple blowing noses	0.942517824279712	0.244101807042299	0.910409822788404	0.963579060470302	1	Spain	Image+Sex
36	5 - Woman wearing mask	0.955851442337974	0.0582387030301036	0.95077596743491	0.960425369437854	1	Spain	Image+Sex
46	6 - Man wearing mask	0.954188520914301	0.0952497576723936	0.945300095431743	0.961691159339768	1	Spain	Image+Sex
17	3 - Woman blowing nose	0.938086390399493	0.12470608019148	0.922276154959389	0.950851961708868	1	Spain	Image+Sex+Age
27	4 - Couple blowing noses	0.943267629253021	0.244524526562511	0.911472309352686	0.964093306471789	1	Spain	Image+Sex+Age
37	5 - Woman wearing mask	0.956950320689971	0.0597389826005833	0.951860270802713	0.961523929558249	1	Spain	Image+Sex+Age
47	6 - Man wearing mask	0.953091867962479	0.096698849513411	0.943852830505413	0.960873640189352	1	Spain	Image+Sex+Age
18	3 - Woman blowing nose	0.938392152847579	0.12499347109796	0.922613351872137	0.951124159021616	1	Spain	Image+Sex+Age+Education
28	4 - Couple blowing noses	0.943418023356716	0.244633817608862	0.911681854672025	0.964197984006307	1	Spain	Image+Sex+Age+Education
38	5 - Woman wearing mask	0.956972024180628	0.0598055304653606	0.951878437241643	0.961548242685981	1	Spain	Image+Sex+Age+Education
48	6 - Man wearing mask	0.95323578466837	0.096796013771779	0.944013364057625	0.961001796829318	1	Spain	Image+Sex+Age+Education
19	3 - Woman blowing nose	0.938003234848748	0.125629862666505	0.922043482682826	0.950869705049754	1	Spain	Image+Sex+Age+Education+Month
29	4 - Couple blowing noses	0.944960672291931	0.247461478514904	0.913574309700645	0.965380690482275	1	Spain	Image+Sex+Age+Education+Month
39	5 - Woman wearing mask	0.957317541975777	0.0603277808020136	0.952216264243278	0.961896012238756	1	Spain	Image+Sex+Age+Education+Month
49	6 - Man wearing mask	0.953777605219256	0.097638111211632	0.944569481362681	0.961518392405764	1	Spain	Image+Sex+Age+Education+Month
110	3 - Woman blowing nose	0.950913241638912	0.15637573077519	0.934462115298197	0.963396610091117	1	United Kingdom	Image
210	4 - Couple blowing noses	0.895752895752878	0.203340555810067	0.852250262536064	0.927535929474423	1	United Kingdom	Image
310	5 - Woman wearing mask	0.946349941971281	0.0477717688055488	0.941392579106589	0.950909847870849	1	United Kingdom	Image
410	6 - Man wearing mask	0.932151589241009	0.0983091824442217	0.918903181275328	0.943369051963613	1	United Kingdom	Image
111	3 - Woman blowing nose	0.950394257219552	0.156620091404222	0.933751687993118	0.96302153421064	1	United Kingdom	Image+Sex
211	4 - Couple blowing noses	0.897027146201334	0.204049031884079	0.853796323375012	0.928544901564713	1	United Kingdom	Image+Sex
311	5 - Woman wearing mask	0.947776514547665	0.0486989586298249	0.942845172125318	0.952303902531394	1	United Kingdom	Image+Sex
411	6 - Man wearing mask	0.934970043799216	0.0992052888631509	0.922099995961941	0.945838691757642	1	United Kingdom	Image+Sex
112	3 - Woman blowing nose	0.949482812331701	0.157127958984394	0.932493523166415	0.962368969811269	1	United Kingdom	Image+Sex+Age
212	4 - Couple blowing noses	0.896932222024869	0.204338446237608	0.853597175012501	0.928514375082856	1	United Kingdom	Image+Sex+Age
312	5 - Woman wearing mask	0.948301451359208	0.0492703483909839	0.943356906259882	0.95283595179463	1	United Kingdom	Image+Sex+Age
412	6 - Man wearing mask	0.93331232582052	0.100478987281486	0.919958592177741	0.944572414704301	1	United Kingdom	Image+Sex+Age
113	3 - Woman blowing nose	0.95103197755835	0.157865018270428	0.934439313226526	0.963588860613202	1	United Kingdom	Image+Sex+Age+Education
213	4 - Couple blowing noses	0.898634868273526	0.204672818038466	0.8558198431284	0.929778965748221	1	United Kingdom	Image+Sex+Age+Education
313	5 - Woman wearing mask	0.948477569531836	0.0494598938623758	0.94352907487497	0.953014026260957	1	United Kingdom	Image+Sex+Age+Education
413	6 - Man wearing mask	0.933717378228854	0.100664566071568	0.920411198569459	0.944932041303451	1	United Kingdom	Image+Sex+Age+Education
114	3 - Woman blowing nose	0.952124241151584	0.158854400592849	0.935760262456303	0.964478011584941	1	United Kingdom	Image+Sex+Age+Education+Month
214	4 - Couple blowing noses	0.902830770320205	0.208867716368324	0.860531065464959	0.933295797632546	1	United Kingdom	Image+Sex+Age+Education+Month
314	5 - Woman wearing mask	0.948290031782171	0.0496529163536171	0.943304371804113	0.952859176259463	1	United Kingdom	Image+Sex+Age+Education+Month
414	6 - Man wearing mask	0.936235167993601	0.102873210872434	0.923086184492655	0.947264657903906	1	United Kingdom	Image+Sex+Age+Education+Month
115	3 - Woman blowing nose	0.921428571428669	0.128232177255426	0.901196178281717	0.937803842380509	1	United States	Image
215	4 - Couple blowing noses	0.926582278480949	0.192911697828038	0.896343161929963	0.948506716231929	1	United States	Image
315	5 - Woman wearing mask	0.925447147579891	0.024785113176088	0.922025482869335	0.928730269421295	1	United States	Image
415	6 - Man wearing mask	0.920470456454872	0.0618494372511938	0.911131838565805	0.928904309394172	1	United States	Image
116	3 - Woman blowing nose	0.923239072380791	0.129312623110072	0.903239105461659	0.939382581524782	1	United States	Image+Sex
216	4 - Couple blowing noses	0.93034634097997	0.194417547217645	0.901230331195893	0.951342726726076	1	United States	Image+Sex
316	5 - Woman wearing mask	0.930959175638693	0.0263482184817246	0.927565175702264	0.934205426936303	1	United States	Image+Sex
416	6 - Man wearing mask	0.926709423999669	0.0629212283442234	0.917879970789362	0.934657126300194	1	United States	Image+Sex
117	3 - Woman blowing nose	0.922877163285641	0.129489382588935	0.902762422342226	0.939111576747444	1	United States	Image+Sex+Age
217	4 - Couple blowing noses	0.929632622654357	0.194561436551784	0.900224930240695	0.950845964175682	1	United States	Image+Sex+Age
317	5 - Woman wearing mask	0.931319336215466	0.0264867043274151	0.927923519757842	0.93456644385752	1	United States	Image+Sex+Age
417	6 - Man wearing mask	0.925697109734498	0.0634433440868332	0.916678528531781	0.933810018981641	1	United States	Image+Sex+Age
118	3 - Woman blowing nose	0.924203122757091	0.129730201532314	0.904357568784258	0.940203055581433	1	United States	Image+Sex+Age+Education
218	4 - Couple blowing noses	0.93003282328017	0.194690972834792	0.900751835030381	0.951143659447731	1	United States	Image+Sex+Age+Education
318	5 - Woman wearing mask	0.932234581718129	0.0267596876415501	0.928845209078437	0.935473721416007	1	United States	Image+Sex+Age+Education
418	6 - Man wearing mask	0.926344439459735	0.0635354864327494	0.917383730985377	0.934402748474387	1	United States	Image+Sex+Age+Education
119	3 - Woman blowing nose	0.925716866710489	0.131230762695261	0.905977209200032	0.94157950828355	1	United States	Image+Sex+Age+Education+Month
219	4 - Couple blowing noses	0.931467046355454	0.195725275664884	0.902545334161641	0.952259641452667	1	United States	Image+Sex+Age+Education+Month
319	5 - Woman wearing mask	0.932148131849584	0.0268006793297123	0.928749449384764	0.935395972682919	1	United States	Image+Sex+Age+Education+Month
419	6 - Man wearing mask	0.927496463863986	0.0640823445695068	0.918583477946724	0.935502221218806	1	United States	Image+Sex+Age+Education+Month
