# Supplementary material for: Assessing self-selection biases in Facebook-recruited online surveys: Evidence from the COVID-19 Health Behavior Survey
Source: PLoS One. 2025 Jul 8;20(7):e0326884. doi: 10.1371/journal.pone.0326884 (PMC12237053; doi:10.1371/journal.pone.0326884)
Supplement: S4 File — (ZIP) [file pone.0326884.s004.zip › Supplementary_Material/S_Data_Figure_S8.csv]

	x	response.level	predicted	std.error	conf.low	conf.high	group	Country	Model	Image
1	3 - Woman blowing nose	High	0.374006741974398	0.069787181673664	0.342573634602077	0.406540500702299	1	Belgium	Image	3 - Woman blowing nose
2	4 - Couple blowing noses	High	0.309396645286068	0.160800935304936	0.24636284637987	0.380417270189343	1	Belgium	Image	4 - Couple blowing noses
3	5 - Woman wearing mask	High	0.347799597186219	0.0251296310456312	0.336712605335095	0.359054034418285	1	Belgium	Image	5 - Woman wearing mask
4	6 - Man wearing mask	High	0.377132785531341	0.0370274937617844	0.360243240453174	0.394326106975371	1	Belgium	Image	6 - Man wearing mask
5	3 - Woman blowing nose	Low	0.283919359209704	0.0748896384401243	0.255045053866164	0.314681744908854	1	Belgium	Image	3 - Woman blowing nose
6	4 - Couple blowing noses	Low	0.25967366268337	0.169525549518173	0.201020345446811	0.328406425396971	1	Belgium	Image	4 - Couple blowing noses
7	5 - Woman wearing mask	Low	0.26257327931471	0.0271992220026096	0.252382438679939	0.273025337294903	1	Belgium	Image	5 - Woman wearing mask
8	6 - Man wearing mask	Low	0.232851792610892	0.0424609559631266	0.218317232664097	0.248046939826101	1	Belgium	Image	6 - Man wearing mask
9	3 - Woman blowing nose	Medium	0.342073898815898	0.0711789662772331	0.311401770441598	0.374125723582893	1	Belgium	Image	3 - Woman blowing nose
10	4 - Couple blowing noses	Medium	0.430929692030562	0.15009787366389	0.360718856470084	0.50403175891654	1	Belgium	Image	4 - Couple blowing noses
11	5 - Woman wearing mask	Medium	0.389627123499072	0.0245425100039921	0.378250103273507	0.40112557084028	1	Belgium	Image	5 - Woman wearing mask
12	6 - Man wearing mask	Medium	0.390015421857767	0.0367933117392179	0.373001674883068	0.407301092721521	1	Belgium	Image	6 - Man wearing mask
13	3 - Woman blowing nose	High	0.37461508717955	0.0698793401389336	0.343118166963549	0.407210945221204	1	Belgium	Image+Sex	3 - Woman blowing nose
14	4 - Couple blowing noses	High	0.309619135312297	0.160939021376467	0.246505918067238	0.380726489639832	1	Belgium	Image+Sex	4 - Couple blowing noses
15	5 - Woman wearing mask	High	0.349493603730278	0.0251796964559881	0.338358660189883	0.360795164766825	1	Belgium	Image+Sex	5 - Woman wearing mask
16	6 - Man wearing mask	High	0.374923090622595	0.0371996561502408	0.357998057219555	0.392159516595345	1	Belgium	Image+Sex	6 - Man wearing mask
17	3 - Woman blowing nose	Low	0.282362669029908	0.0751694399951735	0.253486824077038	0.313148061557061	1	Belgium	Image+Sex	3 - Woman blowing nose
18	4 - Couple blowing noses	Low	0.258537471628084	0.170074843779937	0.199899188441536	0.327339383425035	1	Belgium	Image+Sex	4 - Couple blowing noses
19	5 - Woman wearing mask	Low	0.259057257117475	0.0274660896674635	0.248859022659537	0.269523456170438	1	Belgium	Image+Sex	5 - Woman wearing mask
20	6 - Man wearing mask	Low	0.235758813084807	0.0425923334868486	0.22105075314696	0.251129997175384	1	Belgium	Image+Sex	6 - Man wearing mask
21	3 - Woman blowing nose	Medium	0.343022243790541	0.0712189188842475	0.312288628209784	0.375130620249435	1	Belgium	Image+Sex	3 - Woman blowing nose
22	4 - Couple blowing noses	Medium	0.431843393059619	0.150182864463597	0.361539825720137	0.505004561550366	1	Belgium	Image+Sex	4 - Couple blowing noses
23	5 - Woman wearing mask	Medium	0.391449139152247	0.0245960355054323	0.380027325947634	0.402991097326955	1	Belgium	Image+Sex	5 - Woman wearing mask
24	6 - Man wearing mask	Medium	0.389318096292597	0.036932094241424	0.372252636349447	0.406659092660677	1	Belgium	Image+Sex	6 - Man wearing mask
25	3 - Woman blowing nose	High	0.371431889496572	0.0706983964664907	0.339696906245081	0.404316241230062	1	Belgium	Image+Sex+Age	3 - Woman blowing nose
26	4 - Couple blowing noses	High	0.318039764977211	0.161364986558923	0.253683094124873	0.390187208379927	1	Belgium	Image+Sex+Age	4 - Couple blowing noses
27	5 - Woman wearing mask	High	0.350830121047816	0.0257317267867314	0.339432193752487	0.3624008074316	1	Belgium	Image+Sex+Age	5 - Woman wearing mask
28	6 - Man wearing mask	High	0.371869811383376	0.0383600395052907	0.354483739608732	0.389593953888824	1	Belgium	Image+Sex+Age	6 - Man wearing mask
29	3 - Woman blowing nose	Low	0.286718397919911	0.0759990441411004	0.257246177832651	0.318121009644604	1	Belgium	Image+Sex+Age	3 - Woman blowing nose
30	4 - Couple blowing noses	Low	0.257826727668464	0.170513952984216	0.199169007309264	0.326712078113215	1	Belgium	Image+Sex+Age	4 - Couple blowing noses
31	5 - Woman wearing mask	Low	0.256669118785927	0.0281946409433366	0.246268466910084	0.267353216336488	1	Belgium	Image+Sex+Age	5 - Woman wearing mask
32	6 - Man wearing mask	Low	0.239810328345028	0.0436275156102645	0.224570389111249	0.255743394546215	1	Belgium	Image+Sex+Age	6 - Man wearing mask
33	3 - Woman blowing nose	Medium	0.341849712583518	0.072013086986769	0.310837856840183	0.374275260199634	1	Belgium	Image+Sex+Age	3 - Woman blowing nose
34	4 - Couple blowing noses	Medium	0.424133507354325	0.150638332083962	0.354098183932646	0.49735455889834	1	Belgium	Image+Sex+Age	4 - Couple blowing noses
35	5 - Woman wearing mask	Medium	0.392500760166258	0.0251641558292619	0.380804888030651	0.40432128988392	1	Belgium	Image+Sex+Age	5 - Woman wearing mask
36	6 - Man wearing mask	Medium	0.388319860271596	0.0380614035253237	0.370755029061723	0.40617968545656	1	Belgium	Image+Sex+Age	6 - Man wearing mask
37	3 - Woman blowing nose	High	0.367201511673438	0.0710705843486092	0.335472330167727	0.400124720486461	1	Belgium	Image+Sex+Age+Education	3 - Woman blowing nose
38	4 - Couple blowing noses	High	0.315666042978805	0.161477307613354	0.251571031797612	0.387633298264696	1	Belgium	Image+Sex+Age+Education	4 - Couple blowing noses
39	5 - Woman wearing mask	High	0.352729414593477	0.0258494075272992	0.34125037207379	0.36438100487449	1	Belgium	Image+Sex+Age+Education	5 - Woman wearing mask
40	6 - Man wearing mask	High	0.369169584582946	0.0386114938577089	0.351726659394328	0.386961195988843	1	Belgium	Image+Sex+Age+Education	6 - Man wearing mask
41	3 - Woman blowing nose	Low	0.284807896410023	0.0764067991934912	0.255309748857406	0.316266782449547	1	Belgium	Image+Sex+Age+Education	3 - Woman blowing nose
42	4 - Couple blowing noses	Low	0.256236185670635	0.170592964665668	0.197819288663186	0.324916569376794	1	Belgium	Image+Sex+Age+Education	4 - Couple blowing noses
43	5 - Woman wearing mask	Low	0.257528066152095	0.0283249812435903	0.247056654726218	0.26828516238246	1	Belgium	Image+Sex+Age+Education	5 - Woman wearing mask
44	6 - Man wearing mask	Low	0.238996787791514	0.0438714354876965	0.223710293618862	0.254984733810125	1	Belgium	Image+Sex+Age+Education	6 - Man wearing mask
45	3 - Woman blowing nose	Medium	0.347990591916539	0.0723337824088682	0.316553707861331	0.380809922393836	1	Belgium	Image+Sex+Age+Education	3 - Woman blowing nose
46	4 - Couple blowing noses	Medium	0.42809777135056	0.150792343763214	0.357745224126274	0.501482776231685	1	Belgium	Image+Sex+Age+Education	4 - Couple blowing noses
47	5 - Woman wearing mask	Medium	0.389742519254427	0.0253583552500152	0.377988192660201	0.401626355330825	1	Belgium	Image+Sex+Age+Education	5 - Woman wearing mask
48	6 - Man wearing mask	Medium	0.39183362762554	0.0382530495028818	0.374119134943801	0.409837652240408	1	Belgium	Image+Sex+Age+Education	6 - Man wearing mask
49	3 - Woman blowing nose	High	0.38187974731936	0.0721579107342778	0.349098509270792	0.415772954630682	1	Belgium	Image+Sex+Age+Education+Month	3 - Woman blowing nose
50	4 - Couple blowing noses	High	0.357951039218163	0.163528783341253	0.288069428105517	0.434440177520028	1	Belgium	Image+Sex+Age+Education+Month	4 - Couple blowing noses
51	5 - Woman wearing mask	High	0.351411624390302	0.0262804439119907	0.339763405168414	0.363239480328703	1	Belgium	Image+Sex+Age+Education+Month	5 - Woman wearing mask
52	6 - Man wearing mask	High	0.360791681116805	0.0393011693639677	0.343224263108344	0.378739745595684	1	Belgium	Image+Sex+Age+Education+Month	6 - Man wearing mask
53	3 - Woman blowing nose	Low	0.266759886533923	0.0777396772200832	0.238033487611014	0.297599045697051	1	Belgium	Image+Sex+Age+Education+Month	3 - Woman blowing nose
54	4 - Couple blowing noses	Low	0.213863853805	0.173186532375171	0.162297800818455	0.276407730516721	1	Belgium	Image+Sex+Age+Education+Month	4 - Couple blowing noses
55	5 - Woman wearing mask	Low	0.252838836618338	0.0289022965252318	0.242288031524387	0.263689200494667	1	Belgium	Image+Sex+Age+Education+Month	5 - Woman wearing mask
56	6 - Man wearing mask	Low	0.242922898598214	0.0444009741805612	0.22727801788403	0.259283349692042	1	Belgium	Image+Sex+Age+Education+Month	6 - Man wearing mask
57	3 - Woman blowing nose	Medium	0.351360366146717	0.0727129897503983	0.319606716747223	0.384486056098371	1	Belgium	Image+Sex+Age+Education+Month	3 - Woman blowing nose
58	4 - Couple blowing noses	Medium	0.428185106976837	0.152581763742302	0.357021681484843	0.502448738232576	1	Belgium	Image+Sex+Age+Education+Month	4 - Couple blowing noses
59	5 - Woman wearing mask	Medium	0.39574953899136	0.025556516730984	0.383836161488487	0.407787964033037	1	Belgium	Image+Sex+Age+Education+Month	5 - Woman wearing mask
60	6 - Man wearing mask	Medium	0.396285420284981	0.038542222498503	0.378361606335071	0.414492173341426	1	Belgium	Image+Sex+Age+Education+Month	6 - Man wearing mask
61	3 - Woman blowing nose	High	0.330204066673131	0.102901948993482	0.287215493853581	0.376230686318262	1	France	Image	3 - Woman blowing nose
62	4 - Couple blowing noses	High	0.280408386293571	0.161931206687316	0.221005548115408	0.348632088622848	1	France	Image	4 - Couple blowing noses
63	5 - Woman wearing mask	High	0.344128391184727	0.0215177597782422	0.334673099226743	0.35370880024396	1	France	Image	5 - Woman wearing mask
64	6 - Man wearing mask	High	0.330638517522123	0.0551606902091469	0.307163996945187	0.354987849139096	1	France	Image	6 - Man wearing mask
65	3 - Woman blowing nose	Low	0.288059659585544	0.106861936495567	0.247075303935547	0.332837122962085	1	France	Image	3 - Woman blowing nose
66	4 - Couple blowing noses	Low	0.328051218295758	0.15492809649538	0.264897719429079	0.398106998614033	1	France	Image	4 - Couple blowing noses
67	5 - Woman wearing mask	Low	0.262830292202056	0.0232244412084201	0.254106633214586	0.271744330384527	1	France	Image	5 - Woman wearing mask
68	6 - Man wearing mask	Low	0.263301801863549	0.0589203141566859	0.241520925750154	0.286305474015239	1	France	Image	6 - Man wearing mask
69	3 - Woman blowing nose	Medium	0.381736273741325	0.0996133312694958	0.336836556825131	0.428751558878302	1	France	Image	3 - Woman blowing nose
70	4 - Couple blowing noses	Medium	0.391540395410672	0.149026991764205	0.324552226723563	0.462879849539579	1	France	Image	4 - Couple blowing noses
71	5 - Woman wearing mask	Medium	0.393041316613216	0.0209299434652601	0.383299241231226	0.402869246331831	1	France	Image	5 - Woman wearing mask
72	6 - Man wearing mask	Medium	0.406059680614328	0.0528409278282801	0.381344593641467	0.431259963245359	1	France	Image	6 - Man wearing mask
73	3 - Woman blowing nose	High	0.331900295615008	0.102949285283388	0.288767050639073	0.378051721605872	1	France	Image+Sex	3 - Woman blowing nose
74	4 - Couple blowing noses	High	0.276682269306238	0.16218198463547	0.217746105562155	0.344544325259512	1	France	Image+Sex	4 - Couple blowing noses
75	5 - Woman wearing mask	High	0.345776111643573	0.0215639942012407	0.336278534756989	0.355398296777247	1	France	Image+Sex	5 - Woman wearing mask
76	6 - Man wearing mask	High	0.330992475941926	0.0552315998287727	0.307474775552225	0.355385873736571	1	France	Image+Sex	6 - Man wearing mask
77	3 - Woman blowing nose	Low	0.285111413882295	0.10742675558315	0.244198150679158	0.329887459379602	1	France	Image+Sex	3 - Woman blowing nose
78	4 - Couple blowing noses	Low	0.344207002072363	0.155559223825986	0.278986908498835	0.415879562645261	1	France	Image+Sex	4 - Couple blowing noses
79	5 - Woman wearing mask	Low	0.260009071031957	0.0234630586633079	0.251259129952979	0.268954268377757	1	France	Image+Sex	5 - Woman wearing mask
80	6 - Man wearing mask	Low	0.265263352230559	0.0591818757280923	0.243279428833767	0.288476529926192	1	France	Image+Sex	6 - Man wearing mask
81	3 - Woman blowing nose	Medium	0.382988290502697	0.0998415975094743	0.337921720928105	0.430160180463659	1	France	Image+Sex	3 - Woman blowing nose
82	4 - Couple blowing noses	Medium	0.3791107286214	0.14946954108713	0.312968122033283	0.450074542198157	1	France	Image+Sex	4 - Couple blowing noses
83	5 - Woman wearing mask	Medium	0.39421481732447	0.0210022450075173	0.384428544508705	0.40408667947412	1	France	Image+Sex	5 - Woman wearing mask
84	6 - Man wearing mask	Medium	0.403744171827515	0.0530033326930986	0.379005148768298	0.428982494419706	1	France	Image+Sex	6 - Man wearing mask
85	3 - Woman blowing nose	High	0.322829464012601	0.103461520073233	0.28017781011836	0.368648747925959	1	France	Image+Sex+Age	3 - Woman blowing nose
86	4 - Couple blowing noses	High	0.289471255875173	0.162911567411117	0.228420020519985	0.359242690456506	1	France	Image+Sex+Age	4 - Couple blowing noses
87	5 - Woman wearing mask	High	0.346016173692045	0.0216884840052077	0.336460919251565	0.355697323835509	1	France	Image+Sex+Age	5 - Woman wearing mask
88	6 - Man wearing mask	High	0.327847083077707	0.0567836522951049	0.303807379854242	0.352824974228824	1	France	Image+Sex+Age	6 - Man wearing mask
89	3 - Woman blowing nose	Low	0.288079880586997	0.107914697486036	0.246709980135664	0.333317376319862	1	France	Image+Sex+Age	3 - Woman blowing nose
90	4 - Couple blowing noses	Low	0.338463948771922	0.156325389186617	0.273579055243804	0.410050948101821	1	France	Image+Sex+Age	4 - Couple blowing noses
91	5 - Woman wearing mask	Low	0.259924199087346	0.0236026634552744	0.25112468384599	0.268921328543488	1	France	Image+Sex+Age	5 - Woman wearing mask
92	6 - Man wearing mask	Low	0.266942335434229	0.0607674972678261	0.244291449090082	0.290885023627299	1	France	Image+Sex+Age	6 - Man wearing mask
93	3 - Woman blowing nose	Medium	0.389090655400402	0.10029365781095	0.343506181797454	0.436700401062142	1	France	Image+Sex+Age	3 - Woman blowing nose
94	4 - Couple blowing noses	Medium	0.372064795352905	0.150194848447375	0.306242446197056	0.443000740211803	1	France	Image+Sex+Age	4 - Couple blowing noses
95	5 - Woman wearing mask	Medium	0.394059627220608	0.0211305366390064	0.384215270570523	0.40399073692607	1	France	Image+Sex+Age	5 - Woman wearing mask
96	6 - Man wearing mask	Medium	0.405210581488064	0.0544827462181689	0.37975582316846	0.431185416778565	1	France	Image+Sex+Age	6 - Man wearing mask
97	3 - Woman blowing nose	High	0.320177918181984	0.103701831080656	0.27763843187893	0.365933450282937	1	France	Image+Sex+Age+Education	3 - Woman blowing nose
98	4 - Couple blowing noses	High	0.289713886817903	0.162931223946454	0.22862115064836	0.359523083562551	1	France	Image+Sex+Age+Education	4 - Couple blowing noses
99	5 - Woman wearing mask	High	0.346335146642269	0.0216983280319667	0.336771310312526	0.356024786438658	1	France	Image+Sex+Age+Education	5 - Woman wearing mask
100	6 - Man wearing mask	High	0.326889393033259	0.0568542977260164	0.302859033797897	0.351864089005457	1	France	Image+Sex+Age+Education	6 - Man wearing mask
101	3 - Woman blowing nose	Low	0.287517362968078	0.108181627312991	0.246103226664002	0.332823968766996	1	France	Image+Sex+Age+Education	3 - Woman blowing nose
102	4 - Couple blowing noses	Low	0.338048093351681	0.156360184873676	0.273196454994004	0.409618088647085	1	France	Image+Sex+Age+Education	4 - Couple blowing noses
103	5 - Woman wearing mask	Low	0.260014492143088	0.0236168182211225	0.251207739182157	0.269019066492461	1	France	Image+Sex+Age+Education	5 - Woman wearing mask
104	6 - Man wearing mask	Low	0.26666786365277	0.0608313436262245	0.244009429464162	0.290621490356418	1	France	Image+Sex+Age+Education	6 - Man wearing mask
105	3 - Woman blowing nose	Medium	0.392304718849938	0.100537131107933	0.346449249383942	0.440142059611574	1	France	Image+Sex+Age+Education	3 - Woman blowing nose
106	4 - Couple blowing noses	Medium	0.372238019830416	0.150267597283158	0.306369677482642	0.443218867926662	1	France	Image+Sex+Age+Education	4 - Couple blowing noses
107	5 - Woman wearing mask	Medium	0.393650361214643	0.0211544683242002	0.383798659630184	0.403589316574099	1	France	Image+Sex+Age+Education	5 - Woman wearing mask
108	6 - Man wearing mask	Medium	0.406442743313971	0.0545439151961012	0.380931885453484	0.432468562909738	1	France	Image+Sex+Age+Education	6 - Man wearing mask
109	3 - Woman blowing nose	High	0.329112003103282	0.105057503338805	0.285342539847433	0.376062428997792	1	France	Image+Sex+Age+Education+Month	3 - Woman blowing nose
110	4 - Couple blowing noses	High	0.348096447468257	0.166316353999199	0.27820335600105	0.425204774572527	1	France	Image+Sex+Age+Education+Month	4 - Couple blowing noses
111	5 - Woman wearing mask	High	0.34431039725554	0.0220828276907831	0.334606030485655	0.354146416105728	1	France	Image+Sex+Age+Education+Month	5 - Woman wearing mask
112	6 - Man wearing mask	High	0.336131682477824	0.0575245418847146	0.311454777437444	0.36173658636837	1	France	Image+Sex+Age+Education+Month	6 - Man wearing mask
113	3 - Woman blowing nose	Low	0.272728230200709	0.110566836580081	0.231914650071407	0.317753000602735	1	France	Image+Sex+Age+Education+Month	3 - Woman blowing nose
114	4 - Couple blowing noses	Low	0.258630075434139	0.160768576521483	0.202910563084503	0.323441568193286	1	France	Image+Sex+Age+Education+Month	4 - Couple blowing noses
115	5 - Woman wearing mask	Low	0.257597873962422	0.0241053298441883	0.248666519407318	0.26673613096945	1	France	Image+Sex+Age+Education+Month	5 - Woman wearing mask
116	6 - Man wearing mask	Low	0.254721187036557	0.0619424473861247	0.232366989096768	0.278445841204704	1	France	Image+Sex+Age+Education+Month	6 - Man wearing mask
117	3 - Woman blowing nose	Medium	0.39815976669601	0.101216616427174	0.351712636613225	0.446515966725155	1	France	Image+Sex+Age+Education+Month	3 - Woman blowing nose
118	4 - Couple blowing noses	Medium	0.393273477097604	0.154511998264163	0.323789487457129	0.467362732467998	1	France	Image+Sex+Age+Education+Month	4 - Couple blowing noses
119	5 - Woman wearing mask	Medium	0.398091728782037	0.0213942628894296	0.388088420641555	0.408180883780682	1	France	Image+Sex+Age+Education+Month	5 - Woman wearing mask
120	6 - Man wearing mask	Medium	0.409147130485618	0.054996045436903	0.383366716083865	0.435436978689743	1	France	Image+Sex+Age+Education+Month	6 - Man wearing mask
121	3 - Woman blowing nose	High	0.280922123787649	0.0798708312433196	0.250408252638551	0.313598717088391	1	Germany	Image	3 - Woman blowing nose
122	4 - Couple blowing noses	High	0.228133099389137	0.146945660888997	0.181399988803978	0.28274729140783	1	Germany	Image	4 - Couple blowing noses
123	5 - Woman wearing mask	High	0.263860799145744	0.0169289907385302	0.257466617859451	0.270355961089729	1	Germany	Image	5 - Woman wearing mask
124	6 - Man wearing mask	High	0.271726414431898	0.0387808347596318	0.256948421652473	0.287026028323226	1	Germany	Image	6 - Man wearing mask
125	3 - Woman blowing nose	Low	0.404645526498884	0.0731381476695481	0.370634987662224	0.439597089593658	1	Germany	Image	3 - Woman blowing nose
126	4 - Couple blowing noses	Low	0.429655118444967	0.124564232542103	0.371123545906652	0.490222000044593	1	Germany	Image	4 - Couple blowing noses
127	5 - Woman wearing mask	Low	0.396516168245535	0.0152522953630929	0.389385402603747	0.403691186111831	1	Germany	Image	5 - Woman wearing mask
128	6 - Man wearing mask	Low	0.409822820464377	0.0350785058125595	0.393302689782313	0.426548994294868	1	Germany	Image	6 - Man wearing mask
129	3 - Woman blowing nose	Medium	0.314432349713467	0.0773179571038252	0.282718099393826	0.347978277416899	1	Germany	Image	3 - Woman blowing nose
130	4 - Couple blowing noses	Medium	0.342211782165896	0.129966553301913	0.287371796673215	0.401619079271218	1	Germany	Image	4 - Couple blowing noses
131	5 - Woman wearing mask	Medium	0.339623032608722	0.0157544755383565	0.332732363833699	0.346582282850189	1	Germany	Image	5 - Woman wearing mask
132	6 - Man wearing mask	Medium	0.318450765103724	0.0370305869356447	0.302909908109201	0.334406457200881	1	Germany	Image	6 - Man wearing mask
133	3 - Woman blowing nose	High	0.27442891816497	0.0801349537215299	0.244285065472034	0.306782421705023	1	Germany	Image+Sex	3 - Woman blowing nose
134	4 - Couple blowing noses	High	0.227315150089437	0.147158508046539	0.18064861200052	0.281889458607148	1	Germany	Image+Sex	4 - Couple blowing noses
135	5 - Woman wearing mask	High	0.264347498886468	0.0169908956941807	0.257922432739847	0.270874195793675	1	Germany	Image+Sex	5 - Woman wearing mask
136	6 - Man wearing mask	High	0.272543595725167	0.0388555325643062	0.257708880924928	0.287901047940647	1	Germany	Image+Sex	6 - Man wearing mask
137	3 - Woman blowing nose	Low	0.417209769812923	0.0735412476722014	0.382635595750138	0.452617612849222	1	Germany	Image+Sex	3 - Woman blowing nose
138	4 - Couple blowing noses	Low	0.431180758316531	0.12523019511802	0.372272046289966	0.492103496801763	1	Germany	Image+Sex	4 - Couple blowing noses
139	5 - Woman wearing mask	Low	0.395094696622087	0.0153481765485621	0.387928438316274	0.402306324492769	1	Germany	Image+Sex	5 - Woman wearing mask
140	6 - Man wearing mask	Low	0.407800015202654	0.0352783471435892	0.391214071681268	0.424598704425273	1	Germany	Image+Sex	6 - Man wearing mask
141	3 - Woman blowing nose	Medium	0.308361312022107	0.0775506588809453	0.276920642009231	0.341684836453133	1	Germany	Image+Sex	3 - Woman blowing nose
142	4 - Couple blowing noses	Medium	0.341504091594032	0.13022191729443	0.286625730434169	0.400983616431557	1	Germany	Image+Sex	4 - Couple blowing noses
143	5 - Woman wearing mask	Medium	0.340557804491445	0.0158101080015249	0.333633510557178	0.347550853980135	1	Germany	Image+Sex	5 - Woman wearing mask
144	6 - Man wearing mask	Medium	0.31965638907218	0.037099804209953	0.304054238651574	0.335672991172378	1	Germany	Image+Sex	6 - Man wearing mask
145	3 - Woman blowing nose	High	0.277840137436645	0.0811239968132234	0.247088570572203	0.310838851528527	1	Germany	Image+Sex+Age	3 - Woman blowing nose
146	4 - Couple blowing noses	High	0.226362675862984	0.147437476878604	0.17976552797698	0.280901842971256	1	Germany	Image+Sex+Age	4 - Couple blowing noses
147	5 - Woman wearing mask	High	0.264683584140307	0.0171809155921652	0.258181880836804	0.271289140067583	1	Germany	Image+Sex+Age	5 - Woman wearing mask
148	6 - Man wearing mask	High	0.273640361433623	0.03990860158569	0.258371496757297	0.289459378978888	1	Germany	Image+Sex+Age	6 - Man wearing mask
149	3 - Woman blowing nose	Low	0.401962958234181	0.0744300581027518	0.367449773735955	0.437475860177777	1	Germany	Image+Sex+Age	3 - Woman blowing nose
150	4 - Couple blowing noses	Low	0.434193842134085	0.125823857214801	0.374872257503954	0.495462564940985	1	Germany	Image+Sex+Age	4 - Couple blowing noses
151	5 - Woman wearing mask	Low	0.396551259034399	0.0155115935545066	0.389299436954492	0.403848836406708	1	Germany	Image+Sex+Age	5 - Woman wearing mask
152	6 - Man wearing mask	Low	0.400443201053652	0.0362458192625225	0.383514049572589	0.417613421174387	1	Germany	Image+Sex+Age	6 - Man wearing mask
153	3 - Woman blowing nose	Medium	0.320196904329174	0.078421974941805	0.287701966394015	0.354535252547605	1	Germany	Image+Sex+Age	3 - Woman blowing nose
154	4 - Couple blowing noses	Medium	0.339443482002931	0.130723795475355	0.284552762477186	0.399017318126113	1	Germany	Image+Sex+Age	4 - Couple blowing noses
155	5 - Woman wearing mask	Medium	0.338765156825295	0.0160328436894674	0.331762179592587	0.345839452251902	1	Germany	Image+Sex+Age	5 - Woman wearing mask
156	6 - Man wearing mask	Medium	0.325916437512725	0.0380405100870653	0.309753685850844	0.342504070333735	1	Germany	Image+Sex+Age	6 - Man wearing mask
157	3 - Woman blowing nose	High	0.278484412993005	0.0811697357135849	0.247669290538724	0.311545865149149	1	Germany	Image+Sex+Age+Education	3 - Woman blowing nose
158	4 - Couple blowing noses	High	0.226635384029734	0.147432823342277	0.179996505886122	0.281214529155782	1	Germany	Image+Sex+Age+Education	4 - Couple blowing noses
159	5 - Woman wearing mask	High	0.26477070085908	0.0171914435567679	0.258263656409134	0.271381708624356	1	Germany	Image+Sex+Age+Education	5 - Woman wearing mask
160	6 - Man wearing mask	High	0.274037666915521	0.0399255267462628	0.258748167946558	0.28987731507897	1	Germany	Image+Sex+Age+Education	6 - Man wearing mask
161	3 - Woman blowing nose	Low	0.399040964767781	0.074502647249613	0.364592740342313	0.434518223206854	1	Germany	Image+Sex+Age+Education	3 - Woman blowing nose
162	4 - Couple blowing noses	Low	0.433148202744777	0.125869298242449	0.37385423000538	0.494420566930243	1	Germany	Image+Sex+Age+Education	4 - Couple blowing noses
163	5 - Woman wearing mask	Low	0.396834499791498	0.0155221616130469	0.389575916280626	0.404138786677115	1	Germany	Image+Sex+Age+Education	5 - Woman wearing mask
164	6 - Man wearing mask	Low	0.399100860301337	0.0362814909310296	0.382175774328865	0.416270472007009	1	Germany	Image+Sex+Age+Education	6 - Man wearing mask
165	3 - Woman blowing nose	Medium	0.322474622239215	0.0784772366516491	0.289824794367948	0.35695384603745	1	Germany	Image+Sex+Age+Education	3 - Woman blowing nose
166	4 - Couple blowing noses	Medium	0.340216413225489	0.130769832475786	0.285236283544515	0.399865442478962	1	Germany	Image+Sex+Age+Education	4 - Couple blowing noses
167	5 - Woman wearing mask	Medium	0.338394799349422	0.0160533188878839	0.331386749342677	0.34547447579186	1	Germany	Image+Sex+Age+Education	5 - Woman wearing mask
168	6 - Man wearing mask	Medium	0.326861472783142	0.0380626971410165	0.310664142248136	0.343482501777748	1	Germany	Image+Sex+Age+Education	6 - Man wearing mask
169	3 - Woman blowing nose	High	0.271245697161723	0.0827189264869983	0.240409141320587	0.3044522332021	1	Germany	Image+Sex+Age+Education+Month	3 - Woman blowing nose
170	4 - Couple blowing noses	High	0.270227831245597	0.149268980570133	0.216525737572896	0.331611577357266	1	Germany	Image+Sex+Age+Education+Month	4 - Couple blowing noses
171	5 - Woman wearing mask	High	0.262823317601904	0.0175409028705905	0.256216897274917	0.269538350691873	1	Germany	Image+Sex+Age+Education+Month	5 - Woman wearing mask
172	6 - Man wearing mask	High	0.272644504358668	0.0404406425991121	0.257212237013565	0.288642877416381	1	Germany	Image+Sex+Age+Education+Month	6 - Man wearing mask
173	3 - Woman blowing nose	Low	0.398317063674951	0.0765188671371068	0.36297926008206	0.434747269672315	1	Germany	Image+Sex+Age+Education+Month	3 - Woman blowing nose
174	4 - Couple blowing noses	Low	0.354951551739025	0.127777701631534	0.299897959535667	0.414133289925111	1	Germany	Image+Sex+Age+Education+Month	4 - Couple blowing noses
175	5 - Woman wearing mask	Low	0.394755298714673	0.0158230551278426	0.387370349517386	0.402188609558398	1	Germany	Image+Sex+Age+Education+Month	5 - Woman wearing mask
176	6 - Man wearing mask	Low	0.3979785633632	0.0369179586518672	0.380776713342422	0.415436159707411	1	Germany	Image+Sex+Age+Education+Month	6 - Man wearing mask
177	3 - Woman blowing nose	Medium	0.330437239163326	0.0789692103910143	0.297133598862965	0.365532388488749	1	Germany	Image+Sex+Age+Education+Month	3 - Woman blowing nose
178	4 - Couple blowing noses	Medium	0.374820617015378	0.132332995649936	0.316271698339933	0.437276379766962	1	Germany	Image+Sex+Age+Education+Month	4 - Couple blowing noses
179	5 - Woman wearing mask	Medium	0.342421383683423	0.0162239636062037	0.335297669286322	0.349616841763131	1	Germany	Image+Sex+Age+Education+Month	5 - Woman wearing mask
180	6 - Man wearing mask	Medium	0.329376932278132	0.0382872890282673	0.313018266706395	0.346159737127196	1	Germany	Image+Sex+Age+Education+Month	6 - Man wearing mask
181	3 - Woman blowing nose	High	0.484397756157329	0.0589031655220778	0.455647550645374	0.513251605833475	1	Italy	Image	3 - Woman blowing nose
182	4 - Couple blowing noses	High	0.433655030675343	0.114791053665599	0.379436576938042	0.489509617116251	1	Italy	Image	4 - Couple blowing noses
183	5 - Woman wearing mask	High	0.501154705005405	0.0188662958244587	0.491911097764159	0.51039752300638	1	Italy	Image	5 - Woman wearing mask
184	6 - Man wearing mask	High	0.495668547760418	0.0516245104325982	0.470407519680968	0.520951708749047	1	Italy	Image	6 - Man wearing mask
185	3 - Woman blowing nose	Low	0.181970688655119	0.0762977873556488	0.160758743846343	0.205296856096673	1	Italy	Image	3 - Woman blowing nose
186	4 - Couple blowing noses	Low	0.178012267493196	0.148717859547846	0.139271404711034	0.2247161176209	1	Italy	Image	4 - Couple blowing noses
187	5 - Woman wearing mask	Low	0.152963793928152	0.026206569560961	0.146426742267109	0.15973806976976	1	Italy	Image	5 - Woman wearing mask
188	6 - Man wearing mask	Low	0.163894162681261	0.0697264064560126	0.146016083961966	0.183490883995691	1	Italy	Image	6 - Man wearing mask
189	3 - Woman blowing nose	Medium	0.333631555187551	0.0624318672094121	0.307002671792503	0.361365758670549	1	Italy	Image	3 - Woman blowing nose
190	4 - Couple blowing noses	Medium	0.388332701831461	0.116724264747067	0.335569452325351	0.443850166979043	1	Italy	Image	4 - Couple blowing noses
191	5 - Woman wearing mask	Medium	0.345881501066443	0.0198318670743485	0.337140781004916	0.35472756230152	1	Italy	Image	5 - Woman wearing mask
192	6 - Man wearing mask	Medium	0.340437289558321	0.0544707110837233	0.316888796388342	0.364801196878604	1	Italy	Image	6 - Man wearing mask
193	3 - Woman blowing nose	High	0.481212222013871	0.0590298482110203	0.452423649201575	0.510126081601943	1	Italy	Image+Sex	3 - Woman blowing nose
194	4 - Couple blowing noses	High	0.432089283528574	0.114930884763263	0.377871524009149	0.487984418667543	1	Italy	Image+Sex	4 - Couple blowing noses
195	5 - Woman wearing mask	High	0.502363852249248	0.0189091075369788	0.493099015672626	0.511627065822348	1	Italy	Image+Sex	5 - Woman wearing mask
196	6 - Man wearing mask	High	0.494082819049769	0.0517109823478532	0.468785274600329	0.519410698419791	1	Italy	Image+Sex	6 - Man wearing mask
197	3 - Woman blowing nose	Low	0.184455402155219	0.0764671905989826	0.162966240691383	0.208073787475358	1	Italy	Image+Sex	3 - Woman blowing nose
198	4 - Couple blowing noses	Low	0.178766658097789	0.149041042376207	0.139813360839717	0.225724794179021	1	Italy	Image+Sex	4 - Couple blowing noses
199	5 - Woman wearing mask	Low	0.151015191412831	0.0264817359755021	0.14448052866898	0.157790896669271	1	Italy	Image+Sex	5 - Woman wearing mask
200	6 - Man wearing mask	Low	0.164649191242388	0.0698745727927727	0.146666853700795	0.184359953289144	1	Italy	Image+Sex	6 - Man wearing mask
201	3 - Woman blowing nose	Medium	0.33433237583091	0.0624901888913114	0.307649034575144	0.362119584474468	1	Italy	Image+Sex	3 - Woman blowing nose
202	4 - Couple blowing noses	Medium	0.389144058373638	0.11673657627412	0.336325799256224	0.444699146657617	1	Italy	Image+Sex	4 - Couple blowing noses
203	5 - Woman wearing mask	Medium	0.346620956337921	0.0198565511739383	0.337860378618256	0.355486736472194	1	Italy	Image+Sex	5 - Woman wearing mask
204	6 - Man wearing mask	Medium	0.341267989707843	0.054497892244425	0.317678165075712	0.365670745510716	1	Italy	Image+Sex	6 - Man wearing mask
205	3 - Woman blowing nose	High	0.479061754574132	0.059565141069809	0.450030485606933	0.508235140332185	1	Italy	Image+Sex+Age	3 - Woman blowing nose
206	4 - Couple blowing noses	High	0.431193244021953	0.115074995623675	0.376946939417971	0.487142445852669	1	Italy	Image+Sex+Age	4 - Couple blowing noses
207	5 - Woman wearing mask	High	0.504185799922248	0.0190844358929696	0.494834879699673	0.513533792815277	1	Italy	Image+Sex+Age	5 - Woman wearing mask
208	6 - Man wearing mask	High	0.488869220364648	0.0530681037694532	0.462932619859893	0.514865891424233	1	Italy	Image+Sex+Age	6 - Man wearing mask
209	3 - Woman blowing nose	Low	0.177980822090209	0.077412602607878	0.156855436565756	0.201272197108241	1	Italy	Image+Sex+Age	3 - Woman blowing nose
210	4 - Couple blowing noses	Low	0.180104000940188	0.149203062605497	0.14087086003181	0.227371972327691	1	Italy	Image+Sex+Age	4 - Couple blowing noses
211	5 - Woman wearing mask	Low	0.151888995872322	0.026614441823093	0.145290692062514	0.158731307590542	1	Italy	Image+Sex+Age	5 - Woman wearing mask
212	6 - Man wearing mask	Low	0.159261674405022	0.0718467895241506	0.141298221700476	0.179032709398599	1	Italy	Image+Sex+Age	6 - Man wearing mask
213	3 - Woman blowing nose	Medium	0.342957423335659	0.0630233310499647	0.315686617210887	0.371305784907538	1	Italy	Image+Sex+Age	3 - Woman blowing nose
214	4 - Couple blowing noses	Medium	0.388702755037859	0.117020093365736	0.335787508030721	0.444377856618689	1	Italy	Image+Sex+Age	4 - Couple blowing noses
215	5 - Woman wearing mask	Medium	0.343925204205431	0.0201010188076791	0.335091040821401	0.352868666675213	1	Italy	Image+Sex+Age	5 - Woman wearing mask
216	6 - Man wearing mask	Medium	0.35186910523033	0.0558699772566007	0.327318872010675	0.377228097964547	1	Italy	Image+Sex+Age	6 - Man wearing mask
217	3 - Woman blowing nose	High	0.478696352154102	0.0595973740177977	0.449652478898771	0.507884969601247	1	Italy	Image+Sex+Age+Education	3 - Woman blowing nose
218	4 - Couple blowing noses	High	0.4319857131564	0.11510083008428	0.377694012376705	0.487962183299707	1	Italy	Image+Sex+Age+Education	4 - Couple blowing noses
219	5 - Woman wearing mask	High	0.504301578635436	0.0190889546247792	0.494948440760977	0.513651706798179	1	Italy	Image+Sex+Age+Education	5 - Woman wearing mask
220	6 - Man wearing mask	High	0.48888188590307	0.0530738222380283	0.462942435443155	0.514881351540732	1	Italy	Image+Sex+Age+Education	6 - Man wearing mask
221	3 - Woman blowing nose	Low	0.177507032537193	0.0774681258698686	0.15641282219693	0.200769008704848	1	Italy	Image+Sex+Age+Education	3 - Woman blowing nose
222	4 - Couple blowing noses	Low	0.180212447990574	0.149266842600389	0.14094460851345	0.227522953605431	1	Italy	Image+Sex+Age+Education	4 - Couple blowing noses
223	5 - Woman wearing mask	Low	0.151906800958611	0.0266190311332057	0.145306739086351	0.158750965882333	1	Italy	Image+Sex+Age+Education	5 - Woman wearing mask
224	6 - Man wearing mask	Low	0.159152536649469	0.071862154207042	0.141195674739516	0.17891733019268	1	Italy	Image+Sex+Age+Education	6 - Man wearing mask
225	3 - Woman blowing nose	Medium	0.343796615308705	0.0630556059242194	0.316477538548984	0.372189832324639	1	Italy	Image+Sex+Age+Education	3 - Woman blowing nose
226	4 - Couple blowing noses	Medium	0.387801838853026	0.117066957082963	0.334921576816971	0.443464176236585	1	Italy	Image+Sex+Age+Education	4 - Couple blowing noses
227	5 - Woman wearing mask	Medium	0.343791620405953	0.0201089553883986	0.334955671319183	0.352737028275953	1	Italy	Image+Sex+Age+Education	5 - Woman wearing mask
228	6 - Man wearing mask	Medium	0.351965577447461	0.0558790500797665	0.327408097592571	0.377331653182384	1	Italy	Image+Sex+Age+Education	6 - Man wearing mask
229	3 - Woman blowing nose	High	0.518544288972538	0.0613112452220436	0.488512862497115	0.548442327484432	1	Italy	Image+Sex+Age+Education+Month	3 - Woman blowing nose
230	4 - Couple blowing noses	High	0.485061124004496	0.117094729875824	0.428181430103937	0.542330468398406	1	Italy	Image+Sex+Age+Education+Month	4 - Couple blowing noses
231	5 - Woman wearing mask	High	0.4995640118612	0.0194732343238913	0.490023626487743	0.509104714710935	1	Italy	Image+Sex+Age+Education+Month	5 - Woman wearing mask
232	6 - Man wearing mask	High	0.504267510932582	0.053960673370677	0.477841893214607	0.530669307929535	1	Italy	Image+Sex+Age+Education+Month	6 - Man wearing mask
233	3 - Woman blowing nose	Low	0.142045346612367	0.0805202570695646	0.123876528185087	0.162385056454753	1	Italy	Image+Sex+Age+Education+Month	3 - Woman blowing nose
234	4 - Couple blowing noses	Low	0.132409346369464	0.152364489153776	0.101702384501876	0.170626610005394	1	Italy	Image+Sex+Age+Education+Month	4 - Couple blowing noses
235	5 - Woman wearing mask	Low	0.150306396120136	0.0273151307141021	0.143596219756062	0.15727255186756	1	Italy	Image+Sex+Age+Education+Month	5 - Woman wearing mask
236	6 - Man wearing mask	Low	0.144095548862986	0.0734438990602731	0.127235114539276	0.16277353301125	1	Italy	Image+Sex+Age+Education+Month	6 - Man wearing mask
237	3 - Woman blowing nose	Medium	0.339410364415095	0.0644382309337992	0.311692288757757	0.368274513621897	1	Italy	Image+Sex+Age+Education+Month	3 - Woman blowing nose
238	4 - Couple blowing noses	Medium	0.38252952962604	0.118869005823594	0.329200264258702	0.438846098382083	1	Italy	Image+Sex+Age+Education+Month	4 - Couple blowing noses
239	5 - Woman wearing mask	Medium	0.350129592018663	0.0203405912939738	0.341113404336579	0.359254153740518	1	Italy	Image+Sex+Age+Education+Month	5 - Woman wearing mask
240	6 - Man wearing mask	Medium	0.351636940204432	0.0564138499417383	0.326860149512379	0.377239328755447	1	Italy	Image+Sex+Age+Education+Month	6 - Man wearing mask
