# Supplementary material for: Assessing self-selection biases in Facebook-recruited online surveys: Evidence from the COVID-19 Health Behavior Survey
Source: PLoS One. 2025 Jul 8;20(7):e0326884. doi: 10.1371/journal.pone.0326884 (PMC12237053; doi:10.1371/journal.pone.0326884)
Supplement: S4 File — (ZIP) [file pone.0326884.s004.zip › Supplementary_Material/S_Data_Figure_S9.csv]

	x	response.level	predicted	std.error	conf.low	conf.high	group	Country	Model	Image
1	3 - Woman blowing nose	High	0.352861268210207	0.0536933401050629	0.329218290379612	0.377247262197279	1	Netherlands	Image	3 - Woman blowing nose
2	4 - Couple blowing noses	High	0.281816459158431	0.149860700628405	0.226323097378035	0.344851602693522	1	Netherlands	Image	4 - Couple blowing noses
3	5 - Woman wearing mask	High	0.331117265822052	0.0311172626640193	0.317751380035949	0.34476126562936	1	Netherlands	Image	5 - Woman wearing mask
4	6 - Man wearing mask	High	0.312466155301764	0.0505587693660147	0.291582987648128	0.334139519812189	1	Netherlands	Image	6 - Man wearing mask
5	3 - Woman blowing nose	Low	0.286373764753948	0.0567569559333889	0.264190055327818	0.309636353209078	1	Netherlands	Image	3 - Woman blowing nose
6	4 - Couple blowing noses	Low	0.363637103548365	0.140152916536112	0.302735093888858	0.429248496693076	1	Netherlands	Image	4 - Couple blowing noses
7	5 - Woman wearing mask	Low	0.320394587810746	0.0313831326316342	0.307151799893037	0.333933149296627	1	Netherlands	Image	5 - Woman wearing mask
8	6 - Man wearing mask	Low	0.310818402291715	0.0506319704240793	0.289969369497963	0.33246457683758	1	Netherlands	Image	6 - Man wearing mask
9	3 - Woman blowing nose	Medium	0.360764967035844	0.0534291973663711	0.336983743859231	0.385249288188316	1	Netherlands	Image	3 - Woman blowing nose
10	4 - Couple blowing noses	Medium	0.354546437293204	0.140935238771163	0.294143974815019	0.419972582558335	1	Netherlands	Image	4 - Couple blowing noses
11	5 - Woman wearing mask	Medium	0.348488146367202	0.0307335074109955	0.334939534164972	0.362286264542858	1	Netherlands	Image	5 - Woman wearing mask
12	6 - Man wearing mask	Medium	0.37671544240652	0.0483609843456447	0.354732986892083	0.399217336455776	1	Netherlands	Image	6 - Man wearing mask
13	3 - Woman blowing nose	High	0.349281593427685	0.054013788609188	0.325619796657502	0.373709992692151	1	Netherlands	Image+Sex	3 - Woman blowing nose
14	4 - Couple blowing noses	High	0.280138586912174	0.150158102888953	0.224770583912246	0.343109025720046	1	Netherlands	Image+Sex	4 - Couple blowing noses
15	5 - Woman wearing mask	High	0.334861470590834	0.0312436240458283	0.321363057464287	0.348635590660243	1	Netherlands	Image+Sex	5 - Woman wearing mask
16	6 - Man wearing mask	High	0.310273264334076	0.0508015734550334	0.289377078685626	0.331973472155542	1	Netherlands	Image+Sex	6 - Man wearing mask
17	3 - Woman blowing nose	Low	0.292510765546997	0.0571030065310363	0.269897874389996	0.316197718226424	1	Netherlands	Image+Sex	3 - Woman blowing nose
18	4 - Couple blowing noses	Low	0.36663882139839	0.14104870514115	0.305103044596388	0.432854747148402	1	Netherlands	Image+Sex	4 - Couple blowing noses
19	5 - Woman wearing mask	Low	0.312824668255892	0.0319087925537909	0.299540547268467	0.326423376059619	1	Netherlands	Image+Sex	5 - Woman wearing mask
20	6 - Man wearing mask	Low	0.314718795993395	0.0509383724034314	0.293595071263977	0.336638068932284	1	Netherlands	Image+Sex	6 - Man wearing mask
21	3 - Woman blowing nose	Medium	0.358207641025318	0.053712822375239	0.334383041893593	0.38275361211527	1	Netherlands	Image+Sex	3 - Woman blowing nose
22	4 - Couple blowing noses	Medium	0.353222591689436	0.14122240643636	0.292826739361329	0.418699844955509	1	Netherlands	Image+Sex	4 - Couple blowing noses
23	5 - Woman wearing mask	Medium	0.352313861153274	0.0308634275469168	0.338636802316738	0.366237420824783	1	Netherlands	Image+Sex	5 - Woman wearing mask
24	6 - Man wearing mask	Medium	0.375007939672528	0.048571600004055	0.352974398456523	0.397571747339602	1	Netherlands	Image+Sex	6 - Man wearing mask
25	3 - Woman blowing nose	High	0.35216888651978	0.0549462557061096	0.328007244369079	0.37711153039216	1	Netherlands	Image+Sex+Age	3 - Woman blowing nose
26	4 - Couple blowing noses	High	0.282751394780182	0.150444698564978	0.226931289027174	0.346153958239587	1	Netherlands	Image+Sex+Age	4 - Couple blowing noses
27	5 - Woman wearing mask	High	0.331904977666637	0.0322392633009074	0.318045281912801	0.346062157195083	1	Netherlands	Image+Sex+Age	5 - Woman wearing mask
28	6 - Man wearing mask	High	0.315779192632396	0.0519607563758343	0.294198633792715	0.338184265280046	1	Netherlands	Image+Sex+Age	6 - Man wearing mask
29	3 - Woman blowing nose	Low	0.286621941061982	0.0580557832998196	0.263931284928678	0.310440612966343	1	Netherlands	Image+Sex+Age	3 - Woman blowing nose
30	4 - Couple blowing noses	Low	0.372528074809657	0.141472455326354	0.310310637889061	0.439274837478748	1	Netherlands	Image+Sex+Age	4 - Couple blowing noses
31	5 - Woman wearing mask	Low	0.315991720295681	0.0326926360607414	0.302308206583353	0.330001644196917	1	Netherlands	Image+Sex+Age	5 - Woman wearing mask
32	6 - Man wearing mask	Low	0.311147667564526	0.0522409509415531	0.289636588131674	0.333506300485296	1	Netherlands	Image+Sex+Age	6 - Man wearing mask
33	3 - Woman blowing nose	Medium	0.361209172418238	0.0546682866812537	0.336871392885849	0.386281027468992	1	Netherlands	Image+Sex+Age	3 - Woman blowing nose
34	4 - Couple blowing noses	Medium	0.344720530410161	0.141775656942636	0.284916540528743	0.409882145419292	1	Netherlands	Image+Sex+Age	4 - Couple blowing noses
35	5 - Woman wearing mask	Medium	0.352103302037682	0.0317813009655912	0.338027476105609	0.366440801572161	1	Netherlands	Image+Sex+Age	5 - Woman wearing mask
36	6 - Man wearing mask	Medium	0.373073139803078	0.0498761348780747	0.350507126346152	0.396205720690811	1	Netherlands	Image+Sex+Age	6 - Man wearing mask
37	3 - Woman blowing nose	High	0.351483714690854	0.0552940762183414	0.327195238287759	0.376566055475083	1	Netherlands	Image+Sex+Age+Education	3 - Woman blowing nose
38	4 - Couple blowing noses	High	0.282207586804835	0.150499440434204	0.226442147319313	0.345571220656932	1	Netherlands	Image+Sex+Age+Education	4 - Couple blowing noses
39	5 - Woman wearing mask	High	0.33227799637083	0.0323888941260724	0.318346503980699	0.346509241604211	1	Netherlands	Image+Sex+Age+Education	5 - Woman wearing mask
40	6 - Man wearing mask	High	0.315529670176586	0.0520399977028549	0.293926604532019	0.337960531242517	1	Netherlands	Image+Sex+Age+Education	6 - Man wearing mask
41	3 - Woman blowing nose	Low	0.285138909619789	0.0584075725621238	0.262388986515655	0.309034912426072	1	Netherlands	Image+Sex+Age+Education	3 - Woman blowing nose
42	4 - Couple blowing noses	Low	0.371707225414202	0.141546278679928	0.309528323436075	0.438445297878466	1	Netherlands	Image+Sex+Age+Education	4 - Couple blowing noses
43	5 - Woman wearing mask	Low	0.316827130283714	0.0328247410885209	0.303068780583274	0.330913502514525	1	Netherlands	Image+Sex+Age+Education	5 - Woman wearing mask
44	6 - Man wearing mask	Low	0.310475039537271	0.0523243653896237	0.288957361439881	0.332844993568353	1	Netherlands	Image+Sex+Age+Education	6 - Man wearing mask
45	3 - Woman blowing nose	Medium	0.363377375689358	0.0549812409249586	0.338833601725982	0.38865392664001	1	Netherlands	Image+Sex+Age+Education	3 - Woman blowing nose
46	4 - Couple blowing noses	Medium	0.346085187780963	0.141873049510114	0.286108842910199	0.411389052872299	1	Netherlands	Image+Sex+Age+Education	4 - Couple blowing noses
47	5 - Woman wearing mask	Medium	0.350894873345456	0.0319639413677162	0.336762282141487	0.365293895894905	1	Netherlands	Image+Sex+Age+Education	5 - Woman wearing mask
48	6 - Man wearing mask	Medium	0.373995290286144	0.049938579844345	0.351376868976005	0.397178131060001	1	Netherlands	Image+Sex+Age+Education	6 - Man wearing mask
49	3 - Woman blowing nose	High	0.330016544184327	0.057344751894681	0.30565671049838	0.35532428220244	1	Netherlands	Image+Sex+Age+Education+Month	3 - Woman blowing nose
50	4 - Couple blowing noses	High	0.321960376078054	0.153627542325604	0.260016712002628	0.39086616423629	1	Netherlands	Image+Sex+Age+Education+Month	4 - Couple blowing noses
51	5 - Woman wearing mask	High	0.332995596043951	0.0333060611952416	0.318657976385264	0.347649160391686	1	Netherlands	Image+Sex+Age+Education+Month	5 - Woman wearing mask
52	6 - Man wearing mask	High	0.316225545324442	0.0533340264388845	0.294068561098187	0.339249690018094	1	Netherlands	Image+Sex+Age+Education+Month	6 - Man wearing mask
53	3 - Woman blowing nose	Low	0.300676988206906	0.060461089191309	0.276362385597045	0.326166595921796	1	Netherlands	Image+Sex+Age+Education+Month	3 - Woman blowing nose
54	4 - Couple blowing noses	Low	0.308598981101719	0.146209306343846	0.251008216929853	0.372825953924115	1	Netherlands	Image+Sex+Age+Education+Month	4 - Couple blowing noses
55	5 - Woman wearing mask	Low	0.305085186533139	0.0341715936299429	0.291074061030452	0.31946682511696	1	Netherlands	Image+Sex+Age+Education+Month	5 - Woman wearing mask
56	6 - Man wearing mask	Low	0.298409006684466	0.0542982994095239	0.276616335150374	0.321156332235959	1	Netherlands	Image+Sex+Age+Education+Month	6 - Man wearing mask
57	3 - Woman blowing nose	Medium	0.369306467608767	0.0559158038959646	0.344165418356869	0.395177436231258	1	Netherlands	Image+Sex+Age+Education+Month	3 - Woman blowing nose
58	4 - Couple blowing noses	Medium	0.369440642820227	0.142905789933182	0.306888283380431	0.436709563853818	1	Netherlands	Image+Sex+Age+Education+Month	4 - Couple blowing noses
59	5 - Woman wearing mask	Medium	0.36191921742291	0.0323564602984509	0.347405933187109	0.376688838471212	1	Netherlands	Image+Sex+Age+Education+Month	5 - Woman wearing mask
60	6 - Man wearing mask	Medium	0.385365447991092	0.0505117931258178	0.362197954774037	0.409064392965068	1	Netherlands	Image+Sex+Age+Education+Month	6 - Man wearing mask
61	3 - Woman blowing nose	High	0.379523494700727	0.0612213696151568	0.351702758417976	0.408159400428729	1	Spain	Image	3 - Woman blowing nose
62	4 - Couple blowing noses	High	0.381270762234611	0.119068624074283	0.327937524771311	0.437629614390175	1	Spain	Image	4 - Couple blowing noses
63	5 - Woman wearing mask	High	0.428956295596897	0.0240603893638163	0.417445631727219	0.440544331391227	1	Spain	Image	5 - Woman wearing mask
64	6 - Man wearing mask	High	0.396370938406034	0.0410523654958283	0.377289119813005	0.415773470910184	1	Spain	Image	6 - Man wearing mask
65	3 - Woman blowing nose	Low	0.242718471406134	0.0692954866382637	0.21863315372443	0.26854519538656	1	Spain	Image	3 - Woman blowing nose
66	4 - Couple blowing noses	Low	0.250836203523101	0.133407702643295	0.204951168383554	0.303078019992262	1	Spain	Image	4 - Couple blowing noses
67	5 - Woman wearing mask	Low	0.218945012857485	0.0287962221089518	0.209446582791304	0.228749557407188	1	Spain	Image	5 - Woman wearing mask
68	6 - Man wearing mask	Low	0.227822613912371	0.0478759279801821	0.211737797152147	0.244749935684229	1	Spain	Image	6 - Man wearing mask
69	3 - Woman blowing nose	Medium	0.377758033893138	0.0612771476425927	0.34996884326451	0.406374341249801	1	Spain	Image	3 - Woman blowing nose
70	4 - Couple blowing noses	Medium	0.367893034242288	0.119924615654317	0.315114775658458	0.424038033859203	1	Spain	Image	4 - Couple blowing noses
71	5 - Woman wearing mask	Medium	0.352098691545617	0.02493200550402	0.341033338163083	0.363325122751039	1	Spain	Image	5 - Woman wearing mask
72	6 - Man wearing mask	Medium	0.375806447681595	0.041460296822232	0.356945368187857	0.395051888741084	1	Spain	Image	6 - Man wearing mask
73	3 - Woman blowing nose	High	0.379084504731807	0.0612542268099901	0.351263054762133	0.407724603629742	1	Spain	Image+Sex	3 - Woman blowing nose
74	4 - Couple blowing noses	High	0.381760224547115	0.119086386258004	0.328387181171268	0.43814876412649	1	Spain	Image+Sex	4 - Couple blowing noses
75	5 - Woman wearing mask	High	0.42917133910348	0.024067695555383	0.417655642379142	0.440764229999651	1	Spain	Image+Sex	5 - Woman wearing mask
76	6 - Man wearing mask	High	0.396607570552845	0.0410593092952917	0.377518286585426	0.416017009678397	1	Spain	Image+Sex	6 - Man wearing mask
77	3 - Woman blowing nose	Low	0.243644024001408	0.0693409647316694	0.219478212818484	0.269551729340138	1	Spain	Image+Sex	3 - Woman blowing nose
78	4 - Couple blowing noses	Low	0.24985481733964	0.133502811880626	0.204070117071622	0.302013921647898	1	Spain	Image+Sex	4 - Couple blowing noses
79	5 - Woman wearing mask	Low	0.21855716099886	0.0288348185988215	0.209058544177024	0.228362744877152	1	Spain	Image+Sex	5 - Woman wearing mask
80	6 - Man wearing mask	Low	0.227365112328735	0.047918532626347	0.211289841378774	0.244284609912616	1	Spain	Image+Sex	6 - Man wearing mask
81	3 - Woman blowing nose	Medium	0.377271471266785	0.0613118776154761	0.349482494312267	0.405891376512189	1	Spain	Image+Sex	3 - Woman blowing nose
82	4 - Couple blowing noses	Medium	0.368384958113245	0.119943083119421	0.315563542100574	0.424563451051133	1	Spain	Image+Sex	4 - Couple blowing noses
83	5 - Woman wearing mask	Medium	0.35227149989766	0.0249379694170363	0.341200948216869	0.363503054179846	1	Spain	Image+Sex	5 - Woman wearing mask
84	6 - Man wearing mask	Medium	0.37602731711842	0.0414671794549917	0.357158398206977	0.395280130847647	1	Spain	Image+Sex	6 - Man wearing mask
85	3 - Woman blowing nose	High	0.387983190809327	0.0616921653130899	0.359689477296665	0.417052915180535	1	Spain	Image+Sex+Age	3 - Woman blowing nose
86	4 - Couple blowing noses	High	0.383307238139171	0.119352573738375	0.329717986873449	0.439890284393395	1	Spain	Image+Sex+Age	4 - Couple blowing noses
87	5 - Woman wearing mask	High	0.422936949552796	0.0245371644917453	0.411245148741063	0.434715718186752	1	Spain	Image+Sex+Age	5 - Woman wearing mask
88	6 - Man wearing mask	High	0.408681592200221	0.0419739084459787	0.388960066626018	0.428701508008156	1	Spain	Image+Sex+Age	6 - Man wearing mask
89	3 - Woman blowing nose	Low	0.240685062778543	0.0699088499062733	0.216539753783626	0.266606517460462	1	Spain	Image+Sex+Age	3 - Woman blowing nose
90	4 - Couple blowing noses	Low	0.24995210066692	0.133628981446537	0.20411425004478	0.302175476150905	1	Spain	Image+Sex+Age	4 - Couple blowing noses
91	5 - Woman wearing mask	Low	0.220773255514976	0.0291635743815213	0.211097030120831	0.230763278168311	1	Spain	Image+Sex+Age	5 - Woman wearing mask
92	6 - Man wearing mask	Low	0.22340069499424	0.0491724239258656	0.207126543632935	0.240565560434438	1	Spain	Image+Sex+Age	6 - Man wearing mask
93	3 - Woman blowing nose	Medium	0.37133174641213	0.0618286943670437	0.343510311947169	0.400033428079713	1	Spain	Image+Sex+Age	3 - Woman blowing nose
94	4 - Couple blowing noses	Medium	0.36674066119391	0.120106918151222	0.313968621822005	0.422914635575496	1	Spain	Image+Sex+Age	4 - Couple blowing noses
95	5 - Woman wearing mask	Medium	0.356289794932228	0.0252703396735703	0.345013029990221	0.367728209305375	1	Spain	Image+Sex+Age	5 - Woman wearing mask
96	6 - Man wearing mask	Medium	0.367917712805539	0.0425733711358058	0.348735397362214	0.387527315648245	1	Spain	Image+Sex+Age	6 - Man wearing mask
97	3 - Woman blowing nose	High	0.391299303643517	0.0618177808686204	0.362850237418054	0.420506793218131	1	Spain	Image+Sex+Age+Education	3 - Woman blowing nose
98	4 - Couple blowing noses	High	0.385994741701027	0.119453876813316	0.332188128986959	0.442738711661736	1	Spain	Image+Sex+Age+Education	4 - Couple blowing noses
99	5 - Woman wearing mask	High	0.422200665290835	0.0245998610362954	0.410485002527173	0.434004534675439	1	Spain	Image+Sex+Age+Education	5 - Woman wearing mask
100	6 - Man wearing mask	High	0.40989462925865	0.0420162316147945	0.390133452702618	0.429951093993264	1	Spain	Image+Sex+Age+Education	6 - Man wearing mask
101	3 - Woman blowing nose	Low	0.235921658676834	0.0702390619419026	0.212012571858023	0.261631789627542	1	Spain	Image+Sex+Age+Education	3 - Woman blowing nose
102	4 - Couple blowing noses	Low	0.246034151014431	0.133897110898798	0.200638221793955	0.297873809572177	1	Spain	Image+Sex+Age+Education	4 - Couple blowing noses
103	5 - Woman wearing mask	Low	0.221193976906558	0.0292119847422628	0.211488493709034	0.231214254104537	1	Spain	Image+Sex+Age+Education	5 - Woman wearing mask
104	6 - Man wearing mask	Low	0.221433059712356	0.0493201297493189	0.205217137664466	0.238545751894924	1	Spain	Image+Sex+Age+Education	6 - Man wearing mask
105	3 - Woman blowing nose	Medium	0.372779037679649	0.0619412424935665	0.34485881894878	0.401574147888035	1	Spain	Image+Sex+Age+Education	3 - Woman blowing nose
106	4 - Couple blowing noses	Medium	0.367971107284542	0.12015326902234	0.315090510042973	0.424229488806847	1	Spain	Image+Sex+Age+Education	4 - Couple blowing noses
107	5 - Woman wearing mask	Medium	0.356605357802606	0.0253145789533343	0.345304360993473	0.368068278020679	1	Spain	Image+Sex+Age+Education	5 - Woman wearing mask
108	6 - Man wearing mask	Medium	0.368672311028993	0.0425971983624377	0.349461788133047	0.388308518323437	1	Spain	Image+Sex+Age+Education	6 - Man wearing mask
109	3 - Woman blowing nose	High	0.395171201149569	0.06217491367487	0.366447654233418	0.424637171499459	1	Spain	Image+Sex+Age+Education+Month	3 - Woman blowing nose
110	4 - Couple blowing noses	High	0.406230816701903	0.120824413174128	0.350605063036111	0.464371075207814	1	Spain	Image+Sex+Age+Education+Month	4 - Couple blowing noses
111	5 - Woman wearing mask	High	0.419491220144581	0.0248502105237833	0.407679186100612	0.43139623561972	1	Spain	Image+Sex+Age+Education+Month	5 - Woman wearing mask
112	6 - Man wearing mask	High	0.413230579683179	0.0423614900292789	0.393254322821548	0.433496583581092	1	Spain	Image+Sex+Age+Education+Month	6 - Man wearing mask
113	3 - Woman blowing nose	Low	0.230978645875711	0.0708154054027248	0.207248850183678	0.256546205829617	1	Spain	Image+Sex+Age+Education+Month	3 - Woman blowing nose
114	4 - Couple blowing noses	Low	0.226584301440045	0.135791957243228	0.183345022452838	0.27656751342154	1	Spain	Image+Sex+Age+Education+Month	4 - Couple blowing noses
115	5 - Woman wearing mask	Low	0.222677407840008	0.0293698474707742	0.212872782584579	0.232800059432826	1	Spain	Image+Sex+Age+Education+Month	5 - Woman wearing mask
116	6 - Man wearing mask	Low	0.217657106886101	0.0498534351682303	0.201477868206005	0.234753627139282	1	Spain	Image+Sex+Age+Education+Month	6 - Man wearing mask
117	3 - Woman blowing nose	Medium	0.37385015297472	0.0622406947964405	0.345761173039535	0.402816061032896	1	Spain	Image+Sex+Age+Education+Month	3 - Woman blowing nose
118	4 - Couple blowing noses	Medium	0.367184881858052	0.121485606820491	0.313798504660525	0.424041225276988	1	Spain	Image+Sex+Age+Education+Month	4 - Couple blowing noses
119	5 - Woman wearing mask	Medium	0.357831372015411	0.0254944221635924	0.346432634023321	0.369393185614512	1	Spain	Image+Sex+Age+Education+Month	5 - Woman wearing mask
120	6 - Man wearing mask	Medium	0.36911231343072	0.0429122257967865	0.34975113484098	0.388904255022043	1	Spain	Image+Sex+Age+Education+Month	6 - Man wearing mask
121	3 - Woman blowing nose	High	0.466893559885704	0.0677223532321074	0.434048238989581	0.500028394390339	1	United Kingdom	Image	3 - Woman blowing nose
122	4 - Couple blowing noses	High	0.366798997883536	0.128933345288798	0.310308246767381	0.427203704488475	1	United Kingdom	Image	4 - Couple blowing noses
123	5 - Woman wearing mask	High	0.465236134819835	0.0215812629278466	0.454729644952345	0.475773564301052	1	United Kingdom	Image	5 - Woman wearing mask
124	6 - Man wearing mask	High	0.471272965214961	0.0495286314815401	0.447170629017582	0.495509997609646	1	United Kingdom	Image	6 - Man wearing mask
125	3 - Woman blowing nose	Low	0.166670783063106	0.0906587871421469	0.143429102983853	0.192830780431105	1	United Kingdom	Image	3 - Woman blowing nose
126	4 - Couple blowing noses	Low	0.239383523143217	0.145619698053072	0.19131755753094	0.295118459122065	1	United Kingdom	Image	4 - Couple blowing noses
127	5 - Woman wearing mask	Low	0.174741400643959	0.0283466451190958	0.166873698385501	0.182898612226751	1	United Kingdom	Image	5 - Woman wearing mask
128	6 - Man wearing mask	Low	0.171759645135729	0.0655495311524045	0.15424571013163	0.190813549818695	1	United Kingdom	Image	6 - Man wearing mask
129	3 - Woman blowing nose	Medium	0.36643565705119	0.0701219072035483	0.335151833667879	0.398887614799461	1	United Kingdom	Image	3 - Woman blowing nose
130	4 - Couple blowing noses	Medium	0.393817478973247	0.127174757836808	0.336138219046151	0.454616345215825	1	United Kingdom	Image	4 - Couple blowing noses
131	5 - Woman wearing mask	Medium	0.360022464536206	0.0224257737887453	0.349958790756942	0.370210718892332	1	United Kingdom	Image	5 - Woman wearing mask
132	6 - Man wearing mask	Medium	0.35696738964931	0.0516033123828088	0.334101672851295	0.380503807049706	1	United Kingdom	Image	6 - Man wearing mask
133	3 - Woman blowing nose	High	0.463266874957839	0.0679111872653298	0.430379937728034	0.496476502299464	1	United Kingdom	Image+Sex	3 - Woman blowing nose
134	4 - Couple blowing noses	High	0.365981967706961	0.12920416537863	0.3094420956445	0.426472543621443	1	United Kingdom	Image+Sex	4 - Couple blowing noses
135	5 - Woman wearing mask	High	0.46620559780684	0.0216534736839215	0.455660766258121	0.476780715788955	1	United Kingdom	Image+Sex	5 - Woman wearing mask
136	6 - Man wearing mask	High	0.47439742055354	0.0496531069526976	0.450210985335517	0.498704587136894	1	United Kingdom	Image+Sex	6 - Man wearing mask
137	3 - Woman blowing nose	Low	0.169280711606564	0.0909859497877856	0.145658921319138	0.195855096182249	1	United Kingdom	Image+Sex	3 - Woman blowing nose
138	4 - Couple blowing noses	Low	0.238867464360436	0.14631664918359	0.190668233134566	0.294812682897189	1	United Kingdom	Image+Sex	4 - Couple blowing noses
139	5 - Woman wearing mask	Low	0.172280961925767	0.0286954691905757	0.164408013624441	0.180449502661012	1	United Kingdom	Image+Sex	5 - Woman wearing mask
140	6 - Man wearing mask	Low	0.166992113465305	0.0660447175812129	0.149752724246407	0.185782445438373	1	United Kingdom	Image+Sex	6 - Man wearing mask
141	3 - Woman blowing nose	Medium	0.367452413435596	0.070199647184187	0.336093839300919	0.399974142171897	1	United Kingdom	Image+Sex	3 - Woman blowing nose
142	4 - Couple blowing noses	Medium	0.395150567932603	0.127218282875708	0.337365659528456	0.456021584731616	1	United Kingdom	Image+Sex	4 - Couple blowing noses
143	5 - Woman wearing mask	Medium	0.361513440267393	0.0224651506654501	0.351413384941339	0.37173740506733	1	United Kingdom	Image+Sex	5 - Woman wearing mask
144	6 - Man wearing mask	Medium	0.358610465981155	0.0516387362716019	0.335678962895204	0.382207222718966	1	United Kingdom	Image+Sex	6 - Man wearing mask
145	3 - Woman blowing nose	High	0.463825562352762	0.0683237539652032	0.430732521745956	0.497240298999097	1	United Kingdom	Image+Sex+Age	3 - Woman blowing nose
146	4 - Couple blowing noses	High	0.372767148698622	0.129431316535994	0.315604826955549	0.433721552951921	1	United Kingdom	Image+Sex+Age	4 - Couple blowing noses
147	5 - Woman wearing mask	High	0.465691915505577	0.0218258023406766	0.455065036997068	0.476350027612511	1	United Kingdom	Image+Sex+Age	5 - Woman wearing mask
148	6 - Man wearing mask	High	0.478982439291514	0.0504517136657838	0.454376419371429	0.503690865543328	1	United Kingdom	Image+Sex+Age	6 - Man wearing mask
149	3 - Woman blowing nose	Low	0.174347579668625	0.0913945930977159	0.150044368926318	0.20165333116737	1	United Kingdom	Image+Sex+Age	3 - Woman blowing nose
150	4 - Couple blowing noses	Low	0.234639702449643	0.146705868607719	0.186967882582305	0.290129059094598	1	United Kingdom	Image+Sex+Age	4 - Couple blowing noses
151	5 - Woman wearing mask	Low	0.170065409507357	0.0291455599848837	0.162153972511721	0.178280708754624	1	United Kingdom	Image+Sex+Age	5 - Woman wearing mask
152	6 - Man wearing mask	Low	0.171135984533274	0.0669228186036511	0.153324105891108	0.190551396803976	1	United Kingdom	Image+Sex+Age	6 - Man wearing mask
153	3 - Woman blowing nose	Medium	0.361826857978613	0.0706392970989903	0.330506683079177	0.394366736785935	1	United Kingdom	Image+Sex+Age	3 - Woman blowing nose
154	4 - Couple blowing noses	Medium	0.392593148851735	0.127496637777215	0.334853583561524	0.453500707631633	1	United Kingdom	Image+Sex+Age	4 - Couple blowing noses
155	5 - Woman wearing mask	Medium	0.364242674987067	0.0225866621879609	0.354054189730916	0.374554342911766	1	United Kingdom	Image+Sex+Age	5 - Woman wearing mask
156	6 - Man wearing mask	Medium	0.349881576175212	0.0525507531176184	0.326830079904851	0.373656454734435	1	United Kingdom	Image+Sex+Age	6 - Man wearing mask
157	3 - Woman blowing nose	High	0.462423481468109	0.0685403024499532	0.42924638614044	0.495936717489616	1	United Kingdom	Image+Sex+Age+Education	3 - Woman blowing nose
158	4 - Couple blowing noses	High	0.37226308510959	0.12947796434671	0.315119491497072	0.433214439785916	1	United Kingdom	Image+Sex+Age+Education	4 - Couple blowing noses
159	5 - Woman wearing mask	High	0.465871567630113	0.0218451737070591	0.455234666760711	0.476539595242241	1	United Kingdom	Image+Sex+Age+Education	5 - Woman wearing mask
160	6 - Man wearing mask	High	0.479014772366467	0.050481723001035	0.454393958089141	0.503737957467239	1	United Kingdom	Image+Sex+Age+Education	6 - Man wearing mask
161	3 - Woman blowing nose	Low	0.173659388806285	0.0916865720445941	0.149362023108983	0.200975463389126	1	United Kingdom	Image+Sex+Age+Education	3 - Woman blowing nose
162	4 - Couple blowing noses	Low	0.234084741046024	0.146752940899923	0.186484201264291	0.28951147447832	1	United Kingdom	Image+Sex+Age+Education	4 - Couple blowing noses
163	5 - Woman wearing mask	Low	0.170195372914101	0.0291570757890886	0.162276003871047	0.178418909121942	1	United Kingdom	Image+Sex+Age+Education	5 - Woman wearing mask
164	6 - Man wearing mask	Low	0.170936232163369	0.0669606407289476	0.153131688976971	0.190345610629426	1	United Kingdom	Image+Sex+Age+Education	6 - Man wearing mask
165	3 - Woman blowing nose	Medium	0.363917129725607	0.0708569091122643	0.332415636200519	0.396630254404428	1	United Kingdom	Image+Sex+Age+Education	3 - Woman blowing nose
166	4 - Couple blowing noses	Medium	0.393652173844385	0.127548716694295	0.335820206066315	0.454626373360789	1	United Kingdom	Image+Sex+Age+Education	4 - Couple blowing noses
167	5 - Woman wearing mask	Medium	0.363933059455786	0.0226136220509708	0.353736336040601	0.374253496345682	1	United Kingdom	Image+Sex+Age+Education	5 - Woman wearing mask
168	6 - Man wearing mask	Medium	0.350048995470163	0.0525803558240269	0.326979248607067	0.373842290313669	1	United Kingdom	Image+Sex+Age+Education	6 - Man wearing mask
169	3 - Woman blowing nose	High	0.482759103427504	0.0696453525904386	0.448806690235326	0.516871453567043	1	United Kingdom	Image+Sex+Age+Education+Month	3 - Woman blowing nose
170	4 - Couple blowing noses	High	0.430454395225313	0.132411692903918	0.368299337107252	0.49488134751242	1	United Kingdom	Image+Sex+Age+Education+Month	4 - Couple blowing noses
171	5 - Woman wearing mask	High	0.460742654747032	0.0223697687267413	0.449869695295576	0.471653101721448	1	United Kingdom	Image+Sex+Age+Education+Month	5 - Woman wearing mask
172	6 - Man wearing mask	High	0.494428459819283	0.0517814929863606	0.469095210797477	0.519790350073008	1	United Kingdom	Image+Sex+Age+Education+Month	6 - Man wearing mask
173	3 - Woman blowing nose	Low	0.152376248556967	0.0943581319618053	0.129992779261022	0.177826143487126	1	United Kingdom	Image+Sex+Age+Education+Month	3 - Woman blowing nose
174	4 - Couple blowing noses	Low	0.176041760507759	0.15282160583142	0.13670590809512	0.223762421167601	1	United Kingdom	Image+Sex+Age+Education+Month	4 - Couple blowing noses
175	5 - Woman wearing mask	Low	0.167577795618473	0.0299848461712888	0.159539114160663	0.175936731935025	1	United Kingdom	Image+Sex+Age+Education+Month	5 - Woman wearing mask
176	6 - Man wearing mask	Low	0.157626895092934	0.0692022974198416	0.140441696314607	0.176483208206715	1	United Kingdom	Image+Sex+Age+Education+Month	6 - Man wearing mask
177	3 - Woman blowing nose	Medium	0.364864648015528	0.0713506436688808	0.333109108230641	0.397841508466253	1	United Kingdom	Image+Sex+Age+Education+Month	3 - Woman blowing nose
178	4 - Couple blowing noses	Medium	0.393503844266928	0.130204829160323	0.334521689175502	0.455763272664837	1	United Kingdom	Image+Sex+Age+Education+Month	4 - Couple blowing noses
179	5 - Woman wearing mask	Medium	0.371679549634495	0.0229190323839611	0.361250963091591	0.382229038002403	1	United Kingdom	Image+Sex+Age+Education+Month	5 - Woman wearing mask
180	6 - Man wearing mask	Medium	0.347944645087783	0.0535558333038786	0.324525002337573	0.372123301371248	1	United Kingdom	Image+Sex+Age+Education+Month	6 - Man wearing mask
181	3 - Woman blowing nose	High	0.286905157702894	0.0762812026491731	0.257314969933282	0.318439108846355	1	United States	Image	3 - Woman blowing nose
182	4 - Couple blowing noses	High	0.318986308010971	0.107953694391789	0.274876598641821	0.366595801826928	1	United States	Image	4 - Couple blowing noses
183	5 - Woman wearing mask	High	0.331525024424399	0.0138292452192277	0.325545827086307	0.337559076720245	1	United States	Image	5 - Woman wearing mask
184	6 - Man wearing mask	High	0.331558866292377	0.0355461990380911	0.31630342952792	0.347176456832039	1	United States	Image	6 - Man wearing mask
185	3 - Woman blowing nose	Low	0.392856760713816	0.0706476401418756	0.360363568766166	0.426327011495511	1	United States	Image	3 - Woman blowing nose
186	4 - Couple blowing noses	Low	0.321520170758621	0.107728067642841	0.277291311302558	0.369199770841409	1	United States	Image	4 - Couple blowing noses
187	5 - Woman wearing mask	Low	0.346740593769535	0.0136789900067831	0.340692956349497	0.352838131936576	1	United States	Image	5 - Woman wearing mask
188	6 - Man wearing mask	Low	0.332119945507092	0.0355310759478093	0.316857345887755	0.347743492439484	1	United States	Image	6 - Man wearing mask
189	3 - Woman blowing nose	Medium	0.32023808158329	0.0739512388493094	0.289539903998167	0.352575790518472	1	United States	Image	3 - Woman blowing nose
190	4 - Couple blowing noses	Medium	0.359493521230408	0.10485620963597	0.313656998942468	0.408046079560661	1	United States	Image	4 - Couple blowing noses
191	5 - Woman wearing mask	Medium	0.321734381806066	0.013936399076562	0.315802950641174	0.327723855788495	1	United States	Image	5 - Woman wearing mask
192	6 - Man wearing mask	Medium	0.336321188200531	0.0354200348483019	0.321005736085742	0.351988553940026	1	United States	Image	6 - Man wearing mask
193	3 - Woman blowing nose	High	0.280863578148654	0.0768768066927961	0.251456786117939	0.312274698827537	1	United States	Image+Sex	3 - Woman blowing nose
194	4 - Couple blowing noses	High	0.317938259974948	0.108627760966258	0.273652505802337	0.36578170929147	1	United States	Image+Sex	4 - Couple blowing noses
195	5 - Woman wearing mask	High	0.333268843914824	0.0140521951913272	0.327177394311418	0.339416492831055	1	United States	Image+Sex	5 - Woman wearing mask
196	6 - Man wearing mask	High	0.33431352421803	0.0358294737046224	0.318871228164925	0.350119249352197	1	United States	Image+Sex	6 - Man wearing mask
197	3 - Woman blowing nose	Low	0.401545587697866	0.0720774655615996	0.368118142014458	0.435914418209055	1	United States	Image+Sex	3 - Woman blowing nose
198	4 - Couple blowing noses	Low	0.320502209687066	0.109886276695521	0.275511213182469	0.369097227800269	1	United States	Image+Sex	4 - Couple blowing noses
199	5 - Woman wearing mask	Low	0.341046160331128	0.0140416533699769	0.334888560121994	0.34725786777552	1	United States	Image+Sex	5 - Woman wearing mask
200	6 - Man wearing mask	Low	0.324519366425943	0.0363203965973458	0.309113732980724	0.340314592815563	1	United States	Image+Sex	6 - Man wearing mask
201	3 - Woman blowing nose	Medium	0.31759083415348	0.0743863226934712	0.286864785082372	0.349992757162368	1	United States	Image+Sex	3 - Woman blowing nose
202	4 - Couple blowing noses	Medium	0.361559530337986	0.105289871994623	0.315405821742391	0.410418068533801	1	United States	Image+Sex	4 - Couple blowing noses
203	5 - Woman wearing mask	Medium	0.325684995754048	0.0141084151544894	0.319641739375358	0.331786789438565	1	United States	Image+Sex	5 - Woman wearing mask
204	6 - Man wearing mask	Medium	0.341167109356027	0.0355938202797043	0.325664486221663	0.357016996169648	1	United States	Image+Sex	6 - Man wearing mask
205	3 - Woman blowing nose	High	0.28459122145169	0.0769729079484131	0.254896722119804	0.31627663729137	1	United States	Image+Sex+Age	3 - Woman blowing nose
206	4 - Couple blowing noses	High	0.31488877624692	0.108805249826643	0.270790407230903	0.362597634320776	1	United States	Image+Sex+Age	4 - Couple blowing noses
207	5 - Woman wearing mask	High	0.332914590842723	0.0141129001990898	0.326800265964843	0.339085691801778	1	United States	Image+Sex+Age	5 - Woman wearing mask
208	6 - Man wearing mask	High	0.33837345536696	0.0361983518063953	0.322676539625433	0.354434385450872	1	United States	Image+Sex+Age	6 - Man wearing mask
209	3 - Woman blowing nose	Low	0.395465302214762	0.072257258325825	0.36215624059387	0.429773728623704	1	United States	Image+Sex+Age	3 - Woman blowing nose
210	4 - Couple blowing noses	Low	0.327711377135341	0.110219480673792	0.281996317424414	0.376946702323159	1	United States	Image+Sex+Age	4 - Couple blowing noses
211	5 - Woman wearing mask	Low	0.341237888771206	0.0140935510763532	0.335055924754025	0.34747430968578	1	United States	Image+Sex+Age	5 - Woman wearing mask
212	6 - Man wearing mask	Low	0.319220060447182	0.0367296817787738	0.303783107431078	0.335063930776938	1	United States	Image+Sex+Age	6 - Man wearing mask
213	3 - Woman blowing nose	Medium	0.319943476333547	0.0745014905438536	0.289039850051706	0.352512972470415	1	United States	Image+Sex+Age	3 - Woman blowing nose
214	4 - Couple blowing noses	Medium	0.357399846617739	0.105472325562029	0.311441347953016	0.406140029246351	1	United States	Image+Sex+Age	4 - Couple blowing noses
215	5 - Woman wearing mask	Medium	0.325847520386071	0.0141600882103514	0.319780648180273	0.331973319643101	1	United States	Image+Sex+Age	5 - Woman wearing mask
216	6 - Man wearing mask	Medium	0.342406484185857	0.0359851381608325	0.326706753115039	0.358458995317301	1	United States	Image+Sex+Age	6 - Man wearing mask
217	3 - Woman blowing nose	High	0.285731965912927	0.077102003326799	0.255912842015955	0.317542854441774	1	United States	Image+Sex+Age+Education	3 - Woman blowing nose
218	4 - Couple blowing noses	High	0.314933082874786	0.108886520275466	0.270799506695157	0.362681917982686	1	United States	Image+Sex+Age+Education	4 - Couple blowing noses
219	5 - Woman wearing mask	High	0.333196930919356	0.014168147301241	0.327056130719333	0.339394880092064	1	United States	Image+Sex+Age+Education	5 - Woman wearing mask
220	6 - Man wearing mask	High	0.33866637356873	0.0362443051221534	0.322942808954837	0.354754369049337	1	United States	Image+Sex+Age+Education	6 - Man wearing mask
221	3 - Woman blowing nose	Low	0.392507984184369	0.0725785605952946	0.35915501138293	0.42689501857306	1	United States	Image+Sex+Age+Education	3 - Woman blowing nose
222	4 - Couple blowing noses	Low	0.327163075110588	0.110442581354638	0.281404045480872	0.376464778480032	1	United States	Image+Sex+Age+Education	4 - Couple blowing noses
223	5 - Woman wearing mask	Low	0.339943658134531	0.0141794801947143	0.333735811284471	0.346206975260552	1	United States	Image+Sex+Age+Education	5 - Woman wearing mask
224	6 - Man wearing mask	Low	0.318132851557589	0.0368470939204255	0.30267652227483	0.334000418295225	1	United States	Image+Sex+Age+Education	6 - Man wearing mask
225	3 - Woman blowing nose	Medium	0.321760049902703	0.0745687991300264	0.290728774540069	0.354448279786311	1	United States	Image+Sex+Age+Education	3 - Woman blowing nose
226	4 - Couple blowing noses	Medium	0.357903842014626	0.105507690882426	0.311897115472356	0.406685984667301	1	United States	Image+Sex+Age+Education	4 - Couple blowing noses
227	5 - Woman wearing mask	Medium	0.326859410946113	0.0142002488313584	0.320765513409398	0.333012320134089	1	United States	Image+Sex+Age+Education	5 - Woman wearing mask
228	6 - Man wearing mask	Medium	0.343200774873681	0.0360066244908974	0.327473486777444	0.359279873271075	1	United States	Image+Sex+Age+Education	6 - Man wearing mask
229	3 - Woman blowing nose	High	0.307756937572282	0.0781807937331095	0.276106349842443	0.341324965439426	1	United States	Image+Sex+Age+Education+Month	3 - Woman blowing nose
230	4 - Couple blowing noses	High	0.338193329598673	0.109693568808684	0.291863383993106	0.38784961209758	1	United States	Image+Sex+Age+Education+Month	4 - Couple blowing noses
231	5 - Woman wearing mask	High	0.331509282504002	0.0144371670785254	0.325268678039385	0.337809674292562	1	United States	Image+Sex+Age+Education+Month	5 - Woman wearing mask
232	6 - Man wearing mask	High	0.347802298754772	0.0366343532169814	0.331697935818513	0.36426237638494	1	United States	Image+Sex+Age+Education+Month	6 - Man wearing mask
233	3 - Woman blowing nose	Low	0.351452234928208	0.0742663227814731	0.319032595961781	0.385302265940321	1	United States	Image+Sex+Age+Education+Month	3 - Woman blowing nose
234	4 - Couple blowing noses	Low	0.287173445263446	0.111616308495813	0.24454595576264	0.333946807929769	1	United States	Image+Sex+Age+Education+Month	4 - Couple blowing noses
235	5 - Woman wearing mask	Low	0.339764374838685	0.01442549054428	0.333450970750629	0.346135240073081	1	United States	Image+Sex+Age+Education+Month	5 - Woman wearing mask
236	6 - Man wearing mask	Low	0.302398181666809	0.0374902099644834	0.287126047840722	0.318120137230068	1	United States	Image+Sex+Age+Education+Month	6 - Man wearing mask
237	3 - Woman blowing nose	Medium	0.340790827499511	0.0755425808151011	0.308352515544118	0.374792448385166	1	United States	Image+Sex+Age+Education+Month	3 - Woman blowing nose
238	4 - Couple blowing noses	Medium	0.374633225137881	0.106236581770008	0.327258514506411	0.424538174773255	1	United States	Image+Sex+Age+Education+Month	4 - Couple blowing noses
239	5 - Woman wearing mask	Medium	0.328726342657313	0.014399411988117	0.322529020611306	0.33498386420183	1	United States	Image+Sex+Age+Education+Month	5 - Woman wearing mask
240	6 - Man wearing mask	Medium	0.349799519578419	0.0363432964090628	0.333776829750046	0.366168623175688	1	United States	Image+Sex+Age+Education+Month	6 - Man wearing mask
